# Supplementary material for: Reconstructing ecosystem functions of the active microbial community of the Baltic Sea oxygen depleted sediments
Source: PeerJ. 2016 Jan 19;4:e1593. doi: 10.7717/peerj.1593 (PMC4730985; doi:10.7717/peerj.1593)
Supplement: Table S4 — SEED functions identified in the metatranscriptome and metagenome, respectively. [file peerj-04-1593-s011.xlsx]

## Sheet: function seqfdupl fisher's all>
function	RNA	DNA	RNA total	DNA total	RNA relative abundance (%)	DNA relative abundance (%)
SSU ribosomal protein S12p (S23e)	66933	2870	484406	13719556	13.8175	0.020919
SSU ribosomal protein S4p (S9e)	50251	5147	484406	13719556	10.3737	0.0375158
photosystem II protein D1 (PsbA)	45271	2580	484406	13719556	9.34567	0.0188053
Beta-lactamase	37842	18940	484406	13719556	7.81204	0.138051
Methyl coenzyme M reductase alpha subunit (EC 2.8.4.1)	27585	225	484406	13719556	5.6946	0.00163999
Cold-shock DEAD-box protein A	20166	10436	484406	13719556	4.16304	0.0760666
Amidophosphoribosyltransferase (EC 2.4.2.14)	6239	15431	484406	13719556	1.28797	0.112474
Nicotinamide-nucleotide adenylyltransferase, NadM family (EC 2.7.7.1)	6178	974	484406	13719556	1.27538	0.00709936
Nucleotide excision repair protein, with UvrB/UvrC motif	5395	871	484406	13719556	1.11374	0.0063486
Integrase	4850	109129	484406	13719556	1.00123	0.795427
AMP phosphohydrolase	4246	820	484406	13719556	0.876537	0.00597687
Hydroxymethylglutaryl-CoA lyase (EC 4.1.3.4)	4209	3371	484406	13719556	0.868899	0.0245708
Ribonucleotide reductase of class II (coenzyme B12-dependent) (EC 1.17.4.1)	3664	48128	484406	13719556	0.75639	0.350799
Transcription initiation factor B	2956	1701	484406	13719556	0.610232	0.0123984
DNA-directed RNA polymerase beta subunit (EC 2.7.7.6)	2846	42310	484406	13719556	0.587524	0.308392
selenocysteine-containing	2734	41546	484406	13719556	0.564403	0.302823
HflK protein	2658	4521	484406	13719556	0.548713	0.032953
Acetyl-coenzyme A synthetase (EC 6.2.1.1)	2646	17648	484406	13719556	0.546236	0.128634
Formate dehydrogenase O alpha subunit (EC 1.2.1.2)	2624	4546	484406	13719556	0.541694	0.0331352
Phosphoglucosamine mutase (EC 5.4.2.10)	2366	9599	484406	13719556	0.488433	0.0699658
Inosine-5I-monophosphate dehydrogenase (EC 1.1.1.205)	2308	15651	484406	13719556	0.47646	0.114078
structural protein	2243	18738	484406	13719556	0.463041	0.136579
Ribosomal protein S12p Asp88 (E. coli) methylthiotransferase	2208	6286	484406	13719556	0.455816	0.0458178
Flagellin	2179	2658	484406	13719556	0.449829	0.0193738
Pyruvate:ferredoxin oxidoreductase, beta subunit (EC 1.2.7.1)	2131	2700	484406	13719556	0.43992	0.0196799
Glutamyl-tRNA synthetase (EC 6.1.1.17)	2066	11080	484406	13719556	0.426502	0.0807606
RecD-like DNA helicase YrrC	2042	14687	484406	13719556	0.421547	0.107052
Heme biosynthesis protein related to NirD	1983	1353	484406	13719556	0.409367	0.00986184
Heme biosynthesis protein related to NirD and NirG	1983	1353	484406	13719556	0.409367	0.00986184
Translation initiation factor 2	1954	19117	484406	13719556	0.403381	0.139341
Long-chain-fatty-acid--CoA ligase (EC 6.2.1.3)	1914	138598	484406	13719556	0.395123	1.01022
F420-dependent N(5),N(10)-methylenetetrahydromethanopterin reductase (EC 1.5.99.11)	1910	865	484406	13719556	0.394297	0.00630487
internalin, putative	1865	14491	484406	13719556	0.385008	0.105623
Flagellin protein FlaA	1825	1811	484406	13719556	0.37675	0.0132001
Methyl coenzyme M reductase beta subunit (EC 2.8.4.1)	1814	129	484406	13719556	0.374479	0.000940264
Sulfite reduction-associated complex DsrMKJOP iron-sulfur protein DsrO (=HmeA)	1800	1310	484406	13719556	0.371589	0.00954841
DNA polymerase III alpha subunit (EC 2.7.7.7)	1751	54614	484406	13719556	0.361474	0.398074
Translation elongation factor Tu	1730	20276	484406	13719556	0.357138	0.147789
Branched-chain amino acid aminotransferase (EC 2.6.1.42)	1716	8494	484406	13719556	0.354248	0.0619116
Heat shock protein 60 family chaperone GroEL	1701	39417	484406	13719556	0.351152	0.287305
DNA polymerase II (EC 2.7.7.7)	1649	13117	484406	13719556	0.340417	0.0956081
LSU ribosomal protein L3p (L3e)	1648	4960	484406	13719556	0.34021	0.0361528
Ribose-phosphate pyrophosphokinase (EC 2.7.6.1)	1647	8704	484406	13719556	0.340004	0.0634423
tRNA uridine 5-carboxymethylaminomethyl modification enzyme GidA	1580	8392	484406	13719556	0.326173	0.0611682
Cob(I)alamin adenosyltransferase (EC 2.5.1.17)	1562	2388	484406	13719556	0.322457	0.0174058
Chaperone protein DnaJ	1556	15436	484406	13719556	0.321218	0.112511
MiaB family protein, possibly involved in tRNA or rRNA modification	1542	6489	484406	13719556	0.318328	0.0472974
cAMP-binding proteins - catabolite gene activator and regulatory subunit of cAMP-dependent protein kinases	1537	3588	484406	13719556	0.317296	0.0261524
Cell division protein FtsX	1476	8316	484406	13719556	0.304703	0.0606142
Protein export cytoplasm protein SecA ATPase RNA helicase (TC 3.A.5.1.1)	1454	27202	484406	13719556	0.300161	0.198272
Preprotein translocase secY subunit (TC 3.A.5.1.1)	1450	12024	484406	13719556	0.299336	0.0876413
Na+/H+ antiporter	1430	21880	484406	13719556	0.295207	0.15948
ATP synthase A chain (EC 3.6.3.14)	1409	6314	484406	13719556	0.290872	0.0460219
Electron transport complex protein RnfE	1378	3115	484406	13719556	0.284472	0.0227048
Flagellar biosynthesis protein FlhB	1344	2023	484406	13719556	0.277453	0.0147454
DNA gyrase subunit B (EC 5.99.1.3)	1344	22299	484406	13719556	0.277453	0.162534
Pyruvate formate-lyase (EC 2.3.1.54)	1322	13047	484406	13719556	0.272912	0.0950978
Alpha-galactosidase (EC 3.2.1.22)	1308	8678	484406	13719556	0.270021	0.0632528
Phenylacetate-CoA oxygenase, PaaG subunit	1304	1261	484406	13719556	0.269196	0.00919126
Coenzyme PQQ synthesis protein E	1285	741	484406	13719556	0.265273	0.00540105
Cell division inhibitor	1274	4221	484406	13719556	0.263003	0.0307663
Site-specific recombinase XerD	1266	6905	484406	13719556	0.261351	0.0503296
Site-specific recombinase	1266	12813	484406	13719556	0.261351	0.0933922
Integron integrase	1215	8804	484406	13719556	0.250823	0.0641712
Integron integrase IntIPac	1159	7250	484406	13719556	0.239262	0.0528443
Adenosylhomocysteinase (EC 3.3.1.1)	1159	12038	484406	13719556	0.239262	0.0877434
3-oxoacyl-[acyl-carrier-protein] synthase, KASII (EC 2.3.1.41)	1131	18461	484406	13719556	0.233482	0.13456
Flp pilus assembly protein TadD, contains TPR repeat	1103	558	484406	13719556	0.227702	0.00406719
Thermosome subunit	1081	3317	484406	13719556	0.22316	0.0241772
Phosphoribosylformylglycinamidine synthase, synthetase subunit (EC 6.3.5.3)	1079	17366	484406	13719556	0.222747	0.126578
ABC-type multidrug transport system, permease component	1078	5848	484406	13719556	0.222541	0.0426253
Succinyl-CoA ligase [ADP-forming] beta chain (EC 6.2.1.5)	1061	7447	484406	13719556	0.219031	0.0542802
Predicted functional analog of homoserine kinase (EC 2.7.1.-)	1024	2566	484406	13719556	0.211393	0.0187032
Phosphoserine phosphatase (EC 3.1.3.3)	1011	5342	484406	13719556	0.208709	0.0389371
Sulfite reductase beta subunit (EC 1.8.99.1)	1003	2159	484406	13719556	0.207058	0.0157367
Predicted cell-wall-anchored protein SasA (LPXTG motif)	998	5800	484406	13719556	0.206026	0.0422754
Ribokinase (EC 2.7.1.15)	969	8045	484406	13719556	0.200039	0.0586389
Acetolactate synthase large subunit (EC 2.2.1.6)	962	12605	484406	13719556	0.198594	0.0918762
Coenzyme F(420)H(2) dehydrogenase (methanophenazine) subunit FpoL	932	274	484406	13719556	0.192401	0.00199715
Putative metal chaperone, involved in Zn homeostasis, GTPase of COG0523 family	932	2442	484406	13719556	0.192401	0.0177994
Phosphoribosylformylglycinamidine synthase, glutamine amidotransferase subunit (EC 6.3.5.3)	910	9529	484406	13719556	0.187859	0.0694556
LSU ribosomal protein L21p	906	1892	484406	13719556	0.187033	0.0137905
Translation initiation factor 3	905	4362	484406	13719556	0.186827	0.031794
3-dehydroquinate dehydratase II (EC 4.2.1.10)	874	1539	484406	13719556	0.180427	0.0112176
Methyl coenzyme M reductase gamma subunit (EC 2.8.4.1)	838	96	484406	13719556	0.172995	0.000699731
DNA polymerase III delta prime subunit (EC 2.7.7.7)	808	4148	484406	13719556	0.166802	0.0302342
Proteorhodopsin	807	478	484406	13719556	0.166596	0.00348408
Gamma-glutamyltranspeptidase (EC 2.3.2.2)	804	4515	484406	13719556	0.165976	0.0329092
2-C-methyl-D-erythritol 4-phosphate cytidylyltransferase (EC 2.7.7.60)	799	3304	484406	13719556	0.164944	0.0240824
Flp pilus assembly protein RcpC/CpaB	793	1440	484406	13719556	0.163706	0.010496
Branched-chain amino acid ABC transporter, amino acid-binding protein (TC 3.A.1.4.1)	705	16771	484406	13719556	0.145539	0.122242
photosystem II protein D2 (PsbD)	688	2025	484406	13719556	0.14203	0.01476
Cold shock protein CspA	660	2228	484406	13719556	0.136249	0.0162396
Ferredoxin	639	41471	484406	13719556	0.131914	0.302277
MotA/TolQ/ExbB proton channel family protein	617	7217	484406	13719556	0.127372	0.0526037
Adenylylsulfate reductase alpha-subunit (EC 1.8.99.2)	611	5282	484406	13719556	0.126134	0.0384998
Formylmethanofuran--tetrahydromethanopterin N-formyltransferase (EC 2.3.1.101)	606	273	484406	13719556	0.125102	0.00198986
ATP synthase beta chain (EC 3.6.3.14)	604	13980	484406	13719556	0.124689	0.101898
Light-independent protochlorophyllide reductase subunit B (EC 1.18.-.-)	582	875	484406	13719556	0.120147	0.00637776
Translation elongation factor G	559	39545	484406	13719556	0.115399	0.288238
Sulfite reductase alpha subunit (EC 1.8.99.1)	547	2467	484406	13719556	0.112922	0.0179816
UDP-glucose:(glucosyl)lipopolysaccharide alpha-1,3-glucosyltransferase WaaO (EC 2.4.1.-)	536	0	484406	13719556	0.110651	0
Rod shape-determining protein MreB	524	7002	484406	13719556	0.108174	0.0510366
Methionine aminopeptidase (EC 3.4.11.18)	521	7493	484406	13719556	0.107554	0.0546155
heterodisulfide reductase, subunit A/methylviologen reducing hydrogenase, subunit delta	515	40153	484406	13719556	0.106316	0.29267
P protein	510	28358	484406	13719556	0.105284	0.206698
UPF0288 protein MJ1412	503	175	484406	13719556	0.103839	0.00127555
Flagellar hook-length control protein FliK	496	63934	484406	13719556	0.102393	0.466006
F420-dependent methylenetetrahydromethanopterin dehydrogenase (EC 1.5.99.9)	490	186	484406	13719556	0.101155	0.00135573
Phosphate-specific outer membrane porin OprP	468	1210	484406	13719556	0.0966132	0.00881953
Pyrophosphate-specific outer membrane porin OprO	468	1215	484406	13719556	0.0966132	0.00885597
N5-methyltetrahydromethanopterin:coenzyme M methyltransferase subunit H (EC 2.1.1.86)	465	774	484406	13719556	0.0959939	0.00564158
Methyl coenzyme M reductase operon protein D	464	85	484406	13719556	0.0957874	0.000619554
Cell division protein FtsZ (EC 3.4.24.-)	460	12146	484406	13719556	0.0949617	0.0885306
decarboxylase	458	81966	484406	13719556	0.0945488	0.597439
Electron transport complex protein RnfD	450	4272	484406	13719556	0.0928973	0.031138
Signal peptidase I	439	7083	484406	13719556	0.0906265	0.051627
Signal peptidase I (EC 3.4.21.89)	439	7083	484406	13719556	0.0906265	0.051627
Phosphoenolpyruvate synthase (EC 2.7.9.2)	427	16726	484406	13719556	0.0881492	0.121914
Segregation and condensation protein B	416	2213	484406	13719556	0.0858784	0.0161303
Formylmethanofuran dehydrogenase subunit B (EC 1.2.99.5)	413	339	484406	13719556	0.0852591	0.00247093
DNA-binding protein HU	401	3660	484406	13719556	0.0827818	0.0266772
Formylmethanofuran dehydrogenase subunit C (EC 1.2.99.5)	395	20	484406	13719556	0.0815432	0.000145777
Dipeptide-binding ABC transporter, periplasmic substrate-binding component (TC 3.A.1.5.2)	395	9201	484406	13719556	0.0815432	0.0670649
tRNA (Guanine37-N1) -methyltransferase (EC 2.1.1.31)	390	4033	484406	13719556	0.080511	0.029396
RNA polymerase sigma factor	388	46052	484406	13719556	0.0800981	0.335667
Adenylate cyclase (EC 4.6.1.1)	383	64756	484406	13719556	0.0790659	0.471998
Adenylate cyclase	383	67047	484406	13719556	0.0790659	0.488697
N5-methyltetrahydromethanopterin:coenzyme M methyltransferase subunit C (EC 2.1.1.86)	382	88	484406	13719556	0.0788595	0.00064142
RNA polymerase, phage-associated	381	1391	484406	13719556	0.078653	0.0101388
Alanine racemase (EC 5.1.1.1)	380	7048	484406	13719556	0.0784466	0.0513719
Biopolymer transport protein ExbD/TolR	377	4318	484406	13719556	0.0778273	0.0314733
Coenzyme F(420)H(2) dehydrogenase (methanophenazine) subunit FpoH	376	66	484406	13719556	0.0776208	0.000481065
Methyl coenzyme M reductase operon protein C	370	0	484406	13719556	0.0763822	0
Cell division protein FtsH (EC 3.4.24.-)	365	25320	484406	13719556	0.07535	0.184554
Fructose-bisphosphate aldolase class II (EC 4.1.2.13)	364	5796	484406	13719556	0.0751436	0.0422463
LSU ribosomal protein L2p (L8e)	362	5560	484406	13719556	0.0747307	0.0405261
ADP-heptose synthase (EC 2.7.-.-)	361	8156	484406	13719556	0.0745243	0.059448
D-glycero-beta-D-manno-heptose 7-phosphate kinase	361	8156	484406	13719556	0.0745243	0.059448
Phosphomannomutase (EC 5.4.2.8)	360	12467	484406	13719556	0.0743178	0.0908703
GTP-binding protein	341	56435	484406	13719556	0.0703955	0.411347
Glutamine synthetase inactivating factor IF7	340	0	484406	13719556	0.0701891	0
Coenzyme F(420)H(2) dehydrogenase (methanophenazine) subunit FpoO	334	19	484406	13719556	0.0689504	0.000138488
photosystem I P700 chlorophyll a apoprotein subunit Ib (PsaB)	333	1480	484406	13719556	0.068744	0.0107875
Phosphoglucomutase (EC 5.4.2.2)	333	6449	484406	13719556	0.068744	0.0470059
photosystem I P700 chlorophyll a apoprotein subunit Ia (PsaA)	330	1075	484406	13719556	0.0681247	0.00783553
ATP synthase gamma chain (EC 3.6.3.14)	308	6098	484406	13719556	0.063583	0.0444475
Oligopeptide ABC transporter, periplasmic oligopeptide-binding protein OppA (TC 3.A.1.5.1)	297	20878	484406	13719556	0.0613122	0.152177
CoB--CoM heterodisulfide reductase subunit A (EC 1.8.98.1)	287	26732	484406	13719556	0.0592478	0.194846
DNA-directed RNA polymerase betaI subunit (EC 2.7.7.6)	276	42936	484406	13719556	0.056977	0.312955
Multimodular transpeptidase-transglycosylase (EC 2.4.1.129) (EC 3.4.-.-)	273	26191	484406	13719556	0.0563577	0.190903
Coenzyme F(420)H(2) dehydrogenase (methanophenazine) subunit FpoN	272	445	484406	13719556	0.0561512	0.00324355
Uncharacterized protein MJ0800	271	118	484406	13719556	0.0559448	0.000860086
Sulfite reduction-associated complex DsrMKJOP protein DsrK (=HmeD)	268	6436	484406	13719556	0.0553255	0.0469111
Uncharacterized protein ImpD	260	253	484406	13719556	0.053674	0.00184408
NAD-dependent glyceraldehyde-3-phosphate dehydrogenase (EC 1.2.1.12)	259	11839	484406	13719556	0.0534675	0.0862929
LSU ribosomal protein L7/L12 (P1/P2)	258	2287	484406	13719556	0.0532611	0.0166696
Chaperone protein DnaK	256	28005	484406	13719556	0.0528482	0.204125
ATP synthase alpha chain (EC 3.6.3.14)	255	14851	484406	13719556	0.0526418	0.108247
CO dehydrogenase/acetyl-CoA synthase, CO dehydrogenase subunit (EC 1.2.99.2)	254	8786	484406	13719556	0.0524354	0.06404
SSU ribosomal protein S1p	254	19620	484406	13719556	0.0524354	0.143008
Cytosolic Fe-S cluster assembling factor NBP35	253	3758	484406	13719556	0.0522289	0.0273916
Ketoglutarate semialdehyde dehydrogenase (EC 1.2.1.26)	243	574	484406	13719556	0.0501645	0.00418381
LSU ribosomal protein L14p (L23e)	241	2890	484406	13719556	0.0497517	0.0210648
Aspartokinase (EC 2.7.2.4)	241	11990	484406	13719556	0.0497517	0.0873935
Phage terminase	241	117788	484406	13719556	0.0497517	0.858541
SSU ribosomal protein S5p (S2e)	237	2951	484406	13719556	0.0489259	0.0215094
UDP-glucose dehydrogenase (EC 1.1.1.22)	236	19619	484406	13719556	0.0487195	0.143
Sensory subunit of low CO2-induced protein complex, putative	229	669	484406	13719556	0.0472744	0.00487625
Protein of unknown function DUF541	228	707	484406	13719556	0.047068	0.00515323
dTDP-4-dehydrorhamnose 3,5-epimerase (EC 5.1.3.13)	226	4002	484406	13719556	0.0466551	0.02917
DNA-binding protein HU-beta	224	1595	484406	13719556	0.0462422	0.0116257
Flagellin FlaB	221	212	484406	13719556	0.0456229	0.00154524
Twitching motility protein PilT	219	12784	484406	13719556	0.04521	0.0931809
S-adenosylmethionine synthetase (EC 2.5.1.6)	217	9720	484406	13719556	0.0447971	0.0708478
Coenzyme F(420)H(2) dehydrogenase (methanophenazine) subunit FpoM	214	304	484406	13719556	0.0441778	0.00221582
LSU ribosomal protein L16p (L10e)	213	2785	484406	13719556	0.0439714	0.0202995
Digeranylgeranylglycerophospholipid reductase	212	2085	484406	13719556	0.0437649	0.0151973
LSU ribosomal protein L1p (L10Ae)	212	5639	484406	13719556	0.0437649	0.0411019
Single-stranded DNA-binding protein	208	12467	484406	13719556	0.0429392	0.0908703
Pyruvate,phosphate dikinase (EC 2.7.9.1)	206	25557	484406	13719556	0.0425263	0.186282
Protoporphyrin IX Mg-chelatase subunit D (EC 6.6.1.1)	204	5	484406	13719556	0.0421134	3.64443e-05
SSU ribosomal protein S11p (S14e)	199	2694	484406	13719556	0.0410812	0.0196362
Carbon monoxide dehydrogenase CooS subunit (EC 1.2.99.2)	198	2851	484406	13719556	0.0408748	0.0207806
Coenzyme F(420)H(2) dehydrogenase (methanophenazine) subunit FpoD	197	52	484406	13719556	0.0406684	0.000379021
Flagellar hook-associated protein FlgK	196	2485	484406	13719556	0.0404619	0.0181128
TldD protein, part of proposed TldE/TldD proteolytic complex (PMID 12029038)	196	4843	484406	13719556	0.0404619	0.0353
COG2106 Methylase	195	170	484406	13719556	0.0402555	0.00123911
Adenylylsulfate reductase beta-subunit (EC 1.8.99.2)	193	989	484406	13719556	0.0398426	0.00720869
N(5),N(10)-methenyltetrahydromethanopterin cyclohydrolase (EC 3.5.4.27)	187	368	484406	13719556	0.038604	0.0026823
Peptidoglycan-associated lipoprotein precursor	184	3224	484406	13719556	0.0379847	0.0234993
V-type ATP synthase subunit C (EC 3.6.3.14)	183	1412	484406	13719556	0.0377782	0.0102919
Succinyl-CoA ligase [ADP-forming] alpha chain (EC 6.2.1.5)	179	6535	484406	13719556	0.0369525	0.0476327
DNA-binding protein HBsu	178	643	484406	13719556	0.036746	0.00468674
Translation initiation factor SUI1	178	706	484406	13719556	0.036746	0.00514594
Translation initiation factor SUI1-related protein	178	706	484406	13719556	0.036746	0.00514594
RNA polymerase sigma factor RpoD	175	27466	484406	13719556	0.0361267	0.200196
N5-methyltetrahydromethanopterin:coenzyme M methyltransferase subunit G (EC 2.1.1.86)	173	0	484406	13719556	0.0357138	0
Sulfite reduction-associated complex DsrMKJOP protein DsrM (= HmeC)	173	2350	484406	13719556	0.0357138	0.0171288
LSU ribosomal protein L22p (L17e)	171	2294	484406	13719556	0.035301	0.0167207
Phage protein	171	237131	484406	13719556	0.035301	1.72842
Electron transport complex protein RnfC	167	6790	484406	13719556	0.0344752	0.0494914
ClpB protein	164	20852	484406	13719556	0.0338559	0.151987
SSU ribosomal protein S16p	163	1666	484406	13719556	0.0336495	0.0121433
Coenzyme F(420)H(2) dehydrogenase (methanophenazine) subunit FpoC	159	135	484406	13719556	0.0328237	0.000983997
Ribose ABC transport system, periplasmic ribose-binding protein RbsB (TC 3.A.1.2.1)	158	1471	484406	13719556	0.0326173	0.0107219
SSU ribosomal protein S13p (S18e)	158	2777	484406	13719556	0.0326173	0.0202412
LSU ribosomal protein L6p (L9e)	158	4121	484406	13719556	0.0326173	0.0300374
Gamma-glutamyl phosphate reductase (EC 1.2.1.41)	158	6696	484406	13719556	0.0326173	0.0488062
SSU ribosomal protein S15p (S13e)	155	1640	484406	13719556	0.031998	0.0119537
6,7-dimethyl-8-ribityllumazine synthase (EC 2.5.1.9)	155	2715	484406	13719556	0.031998	0.0197893
NADH-ubiquinone oxidoreductase chain N (EC 1.6.5.3)	155	6264	484406	13719556	0.031998	0.0456575
Aspartate aminotransferase (EC 2.6.1.1)	155	31426	484406	13719556	0.031998	0.22906
Endo-beta-1,3-1,4 glucanase (Licheninase) (EC 3.2.1.73)	154	22	484406	13719556	0.0317915	0.000160355
Biotin carboxyl carrier protein of acetyl-CoA carboxylase	153	2499	484406	13719556	0.0315851	0.0182149
Biotin carboxyl carrier protein	153	3780	484406	13719556	0.0315851	0.0275519
N-acetylmuramoyl-L-alanine amidase (EC 3.5.1.28)	152	10421	484406	13719556	0.0313786	0.0759573
Glycogen phosphorylase (EC 2.4.1.1)	152	21419	484406	13719556	0.0313786	0.15612
Aldehyde dehydrogenase (EC 1.2.1.3)	151	12385	484406	13719556	0.0311722	0.0902726
Cobyrinic acid A,C-diamide synthase	150	1886	484406	13719556	0.0309658	0.0137468
Chromosomal replication initiator protein DnaA	150	14586	484406	13719556	0.0309658	0.106315
Branched-chain amino acid transport ATP-binding protein LivF (TC 3.A.1.4.1)	148	14608	484406	13719556	0.0305529	0.106476
LSU ribosomal protein L4p (L1e)	147	4085	484406	13719556	0.0303464	0.029775
GMP synthase [glutamine-hydrolyzing] (EC 6.3.5.2)	147	14285	484406	13719556	0.0303464	0.104121
SSU ribosomal protein S7p (S5e)	144	3246	484406	13719556	0.0297271	0.0236597
Heat shock protein 60 family co-chaperone GroES	144	7551	484406	13719556	0.0297271	0.0550382
ATP synthase C chain (EC 3.6.3.14)	143	2137	484406	13719556	0.0295207	0.0155763
LSU ribosomal protein L13p (L13Ae)	142	3073	484406	13719556	0.0293143	0.0223987
LSU ribosomal protein L27p	141	1265	484406	13719556	0.0291078	0.00922042
LSU ribosomal protein L5p (L11e)	141	5037	484406	13719556	0.0291078	0.036714
2-isopropylmalate synthase (EC 2.3.3.13)	141	14375	484406	13719556	0.0291078	0.104777
GTP-binding protein TypA/BipA	140	16000	484406	13719556	0.0289014	0.116622
Substrate-specific component CbrT of predicted cobalamin ECF transporter	139	217	484406	13719556	0.0286949	0.00158168
SSU ribosomal protein S19p (S15e)	139	2228	484406	13719556	0.0286949	0.0162396
Adenine phosphoribosyltransferase (EC 2.4.2.7)	139	2649	484406	13719556	0.0286949	0.0193082
Type I restriction-modification system, DNA-methyltransferase subunit M (EC 2.1.1.72)	139	10946	484406	13719556	0.0286949	0.0797839
4Fe-4S ferredoxin, iron-sulfur binding	137	7136	484406	13719556	0.0282821	0.0520133
SSU ribosomal protein S3p (S3e)	135	4928	484406	13719556	0.0278692	0.0359195
Enolase (EC 4.2.1.11)	134	11842	484406	13719556	0.0276627	0.0863147
Phage terminase, large subunit	134	75935	484406	13719556	0.0276627	0.55348
Translation elongation factor LepA	133	13692	484406	13719556	0.0274563	0.0997991
5-methyltetrahydrofolate--homocysteine methyltransferase (EC 2.1.1.13)	133	22332	484406	13719556	0.0274563	0.162775
Electron transport complex protein RnfB	132	2206	484406	13719556	0.0272499	0.0160792
Transcription antitermination protein NusG	132	5148	484406	13719556	0.0272499	0.0375231
Ketol-acid reductoisomerase (EC 1.1.1.86)	132	6536	484406	13719556	0.0272499	0.04764
CTP synthase (EC 6.3.4.2)	132	14841	484406	13719556	0.0272499	0.108174
DNA primase (EC 2.7.7.-)	132	37628	484406	13719556	0.0272499	0.274265
LSU ribosomal protein L31p	131	1116	484406	13719556	0.0270434	0.00813437
Polyribonucleotide nucleotidyltransferase (EC 2.7.7.8)	131	17450	484406	13719556	0.0270434	0.127191
Cadherin-4 precursor	130	77	484406	13719556	0.026837	0.000561243
Leucyl-tRNA synthetase (EC 6.1.1.4)	130	20638	484406	13719556	0.026837	0.150428
hypothetical protein PA3071	129	3089	484406	13719556	0.0266306	0.0225153
DNA-directed RNA polymerase alpha subunit (EC 2.7.7.6)	129	10336	484406	13719556	0.0266306	0.0753377
Cysteine desulfurase (EC 2.8.1.7)	128	26051	484406	13719556	0.0264241	0.189882
N5-methyltetrahydromethanopterin:coenzyme M methyltransferase subunit E (EC 2.1.1.86)	127	130	484406	13719556	0.0262177	0.000947553
Flagellin protein FlaB	127	212	484406	13719556	0.0262177	0.00154524
LSU ribosomal protein L17p	127	2664	484406	13719556	0.0262177	0.0194175
GTP pyrophosphokinase	127	13975	484406	13719556	0.0262177	0.101862
Superoxide reductase (EC 1.15.1.2)	125	1733	484406	13719556	0.0258048	0.0126316
tRNA-guanine transglycosylase (EC 2.4.2.29)	124	6791	484406	13719556	0.0255984	0.0494987
Flagellin FlaB1	123	31	484406	13719556	0.0253919	0.000225955
SSU ribosomal protein S10p (S20e)	122	2511	484406	13719556	0.0251855	0.0183023
Glycosyltransferase	121	83736	484406	13719556	0.024979	0.61034
GTP pyrophosphokinase (EC 2.7.6.5), (p)ppGpp synthetase I	120	10983	484406	13719556	0.0247726	0.0800536
GTP pyrophosphokinase (EC 2.7.6.5)	120	13305	484406	13719556	0.0247726	0.0969784
CoB--CoM heterodisulfide reductase 2 iron-sulfur subunit D (EC 1.8.98.1)	119	2508	484406	13719556	0.0245662	0.0182805
Phosphoenolpyruvate carboxykinase [ATP] (EC 4.1.1.49)	119	4506	484406	13719556	0.0245662	0.0328436
Peptidyl-prolyl cis-trans isomerase (EC 5.2.1.8)	119	7015	484406	13719556	0.0245662	0.0511314
Catalase (EC 1.11.1.6)	119	11374	484406	13719556	0.0245662	0.0829036
ATP-dependent protease LonB Type II	118	769	484406	13719556	0.0243597	0.00560514
ATP synthase B chain (EC 3.6.3.14)	118	3724	484406	13719556	0.0243597	0.0271437
Arylsulfatase (EC 3.1.6.1)	118	28326	484406	13719556	0.0243597	0.206464
Type IV pilin PilA	117	413	484406	13719556	0.0241533	0.0030103
Uroporphyrinogen decarboxylase (URO-D)	115	1287	484406	13719556	0.0237404	0.00938077
Butyryl-CoA dehydrogenase (EC 1.3.99.2)	115	32903	484406	13719556	0.0237404	0.239826
LSU ribosomal protein L9p	114	3093	484406	13719556	0.023534	0.0225445
TonB-dependent receptor	114	77060	484406	13719556	0.023534	0.56168
LSU ribosomal protein L18p (L5e)	112	2040	484406	13719556	0.0231211	0.0148693
3-oxoacyl-[acyl-carrier protein] reductase (EC 1.1.1.100)	112	35867	484406	13719556	0.0231211	0.26143
MSHA biogenesis protein MshQ	111	5568	484406	13719556	0.0229147	0.0405844
N5-methyltetrahydromethanopterin:coenzyme M methyltransferase subunit A (EC 2.1.1.86)	110	33	484406	13719556	0.0227082	0.000240533
GTP pyrophosphokinase (EC 2.7.6.5), (p)ppGpp synthetase II	110	4530	484406	13719556	0.0227082	0.0330186
rRNA small subunit methyltransferase H	110	4573	484406	13719556	0.0227082	0.033332
Glycine cleavage system H protein	110	4920	484406	13719556	0.0227082	0.0358612
Guanosine-3I,5I-bis(diphosphate) 3I-pyrophosphohydrolase (EC 3.1.7.2)	110	6454	484406	13719556	0.0227082	0.0470423
Sulfate adenylyltransferase subunit 1 (EC 2.7.7.4)	109	6093	484406	13719556	0.0225018	0.0444111
Glutamine synthetase type I (EC 6.3.1.2)	109	16424	484406	13719556	0.0225018	0.119712
LSU ribosomal protein L27Ae (L15p)	108	176	484406	13719556	0.0222953	0.00128284
Diaminopimelate decarboxylase (EC 4.1.1.20)	107	10153	484406	13719556	0.0220889	0.0740039
Phenylalanyl-tRNA synthetase beta chain (EC 6.1.1.20)	107	16745	484406	13719556	0.0220889	0.122052
COG1720: Uncharacterized conserved protein	106	1553	484406	13719556	0.0218825	0.0113196
Ribosomal subunit interface protein	106	2657	484406	13719556	0.0218825	0.0193665
CO dehydrogenase/acetyl-CoA synthase, acetyl-CoA synthase subunit (EC 2.3.1.169)	104	7839	484406	13719556	0.0214696	0.0571374
Ribonucleotide reductase of class Ia (aerobic), alpha subunit (EC 1.17.4.1)	104	36983	484406	13719556	0.0214696	0.269564
Adenylate kinase (EC 2.7.4.3)	103	5431	484406	13719556	0.0212632	0.0395858
RNA polymerase sigma-E factor	102	938	484406	13719556	0.0210567	0.00683696
Ni/Fe-hydrogenase 2 B-type cytochrome subunit	101	6409	484406	13719556	0.0208503	0.0467143
Type IV fimbrial assembly, ATPase PilB	101	23418	484406	13719556	0.0208503	0.170691
Histidinol dehydrogenase (EC 1.1.1.23)	100	6849	484406	13719556	0.0206438	0.0499214
Adenine-specific methyltransferase (EC 2.1.1.72)	100	24941	484406	13719556	0.0206438	0.181792
DNA-directed RNA polymerase subunit EI (EC 2.7.7.6)	99	499	484406	13719556	0.0204374	0.00363714
Acetoacetate metabolism regulatory protein AtoC	99	2673	484406	13719556	0.0204374	0.0194831
VgrG protein	99	2893	484406	13719556	0.0204374	0.0210867
Citrate synthase (si) (EC 2.3.3.1)	98	11179	484406	13719556	0.020231	0.0814822
Phosphoenolpyruvate carboxykinase [GTP] (EC 4.1.1.32)	98	11393	484406	13719556	0.020231	0.083042
LSU ribosomal protein L12a (P1/P2)	97	74	484406	13719556	0.0200245	0.000539376
Flagellin FlaB2	97	116	484406	13719556	0.0200245	0.000845508
Branched-chain amino acid transport system permease protein LivM (TC 3.A.1.4.1)	97	15609	484406	13719556	0.0200245	0.113772
RNA polymerase sigma factor RpoE	96	3910	484406	13719556	0.0198181	0.0284995
duf556 family protein	95	115	484406	13719556	0.0196116	0.00083822
Sulfite reductase, dissimilatory-type gamma subunit (EC 1.8.99.3)	95	993	484406	13719556	0.0196116	0.00723784
tRNA 2-thiouridine synthesizing protein E (EC 2.8.1.-)	95	1211	484406	13719556	0.0196116	0.00882682
Protein similar to polyadenylation specificity factor, MJ1236 type	95	2153	484406	13719556	0.0196116	0.0156929
Adenosylmethionine-8-amino-7-oxononanoate aminotransferase (EC 2.6.1.62)	95	6101	484406	13719556	0.0196116	0.0444694
Heme O synthase, protoheme IX farnesyltransferase (EC 2.5.1.-) COX10-CtaB	94	1402	484406	13719556	0.0194052	0.010219
SSU ribosomal protein S18p	94	1588	484406	13719556	0.0194052	0.0115747
DNA gyrase subunit A (EC 5.99.1.3)	94	28357	484406	13719556	0.0194052	0.20669
CoB--CoM heterodisulfide reductase 2 subunit E (EC 1.8.98.1)	93	64	484406	13719556	0.0191988	0.000466487
DNA-directed RNA polymerase subunit AII (EC 2.7.7.6)	93	3004	484406	13719556	0.0191988	0.0218958
Acyl carrier protein	93	6390	484406	13719556	0.0191988	0.0465759
N-acetylglucosamine-1-phosphate uridyltransferase (EC 2.7.7.23)	93	8659	484406	13719556	0.0191988	0.0631143
Glucosamine-1-phosphate N-acetyltransferase (EC 2.3.1.157)	93	8911	484406	13719556	0.0191988	0.0649511
Flagellar biosynthesis protein FlhA	92	3735	484406	13719556	0.0189923	0.0272239
6-phosphofructokinase (EC 2.7.1.11)	92	10529	484406	13719556	0.0189923	0.0767445
ethylmalonyl-CoA mutase	92	26446	484406	13719556	0.0189923	0.192761
Phage shock protein A	91	1738	484406	13719556	0.0187859	0.012668
UDP-N-acetylmuramoylalanyl-D-glutamyl-2,6-diaminopimelate--D-alanyl-D-alanine ligase (EC 6.3.2.10)	91	6920	484406	13719556	0.0187859	0.050439
Methylmalonyl-CoA mutase (EC 5.4.99.2)	91	24967	484406	13719556	0.0187859	0.181981
Uncharacterized ABC transporter ATP-binding protein MJ0121	90	59	484406	13719556	0.0185795	0.000430043
Transcription accessory protein (S1 RNA-binding domain)	90	5992	484406	13719556	0.0185795	0.0436749
Triosephosphate isomerase (EC 5.3.1.1)	90	6117	484406	13719556	0.0185795	0.044586
RNA:NAD 2I-phosphotransferase	89	927	484406	13719556	0.018373	0.00675678
Excinuclease ABC subunit B	89	15871	484406	13719556	0.018373	0.115682
Acetyl-CoA synthetase (ADP-forming) alpha and beta chains, putative	88	28914	484406	13719556	0.0181666	0.21075
Pyridoxine 5I-phosphate synthase (EC 2.6.99.2)	87	2741	484406	13719556	0.0179601	0.0199788
Electron transfer flavoprotein-ubiquinone oxidoreductase (EC 1.5.5.1)	85	2918	484406	13719556	0.0175473	0.0212689
GTP-binding protein EngA	85	8547	484406	13719556	0.0175473	0.0622979
Photosystem II stability/assembly factor HCF136/Ycf48	84	266	484406	13719556	0.0173408	0.00193884
Predicted sodium-dependent mannose transporter	84	596	484406	13719556	0.0173408	0.00434416
FIG006542: Phosphoesterase	84	1672	484406	13719556	0.0173408	0.012187
V-type ATP synthase subunit A (EC 3.6.3.14)	84	5884	484406	13719556	0.0173408	0.0428877
Serine hydroxymethyltransferase (EC 2.1.2.1)	84	13158	484406	13719556	0.0173408	0.0959069
Ferric iron ABC transporter, iron-binding protein	83	2725	484406	13719556	0.0171344	0.0198622
Phenylalanyl-tRNA synthetase alpha chain (EC 6.1.1.20)	83	7539	484406	13719556	0.0171344	0.0549508
SSU ribosomal protein S17p (S11e)	82	1254	484406	13719556	0.0169279	0.00914024
Acetate kinase (EC 2.7.2.1)	82	3702	484406	13719556	0.0169279	0.0269834
Iron-sulfur cluster-binding protein	82	20547	484406	13719556	0.0169279	0.149764
Thioredoxin	82	25627	484406	13719556	0.0169279	0.186792
LSU ribosomal protein L13Ae (L13p)	81	288	484406	13719556	0.0167215	0.00209919
Phosphate transport ATP-binding protein PstB (TC 3.A.1.7.1)	81	6896	484406	13719556	0.0167215	0.050264
Phosphate regulon transcriptional regulatory protein PhoB (SphR)	81	10176	484406	13719556	0.0167215	0.0741715
N5-methyltetrahydromethanopterin:coenzyme M methyltransferase subunit B (EC 2.1.1.86)	80	0	484406	13719556	0.0165151	0
V-type ATP synthase subunit D (EC 3.6.3.14)	80	1767	484406	13719556	0.0165151	0.0128794
Cell division protein FtsQ	80	2509	484406	13719556	0.0165151	0.0182878
Pyridoxine biosynthesis glutamine amidotransferase, synthase subunit (EC 2.4.2.-)	80	2636	484406	13719556	0.0165151	0.0192134
FKBP-type peptidyl-prolyl cis-trans isomerase SlyD (EC 5.2.1.8)	79	1842	484406	13719556	0.0163086	0.0134261
Uncharacterized protein MJ0119	78	51	484406	13719556	0.0161022	0.000371732
Methylenetetrahydrofolate dehydrogenase (NADP+) (EC 1.5.1.5)	78	6294	484406	13719556	0.0161022	0.0458761
Methylenetetrahydrofolate dehydrogenase (NADP+) (EC 1.5.1.5) / Methenyltetrahydrofolate cyclohydrolase (EC 3.5.4.9)	78	6294	484406	13719556	0.0161022	0.0458761
Methenyltetrahydrofolate cyclohydrolase (EC 3.5.4.9)	78	6448	484406	13719556	0.0161022	0.0469986
Prolyl-tRNA synthetase (EC 6.1.1.15)	78	12942	484406	13719556	0.0161022	0.0943325
Pyrophosphate-energized proton pump (EC 3.6.1.1)	78	15592	484406	13719556	0.0161022	0.113648
Translation elongation factor 1 alpha subunit	77	1081	484406	13719556	0.0158958	0.00787926
Glutamate-1-semialdehyde aminotransferase (EC 5.4.3.8)	77	11115	484406	13719556	0.0158958	0.0810157
DNA-cytosine methyltransferase (EC 2.1.1.37)	76	14051	484406	13719556	0.0156893	0.102416
Phage portal	76	31685	484406	13719556	0.0156893	0.230948
Flagellar synthesis regulator FleN	75	3625	484406	13719556	0.0154829	0.0264221
Endonuclease III (EC 4.2.99.18)	75	5026	484406	13719556	0.0154829	0.0366338
Thymidylate synthase (EC 2.1.1.45)	75	12992	484406	13719556	0.0154829	0.0946969
HtrA protease/chaperone protein	75	13235	484406	13719556	0.0154829	0.0964681
RecA protein	75	18983	484406	13719556	0.0154829	0.138365
DNA/RNA-binding protein Alba	74	226	484406	13719556	0.0152764	0.00164728
Glycine-rich cell wall structural protein precursor	74	446	484406	13719556	0.0152764	0.00325083
Quinolinate phosphoribosyltransferase [decarboxylating] (EC 2.4.2.19)	74	3950	484406	13719556	0.0152764	0.028791
O-succinylhomoserine sulfhydrylase (EC 2.5.1.48)	74	7606	484406	13719556	0.0152764	0.0554391
Homoserine dehydrogenase (EC 1.1.1.3)	74	8152	484406	13719556	0.0152764	0.0594188
O-acetylhomoserine sulfhydrylase (EC 2.5.1.49)	74	8439	484406	13719556	0.0152764	0.0615107
Proteasome-activating AAA-ATPase (PAN), archaeal	73	713	484406	13719556	0.01507	0.00519696
Peroxidase (EC 1.11.1.7)	73	6206	484406	13719556	0.01507	0.0452347
DNA polymerase III beta subunit (EC 2.7.7.7)	73	12045	484406	13719556	0.01507	0.0877944
Threonyl-tRNA synthetase (EC 6.1.1.3)	73	15827	484406	13719556	0.01507	0.115361
Copper-translocating P-type ATPase (EC 3.6.3.4)	73	25634	484406	13719556	0.01507	0.186843
Excinuclease ABC subunit A	73	29644	484406	13719556	0.01507	0.216071
Methyl coenzyme M reductase system component A2	72	337	484406	13719556	0.0148636	0.00245635
diptheria toxin resistance protein required for diphthamide biosynthesis (Saccharomyces)-like 1	72	398	484406	13719556	0.0148636	0.00290097
Flagellar basal-body rod protein FlgB	72	598	484406	13719556	0.0148636	0.00435874
RND efflux system, inner membrane transporter CmeB	72	6736	484406	13719556	0.0148636	0.0490978
Glycerophosphoryl diester phosphodiesterase (EC 3.1.4.46)	72	7829	484406	13719556	0.0148636	0.0570645
ATP-dependent RNA helicase NGO0650	71	15	484406	13719556	0.0146571	0.000109333
beta-ribofuranosylaminobenzene 5I-phosphate synthase	71	214	484406	13719556	0.0146571	0.00155982
SSU ribosomal protein S13e (S15p)	71	288	484406	13719556	0.0146571	0.00209919
Formylmethanofuran dehydrogenase subunit A (EC 1.2.99.5)	71	644	484406	13719556	0.0146571	0.00469403
Proteasome subunit alpha (EC 3.4.25.1), archaeal	71	728	484406	13719556	0.0146571	0.00530629
Porphobilinogen deaminase (EC 2.5.1.61)	71	3073	484406	13719556	0.0146571	0.0223987
Flavodoxin	71	6304	484406	13719556	0.0146571	0.045949
Methyl coenzyme M reductase system component A2 homolog	70	175	484406	13719556	0.0144507	0.00127555
Eukaryotic translation initiation factor 2 gamma subunit	70	964	484406	13719556	0.0144507	0.00702647
LSU ribosomal protein L19p	70	2412	484406	13719556	0.0144507	0.0175807
Indolepyruvate oxidoreductase subunit IorA (EC 1.2.7.8)	70	11783	484406	13719556	0.0144507	0.0858847
Small acid-soluble spore protein, beta-type SASP	69	0	484406	13719556	0.0142442	0
4-hydroxybenzoyl-CoA thioesterase family active site	69	2020	484406	13719556	0.0142442	0.0147235
Cytochrome c oxidase subunit CcoN (EC 1.9.3.1)	69	2968	484406	13719556	0.0142442	0.0216334
Inosose isomerase (EC 5.3.99.-)	69	3830	484406	13719556	0.0142442	0.0279164
DNA polymerase III subunits gamma and tau (EC 2.7.7.7)	69	12036	484406	13719556	0.0142442	0.0877288
Ribonucleotide reductase of class Ia (aerobic), beta subunit (EC 1.17.4.1)	69	15570	484406	13719556	0.0142442	0.113488
Dihydrodipicolinate reductase (EC 1.3.1.26)	68	3890	484406	13719556	0.0140378	0.0283537
[NiFe] hydrogenase metallocenter assembly protein HypD	68	4647	484406	13719556	0.0140378	0.0338714
D-xylose proton-symporter XylE	67	1111	484406	13719556	0.0138314	0.00809793
Flagellar P-ring protein FlgI	67	1657	484406	13719556	0.0138314	0.0120777
Translation initiation factor 1	67	1713	484406	13719556	0.0138314	0.0124858
Curli production assembly/transport component CsgG	67	2023	484406	13719556	0.0138314	0.0147454
DNA-directed RNA polymerase subunit AI (EC 2.7.7.6)	67	2967	484406	13719556	0.0138314	0.0216261
Translation elongation factor G-related protein	67	9601	484406	13719556	0.0138314	0.0699804
Phage terminase large subunit	67	33129	484406	13719556	0.0138314	0.241473
Replicative DNA helicase (EC 3.6.1.-)	67	55462	484406	13719556	0.0138314	0.404255
DNA helicase (EC 3.6.1.-)	67	56599	484406	13719556	0.0138314	0.412543
Putative stomatin/prohibitin-family membrane protease subunit YbbK	66	3165	484406	13719556	0.0136249	0.0230693
GTP cyclohydrolase I (EC 3.5.4.16) type 1	66	3771	484406	13719556	0.0136249	0.0274863
Chorismate synthase (EC 4.2.3.5)	66	5662	484406	13719556	0.0136249	0.0412696
RNA polymerase sigma-70 factor	66	5784	484406	13719556	0.0136249	0.0421588
6-phosphogluconate dehydrogenase, decarboxylating (EC 1.1.1.44)	66	6702	484406	13719556	0.0136249	0.04885
General secretion pathway protein D	66	7973	484406	13719556	0.0136249	0.0581141
ATP-dependent protease La (EC 3.4.21.53)	66	36876	484406	13719556	0.0136249	0.268784
Glucose-methanol-choline (GMC) oxidoreductase:NAD binding site	65	1700	484406	13719556	0.0134185	0.0123911
O-antigen export system, permease protein	65	2225	484406	13719556	0.0134185	0.0162177
Glutamyl-tRNA(Gln) amidotransferase transferase subunit (EC 6.3.5.7)	65	2498	484406	13719556	0.0134185	0.0182076
Phosphoglycerate kinase (EC 2.7.2.3)	65	10206	484406	13719556	0.0134185	0.0743902
ATP-dependent protease La (EC 3.4.21.53) Type I	65	34656	484406	13719556	0.0134185	0.252603
Similarity with yeast transcription factor IIIC Tau subunit that binds B-block elements of class III promoters	64	0	484406	13719556	0.0132121	0
F420-dependent sulfite reductase	63	275	484406	13719556	0.0130056	0.00200444
LSU ribosomal protein L23e (L14p)	63	319	484406	13719556	0.0130056	0.00232515
LSU ribosomal protein L10Ae (L1p)	63	339	484406	13719556	0.0130056	0.00247093
Flagellum-specific ATP synthase FliI	63	2200	484406	13719556	0.0130056	0.0160355
SSU ribosomal protein S8p (S15Ae)	63	3024	484406	13719556	0.0130056	0.0220415
Response regulator of zinc sigma-54-dependent two-component system	63	38302	484406	13719556	0.0130056	0.279178
Cold shock protein CspG	62	369	484406	13719556	0.0127992	0.00268959
Copper-sensing two-component system response regulator CpxR	62	757	484406	13719556	0.0127992	0.00551767
Metal-dependent hydrolases of the beta-lactamase superfamily II	62	2247	484406	13719556	0.0127992	0.0163781
Metal-dependent hydrolases of the beta-lactamase superfamily I	62	8608	484406	13719556	0.0127992	0.0627426
Ribonucleotide reductase of class III (anaerobic), large subunit (EC 1.17.4.2)	62	9656	484406	13719556	0.0127992	0.0703813
Alkaline phosphatase (EC 3.1.3.1)	62	10221	484406	13719556	0.0127992	0.0744995
3-ketoacyl-CoA thiolase (EC 2.3.1.16)	62	20476	484406	13719556	0.0127992	0.149247
Acetyl-CoA acetyltransferase (EC 2.3.1.9)	62	21067	484406	13719556	0.0127992	0.153555
Phage tail fiber protein	62	27628	484406	13719556	0.0127992	0.201377
Protein of unknown function identified by role in sporulation (SpoVG)	61	931	484406	13719556	0.0125927	0.00678593
Flagellar basal-body rod protein FlgG	61	1519	484406	13719556	0.0125927	0.0110718
L-rhamnose isomerase (EC 5.3.1.14)	61	1894	484406	13719556	0.0125927	0.0138051
Carbamoyl-phosphate synthase small chain (EC 6.3.5.5)	61	6802	484406	13719556	0.0125927	0.0495789
Alpha-mannosidase (EC 3.2.1.24)	61	13997	484406	13719556	0.0125927	0.102022
Alcohol dehydrogenase (EC 1.1.1.1)	61	14038	484406	13719556	0.0125927	0.102321
Phage capsid and scaffold	61	100193	484406	13719556	0.0125927	0.730293
LSU ribosomal protein L35p	60	455	484406	13719556	0.0123863	0.00331643
LSU ribosomal protein L11e (L5p)	60	467	484406	13719556	0.0123863	0.0034039
V-type ATP synthase subunit I (EC 3.6.3.14)	60	3135	484406	13719556	0.0123863	0.0228506
GTP-binding protein HflX	60	9701	484406	13719556	0.0123863	0.0707093
High-affinity branched-chain amino acid transport system permease protein LivH (TC 3.A.1.4.1)	60	13710	484406	13719556	0.0123863	0.0999303
Valyl-tRNA synthetase (EC 6.1.1.9)	60	20808	484406	13719556	0.0123863	0.151667
DNA-directed RNA polymerase delta (= betaII) subunit (EC 2.7.7.6)	59	1253	484406	13719556	0.0121799	0.00913295
LSU ribosomal protein L11p (L12e)	59	3001	484406	13719556	0.0121799	0.0218739
Thymidylate kinase (EC 2.7.4.9)	59	14540	484406	13719556	0.0121799	0.10598
Phage portal protein	59	22266	484406	13719556	0.0121799	0.162294
DNA polymerase I (EC 2.7.7.7)	59	74562	484406	13719556	0.0121799	0.543472
Formate dehydrogenase chain D (EC 1.2.1.2)	58	2094	484406	13719556	0.0119734	0.0152629
LSU ribosomal protein L24p (L26e)	58	2143	484406	13719556	0.0119734	0.01562
Sulfite reduction-associated complex DsrMKJOP protein DsrP (= HmeB)	58	2819	484406	13719556	0.0119734	0.0205473
3-methyl-2-oxobutanoate hydroxymethyltransferase (EC 2.1.2.11)	58	4985	484406	13719556	0.0119734	0.036335
Serine/threonine protein kinase PrkC, regulator of stationary phase	58	27125	484406	13719556	0.0119734	0.19771
Phage terminase large subunit, PBSX family	57	955	484406	13719556	0.011767	0.00696087
Rhodanese-like domain protein	57	3126	484406	13719556	0.011767	0.022785
RND efflux system, outer membrane lipoprotein CmeC	57	3277	484406	13719556	0.011767	0.0238856
Fructokinase (EC 2.7.1.4)	57	4030	484406	13719556	0.011767	0.0293741
Iron-sulfur cluster assembly scaffold protein IscU	57	4727	484406	13719556	0.011767	0.0344545
Chemotaxis regulator - transmits chemoreceptor signals to flagelllar motor components CheY	57	4968	484406	13719556	0.011767	0.0362111
Sulfate adenylyltransferase, dissimilatory-type (EC 2.7.7.4)	57	6301	484406	13719556	0.011767	0.0459271
Fumarate hydratase class II (EC 4.2.1.2)	57	6338	484406	13719556	0.011767	0.0461968
Adenylosuccinate synthetase (EC 6.3.4.4)	56	11466	484406	13719556	0.0115606	0.0835741
Potassium efflux system KefA	56	17495	484406	13719556	0.0115606	0.127519
Potassium efflux system KefA protein	56	17495	484406	13719556	0.0115606	0.127519
Potassium efflux system KefA protein / Small-conductance mechanosensitive channel	56	17495	484406	13719556	0.0115606	0.127519
Glutamate synthase [NADPH] large chain (EC 1.4.1.13)	56	24246	484406	13719556	0.0115606	0.176726
Serine phosphatase RsbU, regulator of sigma subunit	56	35435	484406	13719556	0.0115606	0.258281
SSU ribosomal protein S20e (S10p)	55	238	484406	13719556	0.0113541	0.00173475
Cytoplasmic copper homeostasis protein cutC	55	542	484406	13719556	0.0113541	0.00395057
Flagellar basal-body rod protein FlgC	55	565	484406	13719556	0.0113541	0.00411821
Aromatic-L-amino-acid decarboxylase (EC 4.1.1.28)	55	1201	484406	13719556	0.0113541	0.00875393
ATP synthase epsilon chain (EC 3.6.3.14)	55	1709	484406	13719556	0.0113541	0.0124567
RNA polymerase sigma-70 factor, ECF subfamily	55	3584	484406	13719556	0.0113541	0.0261233
GTP-binding and nucleic acid-binding protein YchF	55	8137	484406	13719556	0.0113541	0.0593095
Signal transduction histidine kinase CheA (EC 2.7.3.-)	55	13440	484406	13719556	0.0113541	0.0979624
Coproporphyrinogen III oxidase, oxygen-independent (EC 1.3.99.22), divergent, putative 2	54	27	484406	13719556	0.0111477	0.000196799
Coproporphyrinogen III oxidase, oxygen-independent (EC 1.3.99.22), divergent, putative	54	71	484406	13719556	0.0111477	0.000517509
Fe(2+)/alpha-ketoglutarate-dependent dioxygenase LpxO	54	178	484406	13719556	0.0111477	0.00129742
Glutamate--cysteine ligase (EC 6.3.2.2)	54	188	484406	13719556	0.0111477	0.00137031
Coproporphyrinogen III oxidase, oxygen-independent (EC 1.3.99.22)	54	1010	484406	13719556	0.0111477	0.00736175
Glutamate Aspartate periplasmic binding protein precursor GltI (TC 3.A.1.3.4)	54	1370	484406	13719556	0.0111477	0.00998575
Rhamnulokinase (EC 2.7.1.5)	54	1417	484406	13719556	0.0111477	0.0103283
Porphobilinogen synthase (EC 4.2.1.24)	54	3888	484406	13719556	0.0111477	0.0283391
Aspartate-semialdehyde dehydrogenase (EC 1.2.1.11)	54	6740	484406	13719556	0.0111477	0.049127
Membrane-bound lytic murein transglycosylase D precursor (EC 3.2.1.-)	54	9530	484406	13719556	0.0111477	0.0694629
NAD-dependent formate dehydrogenase alpha subunit	54	13194	484406	13719556	0.0111477	0.0961693
Type IV fimbrial assembly protein PilC	54	14414	484406	13719556	0.0111477	0.105062
ATP-dependent Clp protease, ATP-binding subunit ClpC	54	18483	484406	13719556	0.0111477	0.13472
Formylmethanofuran dehydrogenase (tungsten) subunit D (EC 1.2.99.5)	53	71	484406	13719556	0.0109412	0.000517509
Flagellar assembly protein FliH	53	570	484406	13719556	0.0109412	0.00415465
Glucose-1-phosphate cytidylyltransferase (EC 2.7.7.33)	53	1181	484406	13719556	0.0109412	0.00860815
LSU ribosomal protein L23p (L23Ae)	53	1595	484406	13719556	0.0109412	0.0116257
Branched-chain alpha-keto acid dehydrogenase, E1 component, beta subunit (EC 1.2.4.4)	53	1803	484406	13719556	0.0109412	0.0131418
Branched-chain alpha-keto acid dehydrogenase, E1 component, alpha subunit (EC 1.2.4.4)	53	1983	484406	13719556	0.0109412	0.0144538
L-proline glycine betaine binding ABC transporter protein ProX (TC 3.A.1.12.1)	53	2328	484406	13719556	0.0109412	0.0169685
Transcriptional regulator, IclR family	53	3331	484406	13719556	0.0109412	0.0242792
Positive regulator of CheA protein activity (CheW)	53	3973	484406	13719556	0.0109412	0.0289587
Protein-export membrane protein SecD (TC 3.A.5.1.1)	53	12623	484406	13719556	0.0109412	0.0920074
glycosyl transferase, family 2	53	34183	484406	13719556	0.0109412	0.249155
Microbial collagenase, secreted (EC 3.4.24.3)	52	482	484406	13719556	0.0107348	0.00351323
Dihydroneopterin aldolase (EC 4.1.2.25)	52	1391	484406	13719556	0.0107348	0.0101388
Flagellar M-ring protein FliF	52	1986	484406	13719556	0.0107348	0.0144757
Iron-sulfur cluster assembly scaffold protein IscU/NifU-like	52	2989	484406	13719556	0.0107348	0.0217864
Uptake hydrogenase large subunit (EC 1.12.99.6)	52	3443	484406	13719556	0.0107348	0.0250956
Probable GTPase related to EngC	52	3614	484406	13719556	0.0107348	0.026342
Dihydrolipoamide succinyltransferase component (E2) of 2-oxoglutarate dehydrogenase complex (EC 2.3.1.61)	52	6996	484406	13719556	0.0107348	0.0509929
COG2152 predicted glycoside hydrolase	52	10055	484406	13719556	0.0107348	0.0732895
Dihydroxy-acid dehydratase (EC 4.2.1.9)	52	10162	484406	13719556	0.0107348	0.0740695
ATP-dependent Clp protease ATP-binding subunit ClpA	52	13988	484406	13719556	0.0107348	0.101957
Methylthiol:coenzyme M methyltransferase	51	116	484406	13719556	0.0105284	0.000845508
Archaeal DNA polymerase II large subunit (EC 2.7.7.7)	51	4878	484406	13719556	0.0105284	0.0355551
Dihydrodipicolinate synthase (EC 4.2.1.52)	51	6739	484406	13719556	0.0105284	0.0491197
Glycogen synthase, ADP-glucose transglucosylase (EC 2.4.1.21)	51	7855	484406	13719556	0.0105284	0.057254
Type IV pilus biogenesis protein PilQ	51	9866	484406	13719556	0.0105284	0.0719119
Phycocyanin alpha chain	50	78	484406	13719556	0.0103219	0.000568532
Archaeal transcription factor E	50	345	484406	13719556	0.0103219	0.00251466
Putative transcription antitermination protein NusG	50	393	484406	13719556	0.0103219	0.00286452
CBS domain protein sometimes clustered with YjeE	50	1119	484406	13719556	0.0103219	0.00815624
Nicotinate phosphoribosyltransferase (EC 2.4.2.11)	50	2947	484406	13719556	0.0103219	0.0214803
Phage intron	50	2983	484406	13719556	0.0103219	0.0217427
HNH homing endonuclease	50	3197	484406	13719556	0.0103219	0.0233025
Spermidine synthase (EC 2.5.1.16)	50	5134	484406	13719556	0.0103219	0.037421
Methylthioadenosine deaminase	50	5505	484406	13719556	0.0103219	0.0401252
Translation elongation factor 1 alpha-related protein	49	536	484406	13719556	0.0101155	0.00390683
Dihydropyrimidinase (EC 3.5.2.2)	49	3825	484406	13719556	0.0101155	0.0278799
Histidyl-tRNA synthetase (EC 6.1.1.21)	49	8203	484406	13719556	0.0101155	0.0597906
Beta-hexosaminidase (EC 3.2.1.52)	49	10836	484406	13719556	0.0101155	0.0789821
Chromosome partition protein smc	49	25117	484406	13719556	0.0101155	0.183074
intein-containing	49	27704	484406	13719556	0.0101155	0.201931
Protein of unknown function DUF374	48	640	484406	13719556	0.00990904	0.00466487
Electron transfer flavoprotein, beta subunit	48	10992	484406	13719556	0.00990904	0.0801192
NAD-dependent epimerase/dehydratase	48	14963	484406	13719556	0.00990904	0.109063
Adenosylcobinamide amidohydrolase (EC 3.5.1.90)	47	566	484406	13719556	0.0097026	0.0041255
TATA-box binding protein	47	1191	484406	13719556	0.0097026	0.00868104
Fructose-1,6-bisphosphatase, type I (EC 3.1.3.11)	47	1891	484406	13719556	0.0097026	0.0137832
LSU ribosomal protein L20p	47	2388	484406	13719556	0.0097026	0.0174058
COG2078: Uncharacterized ACR	47	3387	484406	13719556	0.0097026	0.0246874
Hypothetical protein YggS, proline synthase co-transcribed bacterial homolog PROSC	47	4105	484406	13719556	0.0097026	0.0299208
Superfamily II DNA/RNA helicases, SNF2 family	47	17298	484406	13719556	0.0097026	0.126083
Particulate methane monooxygenase C-subunit (EC 1.14.13.25)	46	0	484406	13719556	0.00949617	0
SSU ribosomal protein S2e (S5p)	46	652	484406	13719556	0.00949617	0.00475234
heterodisulfide reductase, subunit E, putative	46	2101	484406	13719556	0.00949617	0.0153139
3-deoxy-manno-octulosonate cytidylyltransferase (EC 2.7.7.38)	46	3859	484406	13719556	0.00949617	0.0281277
Benzoyl-CoA reductase subunit BadE (EC 1.3.99.15)	46	4715	484406	13719556	0.00949617	0.034367
MoxR-like ATPase in aerotolerance operon	46	4913	484406	13719556	0.00949617	0.0358102
Urocanate hydratase (EC 4.2.1.49)	46	6483	484406	13719556	0.00949617	0.0472537
Methyl-accepting chemotaxis protein I (serine chemoreceptor protein)	46	7120	484406	13719556	0.00949617	0.0518967
Cell division protein FtsI [Peptidoglycan synthetase] (EC 2.4.1.129)	46	19407	484406	13719556	0.00949617	0.141455
UDP-glucose 4-epimerase (EC 5.1.3.2)	46	30799	484406	13719556	0.00949617	0.22449
Peptidyl-tRNA hydrolase (EC 3.1.1.29)	45	2655	484406	13719556	0.00928973	0.0193519
Rubrerythrin	45	13086	484406	13719556	0.00928973	0.0953821
NADP-specific glutamate dehydrogenase (EC 1.4.1.4)	45	13166	484406	13719556	0.00928973	0.0959652
SSU ribosomal protein S6e	44	254	484406	13719556	0.00908329	0.00185137
Photosystem II CP47 protein (PsbB)	44	329	484406	13719556	0.00908329	0.00239804
DNA-binding protein HU-alpha	44	410	484406	13719556	0.00908329	0.00298843
LSU ribosomal protein L15p (L27Ae)	44	2822	484406	13719556	0.00908329	0.0205692
Kef-type K+ transport systems (NAD-binding component fused to domain related to exopolyphosphatase)	44	3328	484406	13719556	0.00908329	0.0242573
Pseudolysin, extracellular zinc protease (EC 3.4.24.26)	43	761	484406	13719556	0.00887685	0.00554683
Vibriolysin, extracellular zinc protease (EC 3.4.24.25)	43	761	484406	13719556	0.00887685	0.00554683
3-oxoadipate CoA-transferase subunit A (EC 2.8.3.6)	43	1122	484406	13719556	0.00887685	0.00817811
2-oxoglutarate dehydrogenase E1 component (EC 1.2.4.2)	43	8744	484406	13719556	0.00887685	0.0637338
putative cytochrome P450 hydroxylase	43	9280	484406	13719556	0.00887685	0.0676407
Isoleucyl-tRNA synthetase (EC 6.1.1.5)	43	29565	484406	13719556	0.00887685	0.215495
Malonyl CoA-acyl carrier protein transacylase (EC 2.3.1.39)	43	37093	484406	13719556	0.00887685	0.270366
COG2740: Predicted nucleic-acid-binding protein implicated in transcription termination	42	250	484406	13719556	0.00867041	0.00182222
ThiJ/PfpI family protein	42	1802	484406	13719556	0.00867041	0.0131345
Dihydropteroate synthase (EC 2.5.1.15)	42	4824	484406	13719556	0.00867041	0.0351615
Ornithine carbamoyltransferase (EC 2.1.3.3)	42	9874	484406	13719556	0.00867041	0.0719703
Oligopeptide transport ATP-binding protein OppD (TC 3.A.1.5.1)	42	11407	484406	13719556	0.00867041	0.0831441
Cell division protein FtsK	42	16517	484406	13719556	0.00867041	0.12039
Lipid A export ATP-binding/permease protein MsbA	42	27126	484406	13719556	0.00867041	0.197718
tRNA (Guanosine18-2I-O-) -methyltransferase (EC 2.1.1.34)	41	195	484406	13719556	0.00846397	0.00142133
Menaquinone-cytochrome C reductase iron-sulfur subunit	41	379	484406	13719556	0.00846397	0.00276248
Nitrite reductase [NAD(P)H] large subunit (EC 1.7.1.4)	41	1504	484406	13719556	0.00846397	0.0109625
Nitrogen regulatory protein P-II	41	3335	484406	13719556	0.00846397	0.0243084
Rod shape-determining protein RodA	41	4291	484406	13719556	0.00846397	0.0312765
Putrescine transport ATP-binding protein PotA (TC 3.A.1.11.1)	41	5778	484406	13719556	0.00846397	0.0421151
NADP-dependent malic enzyme (EC 1.1.1.40)	41	7283	484406	13719556	0.00846397	0.0530848
Uncharacterized protein MJ0282	40	246	484406	13719556	0.00825754	0.00179306
Iojap protein	40	1583	484406	13719556	0.00825754	0.0115383
Phage terminase small subunit	40	2609	484406	13719556	0.00825754	0.0190167
Beta-carotene ketolase (EC 1.14.-.-)	40	2747	484406	13719556	0.00825754	0.0200225
Recombination protein RecR	40	3338	484406	13719556	0.00825754	0.0243302
Cytochrome c oxidase polypeptide I (EC 1.9.3.1)	40	7539	484406	13719556	0.00825754	0.0549508
Cell division trigger factor (EC 5.2.1.8)	40	8002	484406	13719556	0.00825754	0.0583255
Formate--tetrahydrofolate ligase (EC 6.3.4.3)	40	9192	484406	13719556	0.00825754	0.0669993
3-isopropylmalate dehydratase large subunit (EC 4.2.1.33)	40	9977	484406	13719556	0.00825754	0.072721
Phage major capsid protein	40	80565	484406	13719556	0.00825754	0.587227
SSU ribosomal protein S21p	39	790	484406	13719556	0.0080511	0.0057582
Formate efflux transporter (TC 2.A.44 family)	39	1043	484406	13719556	0.0080511	0.00760229
SSU ribosomal protein S9p (S16e)	39	2379	484406	13719556	0.0080511	0.0173402
Rhodanese-related sulfurtransferase	39	2567	484406	13719556	0.0080511	0.0187105
GTP cyclohydrolase I (EC 3.5.4.16) type 2	39	3944	484406	13719556	0.0080511	0.0287473
Glutamyl-tRNA(Gln) synthetase (EC 6.1.1.24)	39	7428	484406	13719556	0.0080511	0.0541417
Transcription termination protein NusA	39	9282	484406	13719556	0.0080511	0.0676553
NAD-reducing hydrogenase subunit HoxF (EC 1.12.1.2)	39	16549	484406	13719556	0.0080511	0.120623
Enoyl-CoA hydratase (EC 4.2.1.17)	39	21362	484406	13719556	0.0080511	0.155705
Ni2+-binding GTPase involved in regulation of expression and maturation of hydrogenase	38	120	484406	13719556	0.00784466	0.000874664
Preprotein translocase subunit SecE (TC 3.A.5.1.1)	38	932	484406	13719556	0.00784466	0.00679322
DNA polymerase sliding clamp protein PCNA	38	1003	484406	13719556	0.00784466	0.00731073
Rubredoxin	38	2312	484406	13719556	0.00784466	0.0168519
Prolyl endopeptidase (EC 3.4.21.26)	38	3216	484406	13719556	0.00784466	0.023441
Ribulose-5-phosphate 4-epimerase and related epimerases and aldolases	38	3237	484406	13719556	0.00784466	0.0235941
Cell division protein FtsA	38	5834	484406	13719556	0.00784466	0.0425232
Molybdopterin biosynthesis protein MoeA	38	8865	484406	13719556	0.00784466	0.0646158
DNA topoisomerase I (EC 5.99.1.2)	38	21292	484406	13719556	0.00784466	0.155195
Uncharacterized protein MJ0405	37	73	484406	13719556	0.00763822	0.000532087
SSU ribosomal protein S15Ae (S8p)	37	292	484406	13719556	0.00763822	0.00212835
Electron transport complex protein RnfG	37	1854	484406	13719556	0.00763822	0.0135136
N-acetylglutamate synthase (EC 2.3.1.1)	37	5855	484406	13719556	0.00763822	0.0426763
GTP cyclohydrolase II (EC 3.5.4.25)	37	8121	484406	13719556	0.00763822	0.0591929
3,4-dihydroxy-2-butanone 4-phosphate synthase	37	8536	484406	13719556	0.00763822	0.0622178
Alpha-L-fucosidase (EC 3.2.1.51)	37	10817	484406	13719556	0.00763822	0.0788437
Secreted protein Hcp	36	86	484406	13719556	0.00743178	0.000626842
CO dehydrogenase/acetyl-CoA synthase subunit alpha, CO dehydrogenase subcomplex (EC 1.2.99.2)	36	283	484406	13719556	0.00743178	0.00206275
Lycopene cyclase	36	376	484406	13719556	0.00743178	0.00274061
Xylose ABC transporter, periplasmic xylose-binding protein XylF	36	1041	484406	13719556	0.00743178	0.00758771
DNA-directed RNA polymerase subunit BI (EC 2.7.7.6)	36	1420	484406	13719556	0.00743178	0.0103502
Deoxyribodipyrimidine photolyase, type II (EC 4.1.99.3)	36	1875	484406	13719556	0.00743178	0.0136666
Undecaprenyl-phosphate galactosephosphotransferase (EC 2.7.8.6)	36	5383	484406	13719556	0.00743178	0.039236
Photosystem II protein PsbV, cytochrome c550	35	57	484406	13719556	0.00722534	0.000415465
Uncharacterized protein MJ0308	35	135	484406	13719556	0.00722534	0.000983997
Putative snRNP Sm-like protein	35	150	484406	13719556	0.00722534	0.00109333
Flagellar biosynthesis protein FliL	35	474	484406	13719556	0.00722534	0.00345492
Flagellar basal-body rod protein FlgF	35	584	484406	13719556	0.00722534	0.0042567
Phosphoheptose isomerase 1 (EC 5.3.1.-)	35	1756	484406	13719556	0.00722534	0.0127992
Cell division protein MraZ	35	2292	484406	13719556	0.00722534	0.0167061
Fumarate hydratase class I, aerobic (EC 4.2.1.2)	35	6909	484406	13719556	0.00722534	0.0503588
Tyrosyl-tRNA synthetase (EC 6.1.1.1)	35	9368	484406	13719556	0.00722534	0.0682821
Cytoplasmic axial filament protein CafA and Ribonuclease G (EC 3.1.4.-)	35	9719	484406	13719556	0.00722534	0.0708405
Excinuclease ABC subunit C	35	12591	484406	13719556	0.00722534	0.0917741
Chitinase (EC 3.2.1.14)	35	15172	484406	13719556	0.00722534	0.110587
LSU ribosomal protein L31e	34	156	484406	13719556	0.00701891	0.00113706
5-tetrahydromethanopterin:corrinoid iron-sulfur protein methyltransferase	34	232	484406	13719556	0.00701891	0.00169102
CO dehydrogenase/acetyl-CoA synthase subunit gamma, corrinoid iron-sulfur subcomplex large subunit	34	232	484406	13719556	0.00701891	0.00169102
Sulfite reduction-associated complex DsrMKJOP multiheme protein DsrJ (=HmeF)	34	610	484406	13719556	0.00701891	0.00444621
Hydroxyethylthiazole kinase (EC 2.7.1.50)	34	969	484406	13719556	0.00701891	0.00706291
Glutamate N-acetyltransferase (EC 2.3.1.35)	34	3984	484406	13719556	0.00701891	0.0290388
HflC protein	34	4683	484406	13719556	0.00701891	0.0341338
HNH endonuclease family protein	34	4811	484406	13719556	0.00701891	0.0350667
Aspartate carbamoyltransferase (EC 2.1.3.2)	34	8283	484406	13719556	0.00701891	0.0603737
General secretion pathway protein E	34	8627	484406	13719556	0.00701891	0.062881
Trk system potassium uptake protein TrkA	34	11751	484406	13719556	0.00701891	0.0856515
ATP-dependent DNA helicase UvrD/PcrA	34	29198	484406	13719556	0.00701891	0.21282
Carboxysome protein CcmM	33	12	484406	13719556	0.00681247	8.74664e-05
Allophycocyanin beta chain	33	65	484406	13719556	0.00681247	0.000473776
PTS system, galactitol-specific IIC component (EC 2.7.1.69)	33	643	484406	13719556	0.00681247	0.00468674
Isoquinoline 1-oxidoreductase beta subunit (EC 1.3.99.16)	33	1912	484406	13719556	0.00681247	0.0139363
Adenylate/guanylate cyclase (EC 4.6.1.2)	33	2226	484406	13719556	0.00681247	0.016225
Undecaprenyl-diphosphatase (EC 3.6.1.27)	33	3534	484406	13719556	0.00681247	0.0257589
3-polyprenyl-4-hydroxybenzoate carboxy-lyase (EC 4.1.1.-)	33	4755	484406	13719556	0.00681247	0.0346586
NADH-ubiquinone oxidoreductase chain H (EC 1.6.5.3)	33	6798	484406	13719556	0.00681247	0.0495497
Phosphoribosylaminoimidazole-succinocarboxamide synthase (EC 6.3.2.6)	33	7285	484406	13719556	0.00681247	0.0530994
Phytochrome, two-component sensor histidine kinase (EC 2.7.3.-)	33	11636	484406	13719556	0.00681247	0.0848132
Pyruvate-flavodoxin oxidoreductase (EC 1.2.7.-)	33	18206	484406	13719556	0.00681247	0.132701
Periplasmic [Fe] hydrogenase (EC 1.12.7.2)	32	883	484406	13719556	0.00660603	0.00643607
Phosphomethylpyrimidine kinase (EC 2.7.4.7)	32	2176	484406	13719556	0.00660603	0.0158606
5-Enolpyruvylshikimate-3-phosphate synthase (EC 2.5.1.19)	32	5491	484406	13719556	0.00660603	0.0400232
Tryptophanyl-tRNA synthetase (EC 6.1.1.2)	32	8199	484406	13719556	0.00660603	0.0597614
Ferrous iron transport protein B	32	15599	484406	13719556	0.00660603	0.113699
Type I restriction-modification system, restriction subunit R (EC 3.1.21.3)	32	19267	484406	13719556	0.00660603	0.140435
Uncharacterized protein MJ0404	31	46	484406	13719556	0.00639959	0.000335288
Quinone-reactive Ni/Fe-hydrogenase small chain precursor (EC 1.12.5.1)	31	623	484406	13719556	0.00639959	0.00454096
Hypothetical nudix hydrolase YeaB	31	916	484406	13719556	0.00639959	0.0066766
CDP-diacylglycerol--serine O-phosphatidyltransferase (EC 2.7.8.8)	31	3184	484406	13719556	0.00639959	0.0232077
ATP-dependent DNA helicase pcrA (EC 3.6.1.-)	31	3493	484406	13719556	0.00639959	0.02546
Fe-S-cluster-containing hydrogenase components 1	31	4061	484406	13719556	0.00639959	0.0296001
SSU ribosomal protein S2p (SAe)	31	6599	484406	13719556	0.00639959	0.0480992
Glycerol kinase (EC 2.7.1.30)	31	8115	484406	13719556	0.00639959	0.0591491
Putative glycogen debranching enzyme, archaeal type, TIGR01561	31	8282	484406	13719556	0.00639959	0.0603664
NAD-specific glutamate dehydrogenase (EC 1.4.1.2)	31	8543	484406	13719556	0.00639959	0.0622688
Ubiquinone biosynthesis monooxygenase UbiB	31	13588	484406	13719556	0.00639959	0.0990411
Uncharacterized protein MJ0498	30	10	484406	13719556	0.00619315	7.28887e-05
CO dehydrogenase/acetyl-CoA synthase subunit beta, acetyl-CoA synthase (EC 2.3.1.169)	30	294	484406	13719556	0.00619315	0.00214293
Flagellar biosynthesis protein FliS	30	452	484406	13719556	0.00619315	0.00329457
Cold shock protein CspC	30	1011	484406	13719556	0.00619315	0.00736904
Integral membrane protein CcmA involved in cell shape determination	30	1089	484406	13719556	0.00619315	0.00793757
Methylsuccinyl-CoA dehydrogenase, predicted by (Erb et al, 2007)	30	1743	484406	13719556	0.00619315	0.0127045
Teichoic acid export ATP-binding protein TagH (EC 3.6.3.40)	30	3734	484406	13719556	0.00619315	0.0272166
NAD(P) transhydrogenase subunit beta (EC 1.6.1.2)	30	3758	484406	13719556	0.00619315	0.0273916
Acetyl-CoA synthase corrinoid iron-sulfur protein, large subunit	30	3911	484406	13719556	0.00619315	0.0285068
LSU ribosomal protein L25p	30	4389	484406	13719556	0.00619315	0.0319908
NADH-ubiquinone oxidoreductase chain F (EC 1.6.5.3)	30	5055	484406	13719556	0.00619315	0.0368452
Zn-dependent hydrolase, RNA-metabolising	30	6584	484406	13719556	0.00619315	0.0479899
High-affnity carbon uptake protein Hat/HatR	30	10394	484406	13719556	0.00619315	0.0757605
Carbamoyl-phosphate synthase large chain (EC 6.3.5.5)	30	31724	484406	13719556	0.00619315	0.231232
FIG020413: transmembrane protein	29	115	484406	13719556	0.00598671	0.00083822
LSU ribosomal protein L33p	29	221	484406	13719556	0.00598671	0.00161084
CoB--CoM-reducing hydrogenase (Cys) alpha subunit	29	787	484406	13719556	0.00598671	0.00573634
Phage Holliday junction resolvase	29	2163	484406	13719556	0.00598671	0.0157658
Aminodeoxychorismate lyase (EC 4.1.3.38)	29	4183	484406	13719556	0.00598671	0.0304893
Glutamyl-tRNA reductase (EC 1.2.1.70)	29	5344	484406	13719556	0.00598671	0.0389517
Transcription-repair coupling factor	29	20332	484406	13719556	0.00598671	0.148197
Carboxysome protein CcmN	28	0	484406	13719556	0.00578028	0
Selenophosphate synthetase-related protein MJ0640	28	622	484406	13719556	0.00578028	0.00453367
7,8-didemethyl-8-hydroxy-5-deazariboflavin synthase subunit 2	28	3504	484406	13719556	0.00578028	0.0255402
Iron-sulfur cluster assembly ATPase protein SufC	28	4317	484406	13719556	0.00578028	0.031466
Coenzyme F420-reducing hydrogenase, beta subunit	28	5137	484406	13719556	0.00578028	0.0374429
N-acetyl-gamma-glutamyl-phosphate reductase (EC 1.2.1.38)	28	5193	484406	13719556	0.00578028	0.0378511
CDP-diacylglycerol--glycerol-3-phosphate 3-phosphatidyltransferase (EC 2.7.8.5)	28	5528	484406	13719556	0.00578028	0.0402928
Tryptophan synthase beta chain like (EC 4.2.1.20)	28	6482	484406	13719556	0.00578028	0.0472464
Signal recognition particle, subunit Ffh SRP54 (TC 3.A.5.1.1)	28	7902	484406	13719556	0.00578028	0.0575966
Phage DNA packaging	28	8762	484406	13719556	0.00578028	0.063865
DNA packaging	28	10793	484406	13719556	0.00578028	0.0786687
Trimethylamine:corrinoid methyltransferase	28	11828	484406	13719556	0.00578028	0.0862127
Nitrogenase FeMo-cofactor synthesis FeS core scaffold and assembly protein NifB	27	252	484406	13719556	0.00557384	0.00183679
Fumarate reductase flavoprotein subunit (EC 1.3.99.1)	27	289	484406	13719556	0.00557384	0.00210648
Sulfite oxidase	27	1410	484406	13719556	0.00557384	0.0102773
Choline dehydrogenase (EC 1.1.99.1)	27	1626	484406	13719556	0.00557384	0.0118517
Sulfatase modifying factor 1 precursor (C-alpha-formyglycine- generating enzyme 1)	27	3832	484406	13719556	0.00557384	0.0279309
3-hydroxybutyryl-CoA dehydratase (EC 4.2.1.55)	27	4114	484406	13719556	0.00557384	0.0299864
Ribonuclease HII (EC 3.1.26.4)	27	4531	484406	13719556	0.00557384	0.0330259
Hydroxymethylglutaryl-CoA synthase (EC 2.3.3.10)	27	4570	484406	13719556	0.00557384	0.0333101
Flagellar motor rotation protein MotB	27	4985	484406	13719556	0.00557384	0.036335
Penicillin-binding protein 2 (PBP-2)	27	5485	484406	13719556	0.00557384	0.0399794
Formate hydrogenlyase transcriptional activator	27	6331	484406	13719556	0.00557384	0.0461458
NADH-ubiquinone oxidoreductase chain D (EC 1.6.5.3)	27	6784	484406	13719556	0.00557384	0.0494477
Sulfatase	27	6968	484406	13719556	0.00557384	0.0507888
Protein-export membrane protein SecF (TC 3.A.5.1.1)	27	6990	484406	13719556	0.00557384	0.0509492
Geranyltranstransferase (farnesyldiphosphate synthase) (EC 2.5.1.10)	27	7646	484406	13719556	0.00557384	0.0557307
Dimethylallyltransferase (EC 2.5.1.1)	27	8651	484406	13719556	0.00557384	0.063056
Geranylgeranyl pyrophosphate synthetase (EC 2.5.1.29)	27	8703	484406	13719556	0.00557384	0.063435
Phosphoribosylaminoimidazolecarboxamide formyltransferase (EC 2.1.2.3)	27	10601	484406	13719556	0.00557384	0.0772693
NADH-ubiquinone oxidoreductase chain L (EC 1.6.5.3)	27	13332	484406	13719556	0.00557384	0.0971752
Arginyl-tRNA synthetase (EC 6.1.1.19)	27	13745	484406	13719556	0.00557384	0.100185
V-type ATP synthase subunit G (EC 3.6.3.14)	26	25	484406	13719556	0.0053674	0.000182222
Uncharacterized protein MA3991	26	46	484406	13719556	0.0053674	0.000335288
LSU ribosomal protein L23Ae (L23p)	26	83	484406	13719556	0.0053674	0.000604976
DNA-directed RNA polymerase subunit L (EC 2.7.7.6)	26	124	484406	13719556	0.0053674	0.000903819
SSU ribosomal protein S28e	26	147	484406	13719556	0.0053674	0.00107146
NifU-like domain protein	26	691	484406	13719556	0.0053674	0.00503661
dTDP-Rha:A-D-GlcNAc-diphosphoryl polyprenol, A-3-L-rhamnosyl transferase WbbL	26	1019	484406	13719556	0.0053674	0.00742735
Uncharacterized protein ImpC	26	1223	484406	13719556	0.0053674	0.00891428
Predicted Fructose-bisphosphate aldolase (EC 4.1.2.13) in Geobacter	26	2892	484406	13719556	0.0053674	0.0210794
Fructose-bisphosphate aldolase (EC 4.1.2.13)	26	2922	484406	13719556	0.0053674	0.0212981
Phosphate:acyl-ACP acyltransferase PlsX	26	4239	484406	13719556	0.0053674	0.0308975
NADH-ubiquinone oxidoreductase chain G (EC 1.6.5.3)	26	4589	484406	13719556	0.0053674	0.0334486
Argininosuccinate lyase (EC 4.3.2.1)	26	8533	484406	13719556	0.0053674	0.0621959
Hydroxylamine reductase (EC 1.7.-.-)	26	8720	484406	13719556	0.0053674	0.0635589
Isocitrate dehydrogenase [NADP] (EC 1.1.1.42)	26	9209	484406	13719556	0.0053674	0.0671232
dTDP-glucose 4,6-dehydratase (EC 4.2.1.46)	26	17010	484406	13719556	0.0053674	0.123984
CoB--CoM-reducing hydrogenase (Sec) alpha subunit	25	451	484406	13719556	0.00516096	0.00328728
Serine-protein kinase rsbW (EC 2.7.11.1)	25	846	484406	13719556	0.00516096	0.00616638
Histidinol-phosphatase [alternative form] (EC 3.1.3.15)	25	895	484406	13719556	0.00516096	0.00652353
Polygalacturonase (EC 3.2.1.15)	25	1179	484406	13719556	0.00516096	0.00859357
Fructose-6-phosphate phosphoketolase (EC 4.1.2.22)	25	1334	484406	13719556	0.00516096	0.00972335
Xylulose-5-phosphate phosphoketolase (EC 4.1.2.9)	25	1334	484406	13719556	0.00516096	0.00972335
3-deoxy-D-manno-octulosonate 8-phosphate phosphatase (EC 3.1.3.45)	25	1557	484406	13719556	0.00516096	0.0113488
anti sigma b factor antagonist RsbV	25	2477	484406	13719556	0.00516096	0.0180545
TPR repeat containing exported protein	25	2607	484406	13719556	0.00516096	0.0190021
Deoxyribodipyrimidine photolyase (EC 4.1.99.3)	25	3386	484406	13719556	0.00516096	0.0246801
LSU ribosomal protein L10p (P0)	25	3625	484406	13719556	0.00516096	0.0264221
Oligopeptide transport system permease protein OppC (TC 3.A.1.5.1)	25	4503	484406	13719556	0.00516096	0.0328218
3-dehydroquinate synthase (EC 4.2.3.4)	25	5684	484406	13719556	0.00516096	0.0414299
Exodeoxyribonuclease VII large subunit (EC 3.1.11.6)	25	5802	484406	13719556	0.00516096	0.04229
IMP cyclohydrolase (EC 3.5.4.10)	25	7573	484406	13719556	0.00516096	0.0551986
3-isopropylmalate dehydrogenase (EC 1.1.1.85)	25	8138	484406	13719556	0.00516096	0.0593168
Seryl-tRNA synthetase (EC 6.1.1.11)	25	9845	484406	13719556	0.00516096	0.0717589
Thioredoxin reductase (EC 1.8.1.9)	25	11039	484406	13719556	0.00516096	0.0804618
Chromosome (plasmid) partitioning protein ParA	25	14352	484406	13719556	0.00516096	0.10461
tolB protein precursor, periplasmic protein involved in the tonb-independent uptake of group A colicins	25	14912	484406	13719556	0.00516096	0.108692
Beta-galactosidase (EC 3.2.1.23)	25	22012	484406	13719556	0.00516096	0.160443
GTP-binding protein, gtp1/obg family	24	372	484406	13719556	0.00495452	0.00271146
YbbL ABC transporter ATP-binding protein	24	549	484406	13719556	0.00495452	0.00400159
Mycothiol S-conjugate amidase Mca	24	583	484406	13719556	0.00495452	0.00424941
Cytochrome c551/c552	24	1328	484406	13719556	0.00495452	0.00967961
Iron-sulfur cluster assembly scaffold protein NifU	24	2278	484406	13719556	0.00495452	0.016604
FIG017823: ATPase, MoxR family	24	2478	484406	13719556	0.00495452	0.0180618
Malate dehydrogenase (EC 1.1.1.37)	24	4332	484406	13719556	0.00495452	0.0315754
Methionyl-tRNA formyltransferase (EC 2.1.2.9)	24	4477	484406	13719556	0.00495452	0.0326323
FIG002344: Hydrolase (HAD superfamily)	24	6302	484406	13719556	0.00495452	0.0459344
Selenocysteine-specific translation elongation factor	24	6640	484406	13719556	0.00495452	0.0483981
Dipeptide transport system permease protein DppB (TC 3.A.1.5.2)	24	6703	484406	13719556	0.00495452	0.0488573
Lysyl-tRNA synthetase (class II) (EC 6.1.1.6)	24	11698	484406	13719556	0.00495452	0.0852651
Transketolase (EC 2.2.1.1)	24	12455	484406	13719556	0.00495452	0.0907828
Sporulation initiation inhibitor protein Soj	24	13659	484406	13719556	0.00495452	0.0995586
Archaeal flavoprotein COG1036	23	235	484406	13719556	0.00474808	0.00171288
N-succinyl-L,L-diaminopimelate desuccinylase (EC 3.5.1.18)	23	919	484406	13719556	0.00474808	0.00669847
Thermostable carboxypeptidase 1 (EC 3.4.17.19)	23	1800	484406	13719556	0.00474808	0.01312
Anaerobic nitric oxide reductase flavorubredoxin	23	1808	484406	13719556	0.00474808	0.0131783
Arabinose 5-phosphate isomerase (EC 5.3.1.13)	23	3822	484406	13719556	0.00474808	0.027858
Segregation and condensation protein A	23	4395	484406	13719556	0.00474808	0.0320346
Diaminohydroxyphosphoribosylaminopyrimidine deaminase (EC 3.5.4.26)	23	5206	484406	13719556	0.00474808	0.0379458
5-amino-6-(5-phosphoribosylamino)uracil reductase (EC 1.1.1.193)	23	5648	484406	13719556	0.00474808	0.0411675
DNA mismatch repair protein MutL	23	7348	484406	13719556	0.00474808	0.0535586
LSU rRNA	23	8336	484406	13719556	0.00474808	0.06076
Iron-sulfur cluster assembly protein SufB	23	8530	484406	13719556	0.00474808	0.062174
ATP-dependent Clp protease proteolytic subunit (EC 3.4.21.92)	23	11484	484406	13719556	0.00474808	0.0837053
Propionyl-CoA carboxylase beta chain (EC 6.4.1.3)	23	13147	484406	13719556	0.00474808	0.0958267
Phage integrase	23	14886	484406	13719556	0.00474808	0.108502
DNA polymerase, phage-associated	23	17335	484406	13719556	0.00474808	0.126352
Alanyl-tRNA synthetase (EC 6.1.1.7)	23	17926	484406	13719556	0.00474808	0.13066
Acriflavin resistance protein	23	53917	484406	13719556	0.00474808	0.392994
Ferredoxin-like protein	22	76	484406	13719556	0.00454164	0.000553954
LSU ribosomal protein L24e	22	127	484406	13719556	0.00454164	0.000925686
Flavodoxin 1	22	147	484406	13719556	0.00454164	0.00107146
LSU ribosomal protein L15e	22	478	484406	13719556	0.00454164	0.00348408
Fructose-bisphosphate aldolase class I (EC 4.1.2.13)	22	1959	484406	13719556	0.00454164	0.0142789
General secretion pathway protein G	22	2499	484406	13719556	0.00454164	0.0182149
Acetolactate synthase small subunit (EC 2.2.1.6)	22	3359	484406	13719556	0.00454164	0.0244833
Acetyl-CoA synthase corrinoid iron-sulfur protein, small subunit	22	3363	484406	13719556	0.00454164	0.0245125
Phosphate transport regulator (distant homolog of PhoU)	22	3736	484406	13719556	0.00454164	0.0272312
Zinc ABC transporter, inner membrane permease protein ZnuB	22	3867	484406	13719556	0.00454164	0.028186
L-seryl-tRNA(Sec) selenium transferase (EC 2.9.1.1)	22	3937	484406	13719556	0.00454164	0.0286963
Arginine utilization regulatory protein RocR	22	3965	484406	13719556	0.00454164	0.0289004
Phosphoribosylformimino-5-aminoimidazole carboxamide ribotide isomerase (EC 5.3.1.16)	22	4035	484406	13719556	0.00454164	0.0294106
Outer membrane protein A precursor	22	4889	484406	13719556	0.00454164	0.0356353
Tryptophan synthase beta chain (EC 4.2.1.20)	22	5498	484406	13719556	0.00454164	0.0400742
Glycine dehydrogenase [decarboxylating] (glycine cleavage system P2 protein) (EC 1.4.4.2)	22	5741	484406	13719556	0.00454164	0.0418454
Ornithine aminotransferase (EC 2.6.1.13)	22	6629	484406	13719556	0.00454164	0.0483179
Adenylylsulfate kinase (EC 2.7.1.25)	22	8060	484406	13719556	0.00454164	0.0587483
Radical SAM domain heme biosynthesis protein	22	10769	484406	13719556	0.00454164	0.0784938
Nitrogenase (molybdenum-iron) reductase and maturation protein NifH	21	74	484406	13719556	0.00433521	0.000539376
DNA-directed RNA polymerase subunit N (EC 2.7.7.6)	21	127	484406	13719556	0.00433521	0.000925686
Putative cytoplasmic protein USSDB7A	21	198	484406	13719556	0.00433521	0.0014432
Phage baseplate	21	1698	484406	13719556	0.00433521	0.0123765
Lactyl (2) diphospho-(5I)guanosine:7,8-didemethyl-8-hydroxy-5-deazariboflavin 2-phospho-L-lactate transferase	21	1781	484406	13719556	0.00433521	0.0129815
Omega-amino acid--pyruvate aminotransferase (EC 2.6.1.18)	21	2305	484406	13719556	0.00433521	0.0168008
Phage-associated recombinase	21	3073	484406	13719556	0.00433521	0.0223987
Heat-inducible transcription repressor HrcA	21	3153	484406	13719556	0.00433521	0.0229818
Multiple sugar ABC transporter, ATP-binding protein	21	3657	484406	13719556	0.00433521	0.0266554
Dephospho-CoA kinase (EC 2.7.1.24)	21	3977	484406	13719556	0.00433521	0.0289878
Thiamin biosynthesis protein ThiC	21	4039	484406	13719556	0.00433521	0.0294397
Nitrogenase (molybdenum-iron)-specific transcriptional regulator NifA	21	5004	484406	13719556	0.00433521	0.0364735
Purine nucleoside phosphorylase (EC 2.4.2.1)	21	5362	484406	13719556	0.00433521	0.0390829
Phenylacetate-coenzyme A ligase (EC 6.2.1.30)	21	7197	484406	13719556	0.00433521	0.052458
Transcription termination factor Rho	21	12030	484406	13719556	0.00433521	0.0876851
Methionyl-tRNA synthetase (EC 6.1.1.10)	21	14464	484406	13719556	0.00433521	0.105426
ATP-dependent Clp protease ATP-binding subunit ClpX	21	15614	484406	13719556	0.00433521	0.113808
Aconitate hydratase (EC 4.2.1.3)	21	16326	484406	13719556	0.00433521	0.118998
Choline-sulfatase (EC 3.1.6.6)	21	18064	484406	13719556	0.00433521	0.131666
ISPsy4, transposition helper protein	21	19049	484406	13719556	0.00433521	0.138846
Cobalt-zinc-cadmium resistance protein	21	43525	484406	13719556	0.00433521	0.317248
Cold shock protein CspD	20	69	484406	13719556	0.00412877	0.000502932
DNA-binding protein MTH1615	20	126	484406	13719556	0.00412877	0.000918397
NADH dehydrogenase subunit 5, Involved in CO2 fixation	20	287	484406	13719556	0.00412877	0.0020919
NADH dehydrogenase subunit 5	20	330	484406	13719556	0.00412877	0.00240533
Eukaryotic translation initiation factor 2 alpha subunit	20	628	484406	13719556	0.00412877	0.00457741
COG2047: Uncharacterized protein (ATP-grasp superfamily)	20	698	484406	13719556	0.00412877	0.00508763
LSU ribosomal protein L29p (L35e)	20	1056	484406	13719556	0.00412877	0.00769704
probable iron binding protein from the HesB_IscA_SufA family	20	1406	484406	13719556	0.00412877	0.0102481
ABC-type polar amino acid transport system, ATPase component	20	1878	484406	13719556	0.00412877	0.0136885
Hydroxymethylglutaryl-CoA reductase (EC 1.1.1.34)	20	2014	484406	13719556	0.00412877	0.0146798
Phosphatidylserine decarboxylase (EC 4.1.1.65)	20	2152	484406	13719556	0.00412877	0.0156856
Nucleoside diphosphate kinase (EC 2.7.4.6)	20	3047	484406	13719556	0.00412877	0.0222092
Indole-3-glycerol phosphate synthase (EC 4.1.1.48)	20	3367	484406	13719556	0.00412877	0.0245416
Shikimate 5-dehydrogenase I alpha (EC 1.1.1.25)	20	3564	484406	13719556	0.00412877	0.0259775
V-type ATP synthase subunit B (EC 3.6.3.14)	20	4344	484406	13719556	0.00412877	0.0316628
CO dehydrogenase accessory protein CooC (nickel insertion)	20	5484	484406	13719556	0.00412877	0.0399721
Glycyl-tRNA synthetase (EC 6.1.1.14)	20	7010	484406	13719556	0.00412877	0.0510949
DNA repair protein RecN	20	7819	484406	13719556	0.00412877	0.0569916
L-aspartate oxidase (EC 1.4.3.16)	20	9636	484406	13719556	0.00412877	0.0702355
ABC-type multidrug transport system, ATPase component	20	10960	484406	13719556	0.00412877	0.079886
Myo-inositol 2-dehydrogenase (EC 1.1.1.18)	20	11850	484406	13719556	0.00412877	0.0863731
Formate dehydrogenase-O, major subunit (EC 1.2.1.2)	20	11976	484406	13719556	0.00412877	0.0872915
NAD synthetase (EC 6.3.1.5)	20	12050	484406	13719556	0.00412877	0.0878308
D-3-phosphoglycerate dehydrogenase (EC 1.1.1.95)	20	20206	484406	13719556	0.00412877	0.147279
tRNA 5-methylaminomethyl-2-thiouridine synthase TusC	19	25	484406	13719556	0.00392233	0.000182222
SAM radical protein, elongator protein	19	118	484406	13719556	0.00392233	0.000860086
LSU ribosomal protein L17e (L22p)	19	270	484406	13719556	0.00392233	0.00196799
MreB-like protein (Mbl protein)	19	350	484406	13719556	0.00392233	0.0025511
LSU ribosomal protein L5e (L18p)	19	465	484406	13719556	0.00392233	0.00338932
Lactam utilization protein LamB	19	769	484406	13719556	0.00392233	0.00560514
Alkyl hydroperoxide reductase protein C (EC 1.6.4.-)	19	804	484406	13719556	0.00392233	0.00586025
Phage DNA binding ATPase	19	1749	484406	13719556	0.00392233	0.0127482
Flagellar motor rotation protein MotA	19	1788	484406	13719556	0.00392233	0.0130325
Type II/IV secretion system protein TadC, associated with Flp pilus assembly	19	3265	484406	13719556	0.00392233	0.0237981
TRAP-type C4-dicarboxylate transport system, periplasmic component	19	5145	484406	13719556	0.00392233	0.0375012
Carbonic anhydrase (EC 4.2.1.1)	19	5318	484406	13719556	0.00392233	0.0387622
Type IV pilus biogenesis protein PilM	19	6475	484406	13719556	0.00392233	0.0471954
diguanylate cyclase (GGDEF domain) with PAS/PAC sensor	19	6925	484406	13719556	0.00392233	0.0504754
TRAP-type uncharacterized transport system, fused permease component	19	7145	484406	13719556	0.00392233	0.0520789
Inner membrane protein translocase component YidC, long form	19	9089	484406	13719556	0.00392233	0.0662485
D-alanyl-D-alanine carboxypeptidase (EC 3.4.16.4)	19	9376	484406	13719556	0.00392233	0.0683404
Glucose-1-phosphate thymidylyltransferase (EC 2.7.7.24)	19	9817	484406	13719556	0.00392233	0.0715548
Threonine synthase (EC 4.2.3.1)	19	11637	484406	13719556	0.00392233	0.0848205
Oligopeptide transport ATP-binding protein OppF (TC 3.A.1.5.1)	19	11648	484406	13719556	0.00392233	0.0849007
3-hydroxyacyl-CoA dehydrogenase (EC 1.1.1.35)	19	15175	484406	13719556	0.00392233	0.110609
LSU ribosomal protein L37e	18	7	484406	13719556	0.00371589	5.10221e-05
Putative sugar ABC transport system, periplasmic binding protein YtfQ precursor	18	154	484406	13719556	0.00371589	0.00112249
Alternative L-arabinose isomerase (EC 5.3.1.4)	18	177	484406	13719556	0.00371589	0.00129013
D-Lactate dehydrogenase, cytochrome c-dependent (EC 1.1.2.4)	18	285	484406	13719556	0.00371589	0.00207733
Uncharacterized protein ImpB	18	431	484406	13719556	0.00371589	0.0031415
4-carboxymuconolactone decarboxylase (EC 4.1.1.44)	18	482	484406	13719556	0.00371589	0.00351323
SSU ribosomal protein SAe (S2p)	18	613	484406	13719556	0.00371589	0.00446807
L-arabinose isomerase (EC 5.3.1.4)	18	1317	484406	13719556	0.00371589	0.00959944
Hydroxypyruvate isomerase (EC 5.3.1.22)	18	1605	484406	13719556	0.00371589	0.0116986
Inactive homolog of metal-dependent proteases, putative molecular chaperone	18	2645	484406	13719556	0.00371589	0.019279
Flagellar regulatory protein FleQ	18	2778	484406	13719556	0.00371589	0.0202485
Phosphate transport system permease protein PstC (TC 3.A.1.7.1)	18	6198	484406	13719556	0.00371589	0.0451764
Acetoacetyl-CoA synthetase (EC 6.2.1.16)	18	6561	484406	13719556	0.00371589	0.0478222
putative esterase	18	7155	484406	13719556	0.00371589	0.0521518
Holliday junction DNA helicase RuvB	18	8848	484406	13719556	0.00371589	0.0644919
Phosphate starvation-inducible protein PhoH	18	10064	484406	13719556	0.00371589	0.0733551
Phosphate starvation-inducible protein PhoH, predicted ATPase	18	10064	484406	13719556	0.00371589	0.0733551
1-deoxy-D-xylulose 5-phosphate synthase (EC 2.2.1.7)	18	10416	484406	13719556	0.00371589	0.0759208
5,10-methylenetetrahydrofolate reductase (EC 1.5.1.20)	18	12702	484406	13719556	0.00371589	0.0925832
Coenzyme F(420)H(2) dehydrogenase (methanophenazine) subunit FpoB	17	51	484406	13719556	0.00350945	0.000371732
SSU ribosomal protein S17e	17	96	484406	13719556	0.00350945	0.000699731
IncF plasmid conjugative transfer pilus assembly protein TraC	17	152	484406	13719556	0.00350945	0.00110791
Flagellar L-ring protein FlgH	17	776	484406	13719556	0.00350945	0.00565616
Formiminotetrahydrofolate cyclodeaminase (EC 4.3.1.4)	17	1066	484406	13719556	0.00350945	0.00776993
Methylmalonate-semialdehyde dehydrogenase [inositol] (EC 1.2.1.27)	17	1424	484406	13719556	0.00350945	0.0103793
KdpE	17	1832	484406	13719556	0.00350945	0.0133532
1,4-alpha-glucan branching enzyme (EC 2.4.1.18)	17	1981	484406	13719556	0.00350945	0.0144392
Ribose 5-phosphate isomerase B (EC 5.3.1.6)	17	2993	484406	13719556	0.00350945	0.0218156
Glutamate formiminotransferase (EC 2.1.2.5)	17	3286	484406	13719556	0.00350945	0.0239512
Glutamate formyltransferase	17	3286	484406	13719556	0.00350945	0.0239512
Cysteine desulfurase (EC 2.8.1.7), NifS subfamily	17	3435	484406	13719556	0.00350945	0.0250373
Replication factor C small subunit	17	3518	484406	13719556	0.00350945	0.0256422
Translation elongation factor Ts	17	5686	484406	13719556	0.00350945	0.0414445
Delta-1-pyrroline-5-carboxylate dehydrogenase (EC 1.5.1.12)	17	6179	484406	13719556	0.00350945	0.0450379
ATP-dependent protease La (EC 3.4.21.53) Type II	17	6952	484406	13719556	0.00350945	0.0506722
Glutamine amidotransferase chain of NAD synthetase	17	8591	484406	13719556	0.00350945	0.0626186
Argininosuccinate synthase (EC 6.3.4.5)	17	8597	484406	13719556	0.00350945	0.0626624
Single-stranded-DNA-specific exonuclease RecJ (EC 3.1.-.-)	17	9630	484406	13719556	0.00350945	0.0701918
Two-component system response regulator	17	10088	484406	13719556	0.00350945	0.0735301
DNA ligase (EC 6.5.1.2)	17	14817	484406	13719556	0.00350945	0.107999
Methyl coenzyme M reductase associated protein	16	120	484406	13719556	0.00330301	0.000874664
Protein of avirulence locus ImpE	16	134	484406	13719556	0.00330301	0.000976708
LSU ribosomal protein L19e	16	335	484406	13719556	0.00330301	0.00244177
Flagellar hook-basal body complex protein FliE	16	349	484406	13719556	0.00330301	0.00254381
SSU ribosomal protein S4e	16	545	484406	13719556	0.00330301	0.00397243
3-beta hydroxysteroid dehydrogenase/isomerase family protein in hypothetical gene cluster	16	1255	484406	13719556	0.00330301	0.00914753
O-succinylbenzoic acid--CoA ligase (EC 6.2.1.26)	16	1290	484406	13719556	0.00330301	0.00940264
Circadian clock protein KaiC	16	1486	484406	13719556	0.00330301	0.0108313
Gluconolactonase (EC 3.1.1.17)	16	1663	484406	13719556	0.00330301	0.0121214
C4-type zinc finger protein, DksA/TraR family	16	1666	484406	13719556	0.00330301	0.0121433
Geranylgeranyl reductase (EC 1.3.1.83)	16	1889	484406	13719556	0.00330301	0.0137687
[Ni/Fe] hydrogenase, group 1, large subunit	16	2019	484406	13719556	0.00330301	0.0147162
Cobyric acid synthase	16	2133	484406	13719556	0.00330301	0.0155472
Cell envelope-associated transcriptional attenuator LytR-CpsA-Psr, subfamily A1 (as in PMID19099556)	16	2696	484406	13719556	0.00330301	0.0196508
ABC transporter, periplasmic spermidine putrescine-binding protein PotD (TC 3.A.1.11.1)	16	3172	484406	13719556	0.00330301	0.0231203
Phosphoribosylglycinamide formyltransferase (EC 2.1.2.2)	16	3180	484406	13719556	0.00330301	0.0231786
Gamma-aminobutyrate:alpha-ketoglutarate aminotransferase (EC 2.6.1.19)	16	3232	484406	13719556	0.00330301	0.0235576
L-fucose isomerase (EC 5.3.1.25)	16	3630	484406	13719556	0.00330301	0.0264586
Transcription elongation factor GreA	16	3821	484406	13719556	0.00330301	0.0278508
Pyrophosphate--fructose 6-phosphate 1-phosphotransferase, alpha subunit (EC 2.7.1.90)	16	3966	484406	13719556	0.00330301	0.0289076
Acyl-[acyl-carrier-protein]--UDP-N-acetylglucosamine O-acyltransferase (EC 2.3.1.129)	16	4433	484406	13719556	0.00330301	0.0323115
Putative deoxyribonuclease YcfH	16	4522	484406	13719556	0.00330301	0.0329603
Peptidase, M23/M37 family	16	4584	484406	13719556	0.00330301	0.0334122
NAD kinase (EC 2.7.1.23)	16	5069	484406	13719556	0.00330301	0.0369473
Lipoprotein releasing system ATP-binding protein LolD	16	5137	484406	13719556	0.00330301	0.0374429
Intramembrane protease RasP/YluC, implicated in cell division based on FtsL cleavage	16	5332	484406	13719556	0.00330301	0.0388642
Imidazole glycerol phosphate synthase cyclase subunit (EC 4.1.3.-)	16	5987	484406	13719556	0.00330301	0.0436384
Phosphoribosylformylglycinamidine cyclo-ligase (EC 6.3.3.1)	16	6404	484406	13719556	0.00330301	0.0466779
Probable low-affinity inorganic phosphate transporter	16	7323	484406	13719556	0.00330301	0.0533764
COG1180: Radical SAM, Pyruvate-formate lyase-activating enzyme like	16	7531	484406	13719556	0.00330301	0.0548924
3-hydroxybutyryl-CoA dehydrogenase (EC 1.1.1.157)	16	7604	484406	13719556	0.00330301	0.0554245
Pyruvate carboxyl transferase subunit B (EC 6.4.1.1)	16	7809	484406	13719556	0.00330301	0.0569188
RNA polymerase sigma-54 factor RpoN	16	9142	484406	13719556	0.00330301	0.0666348
pyrrolysine-containing	16	9817	484406	13719556	0.00330301	0.0715548
Acetylornithine aminotransferase (EC 2.6.1.11)	16	10135	484406	13719556	0.00330301	0.0738727
Acetyl-coenzyme A carboxyl transferase beta chain (EC 6.4.1.2)	16	14497	484406	13719556	0.00330301	0.105667
Acetyl-coenzyme A carboxyl transferase alpha chain (EC 6.4.1.2)	16	14541	484406	13719556	0.00330301	0.105987
Glutamate synthase [NADPH] small chain (EC 1.4.1.13)	16	22222	484406	13719556	0.00330301	0.161973
Cation efflux system protein CusA	16	31379	484406	13719556	0.00330301	0.228717
Cobalt-zinc-cadmium resistance protein CzcA	16	31379	484406	13719556	0.00330301	0.228717
Proteasome subunit beta (EC 3.4.25.1), archaeal	15	598	484406	13719556	0.00309658	0.00435874
LSU ribosomal protein L3e (L3p)	15	663	484406	13719556	0.00309658	0.00483252
Beta-glucanase precursor (EC 3.2.1.73)	15	1023	484406	13719556	0.00309658	0.00745651
Flagellar biosynthesis protein FlhF	15	1097	484406	13719556	0.00309658	0.00799589
Sulfate and thiosulfate import ATP-binding protein CysA (EC 3.6.3.25)	15	1157	484406	13719556	0.00309658	0.00843322
3,7-dideoxy-D-threo-hepto-2, 6-diulosonate synthase (EC 4.2.3.-)	15	1363	484406	13719556	0.00309658	0.00993472
FIG000506: Predicted P-loop-containing kinase	15	1982	484406	13719556	0.00309658	0.0144465
Sucrose-6-phosphate hydrolase (EC 3.2.1.26)	15	2572	484406	13719556	0.00309658	0.018747
ATP synthase delta chain (EC 3.6.3.14)	15	3049	484406	13719556	0.00309658	0.0222238
Xylose isomerase (EC 5.3.1.5)	15	3173	484406	13719556	0.00309658	0.0231276
N-methylhydantoinase B (EC 3.5.2.14)	15	3285	484406	13719556	0.00309658	0.0239439
Imidazoleglycerol-phosphate dehydratase (EC 4.2.1.19)	15	3436	484406	13719556	0.00309658	0.0250445
Agmatinase (EC 3.5.3.11)	15	3540	484406	13719556	0.00309658	0.0258026
Glycerol-3-phosphate dehydrogenase (EC 1.1.5.3)	15	4632	484406	13719556	0.00309658	0.033762
Selenide,water dikinase (EC 2.7.9.3)	15	4869	484406	13719556	0.00309658	0.0354895
Endo-1,4-beta-xylanase A precursor (EC 3.2.1.8)	15	4908	484406	13719556	0.00309658	0.0357738
Peptide methionine sulfoxide reductase MsrA (EC 1.8.4.11)	15	5127	484406	13719556	0.00309658	0.03737
2,4-dienoyl-CoA reductase [NADPH] (EC 1.3.1.34)	15	5177	484406	13719556	0.00309658	0.0377345
Cardiolipin synthetase (EC 2.7.8.-)	15	5301	484406	13719556	0.00309658	0.0386383
dTDP-4-dehydrorhamnose reductase (EC 1.1.1.133)	15	6023	484406	13719556	0.00309658	0.0439008
Zn-dependent hydrolase, RNA-metabolising, CPSF 100 kDa analog	15	6187	484406	13719556	0.00309658	0.0450962
YjeF protein, function unknown	15	7356	484406	13719556	0.00309658	0.0536169
Glucose-6-phosphate 1-dehydrogenase (EC 1.1.1.49)	15	8178	484406	13719556	0.00309658	0.0596083
UDP-N-acetylmuramoylalanyl-D-glutamate--2,6-diaminopimelate ligase (EC 6.3.2.13)	15	8397	484406	13719556	0.00309658	0.0612046
Cyclic beta-1,2-glucan synthase (EC 2.4.1.-)	15	8709	484406	13719556	0.00309658	0.0634787
Ammonium transporter	15	10105	484406	13719556	0.00309658	0.073654
Membrane proteins related to metalloendopeptidases	15	10496	484406	13719556	0.00309658	0.0765039
Glycosyltransferase (EC 2.4.1.-)	15	20775	484406	13719556	0.00309658	0.151426
N5-methyltetrahydromethanopterin:coenzyme M methyltransferase subunit F (EC 2.1.1.86)	14	0	484406	13719556	0.00289014	0
LSU ribosomal protein L18e	14	266	484406	13719556	0.00289014	0.00193884
DNA-directed RNA polymerase omega subunit (EC 2.7.7.6)	14	478	484406	13719556	0.00289014	0.00348408
T1SS secreted agglutinin (RTX)	14	648	484406	13719556	0.00289014	0.00472318
NADPH-dependent glyceraldehyde-3-phosphate dehydrogenase (EC 1.2.1.13)	14	813	484406	13719556	0.00289014	0.00592585
FIG001571: Hypothetical protein	14	826	484406	13719556	0.00289014	0.0060206
L-proline glycine betaine ABC transport system permease protein ProW (TC 3.A.1.12.1)	14	865	484406	13719556	0.00289014	0.00630487
S-adenosyl-L-methionine dependent methyltransferase, similar to cyclopropane-fatty-acyl-phospholipid synthase	14	1600	484406	13719556	0.00289014	0.0116622
ABC-type nitrate/sulfonate/bicarbonate transport systems, periplasmic components	14	1716	484406	13719556	0.00289014	0.0125077
Putative ATP:guanido phosphotransferase YacI (EC 2.7.3.-)	14	2573	484406	13719556	0.00289014	0.0187543
Yac	14	3042	484406	13719556	0.00289014	0.0221727
Methylmalonate-semialdehyde dehydrogenase (EC 1.2.1.27)	14	3351	484406	13719556	0.00289014	0.024425
ADP-ribose pyrophosphatase (EC 3.6.1.13)	14	3434	484406	13719556	0.00289014	0.02503
5-nucleotidase SurE (EC 3.1.3.5)	14	3500	484406	13719556	0.00289014	0.025511
Glucoamylase (EC 3.2.1.3)	14	3944	484406	13719556	0.00289014	0.0287473
4-keto-6-deoxy-N-Acetyl-D-hexosaminyl-(Lipid carrier) aminotransferase	14	5950	484406	13719556	0.00289014	0.0433688
NADH-ubiquinone oxidoreductase chain M (EC 1.6.5.3)	14	9165	484406	13719556	0.00289014	0.0668025
ATP-dependent DNA helicase RecQ	14	11332	484406	13719556	0.00289014	0.0825974
Phycobilisome small rod capping linker polypeptide, phycocyanin-associated	13	0	484406	13719556	0.0026837	0
Small acid-soluble spore protein, alpha/beta family, SASP_6	13	0	484406	13719556	0.0026837	0
Putative snRNP Sm-like protein, Archaeal	13	34	484406	13719556	0.0026837	0.000247821
SpoVS-related protein, type 3	13	68	484406	13719556	0.0026837	0.000495643
Allophycocyanin alpha chain	13	92	484406	13719556	0.0026837	0.000670576
Methylcobalamin:coenzyme M methyltransferase, methylamine-specific	13	205	484406	13719556	0.0026837	0.00149422
5I-nucleotidase YjjG (EC 3.1.3.5)	13	297	484406	13719556	0.0026837	0.00216479
Replication factor A (ssDNA-binding protein)	13	540	484406	13719556	0.0026837	0.00393599
23S rRNA (Uracil-5-) -methyltransferase RumA (EC 2.1.1.-)	13	600	484406	13719556	0.0026837	0.00437332
Hydroxymethylpyrimidine ABC transporter, ATPase component	13	651	484406	13719556	0.0026837	0.00474505
Pyruvate:ferredoxin oxidoreductase, delta subunit (EC 1.2.7.1)	13	698	484406	13719556	0.0026837	0.00508763
Allantoinase (EC 3.5.2.5)	13	725	484406	13719556	0.0026837	0.00528443
PaaD-like protein (DUF59) involved in Fe-S cluster assembly	13	819	484406	13719556	0.0026837	0.00596958
Flagellar motor switch protein FliN	13	906	484406	13719556	0.0026837	0.00660371
Flagellar hook-associated protein FlgL	13	1144	484406	13719556	0.0026837	0.00833846
Putative iron-sulfur cluster assembly scaffold protein for SUF system, SufE2	13	1149	484406	13719556	0.0026837	0.00837491
Cyclohexadienyl dehydrogenase (EC 1.3.1.12)(EC 1.3.1.43)	13	1337	484406	13719556	0.0026837	0.00974521
Superoxide dismutase [Fe] (EC 1.15.1.1)	13	1470	484406	13719556	0.0026837	0.0107146
HigA protein (antitoxin to HigB)	13	1861	484406	13719556	0.0026837	0.0135646
Ribonucleotide reductase of class Ib (aerobic), alpha subunit (EC 1.17.4.1)	13	2029	484406	13719556	0.0026837	0.0147891
2-hydroxy-3-oxopropionate reductase (EC 1.1.1.60)	13	2260	484406	13719556	0.0026837	0.0164728
Monoglyceride lipase (EC 3.1.1.23)	13	2292	484406	13719556	0.0026837	0.0167061
CoB--CoM heterodisulfide reductase subunit C (EC 1.8.98.1)	13	2812	484406	13719556	0.0026837	0.0204963
Glucosamine-6-phosphate deaminase (EC 3.5.99.6)	13	2829	484406	13719556	0.0026837	0.0206202
Rod shape-determining protein MreC	13	4126	484406	13719556	0.0026837	0.0300739
Ribosome recycling factor	13	4450	484406	13719556	0.0026837	0.0324355
Adenine deaminase (EC 3.5.4.2)	13	4646	484406	13719556	0.0026837	0.0338641
Exodeoxyribonuclease V beta chain (EC 3.1.11.5)	13	4771	484406	13719556	0.0026837	0.0347752
Uroporphyrinogen-III methyltransferase (EC 2.1.1.107)	13	4893	484406	13719556	0.0026837	0.0356644
Lysophospholipase (EC 3.1.1.5)	13	5856	484406	13719556	0.0026837	0.0426836
1-hydroxy-2-methyl-2-(E)-butenyl 4-diphosphate synthase (EC 1.17.7.1)	13	6583	484406	13719556	0.0026837	0.0479826
Octaprenyl-diphosphate synthase (EC 2.5.1.-)	13	7392	484406	13719556	0.0026837	0.0538793
Universal stress protein family	13	7399	484406	13719556	0.0026837	0.0539303
UDP-N-acetylmuramate--alanine ligase (EC 6.3.2.8)	13	8976	484406	13719556	0.0026837	0.0654249
ATP-dependent RNA helicase RhlE	13	10329	484406	13719556	0.0026837	0.0752867
Dipeptide transport system permease protein DppC (TC 3.A.1.5.2)	13	10941	484406	13719556	0.0026837	0.0797475
Acyl-CoA dehydrogenase, short-chain specific (EC 1.3.99.2)	13	12378	484406	13719556	0.0026837	0.0902216
Replicative DNA helicase (EC 3.6.1.-) [SA14-24]	13	14666	484406	13719556	0.0026837	0.106899
D-alanine--D-alanine ligase (EC 6.3.2.4)	13	15543	484406	13719556	0.0026837	0.113291
TPR domain protein, putative component of TonB system	13	20395	484406	13719556	0.0026837	0.148656
LSU ribosomal protein L14e	12	53	484406	13719556	0.00247726	0.00038631
2-amino-3-carboxymuconate-6-semialdehyde decarboxylase (EC 4.1.1.45)	12	99	484406	13719556	0.00247726	0.000721598
PTS system, mannitol-specific IIC component (EC 2.7.1.69)	12	123	484406	13719556	0.00247726	0.00089653
PTS system, mannitol-specific IIB component (EC 2.7.1.69)	12	145	484406	13719556	0.00247726	0.00105689
TesB-like acyl-CoA thioesterase 3	12	209	484406	13719556	0.00247726	0.00152337
DNA-directed RNA polymerase specialized sigma subunit, sigma24-like	12	273	484406	13719556	0.00247726	0.00198986
LSU ribosomal protein L1e (L4p)	12	563	484406	13719556	0.00247726	0.00410363
tRNA pseudouridine 55 synthase Archaea	12	793	484406	13719556	0.00247726	0.00578007
Nickel responsive regulator NikR	12	890	484406	13719556	0.00247726	0.00648709
Eukaryotic peptide chain release factor subunit 1	12	921	484406	13719556	0.00247726	0.00671305
Ketoisovalerate oxidoreductase subunit VorA (EC 1.2.7.7)	12	955	484406	13719556	0.00247726	0.00696087
Glutathione peroxidase (EC 1.11.1.9)	12	1397	484406	13719556	0.00247726	0.0101825
COG1496: Uncharacterized conserved protein	12	1901	484406	13719556	0.00247726	0.0138561
Inorganic pyrophosphatase (EC 3.6.1.1)	12	2021	484406	13719556	0.00247726	0.0147308
Pyruvate dehydrogenase E1 component alpha subunit (EC 1.2.4.1)	12	2061	484406	13719556	0.00247726	0.0150224
Spermidine Putrescine ABC transporter permease component potC (TC_3.A.1.11.1)	12	2483	484406	13719556	0.00247726	0.0180983
Hydroxymethylpyrimidine ABC transporter, substrate-binding component	12	2544	484406	13719556	0.00247726	0.0185429
Glutamate transport ATP-binding protein	12	3119	484406	13719556	0.00247726	0.022734
Biosynthetic Aromatic amino acid aminotransferase alpha (EC 2.6.1.57)	12	3384	484406	13719556	0.00247726	0.0246655
rubredoxin-oxygen oxidoreductase	12	3848	484406	13719556	0.00247726	0.0280476
Uroporphyrinogen-III synthase (EC 4.2.1.75)	12	4308	484406	13719556	0.00247726	0.0314004
Peptide deformylase (EC 3.5.1.88)	12	4812	484406	13719556	0.00247726	0.035074
tRNA delta(2)-isopentenylpyrophosphate transferase (EC 2.5.1.8)	12	4870	484406	13719556	0.00247726	0.0354968
Peptide methionine sulfoxide reductase MsrB (EC 1.8.4.12)	12	6490	484406	13719556	0.00247726	0.0473047
DNA repair protein RadA	12	6538	484406	13719556	0.00247726	0.0476546
Potassium channel protein	12	6657	484406	13719556	0.00247726	0.048522
Sigma-54 dependent transcriptional regulator	12	6794	484406	13719556	0.00247726	0.0495206
Prephenate dehydratase (EC 4.2.1.51)	12	6808	484406	13719556	0.00247726	0.0496226
ABC transporter ATP-binding protein uup	12	8105	484406	13719556	0.00247726	0.0590763
Peptidyl-prolyl cis-trans isomerase ppiD (EC 5.2.1.8)	12	8496	484406	13719556	0.00247726	0.0619262
Pyruvate kinase (EC 2.7.1.40)	12	9396	484406	13719556	0.00247726	0.0684862
Circadian input kinase A	12	9397	484406	13719556	0.00247726	0.0684935
3-oxoacyl-[acyl-carrier-protein] synthase, KASIII (EC 2.3.1.41)	12	10709	484406	13719556	0.00247726	0.0780565
Nickel transport system permease protein NikC (TC 3.A.1.5.3)	11	0	484406	13719556	0.00227082	0
SSU ribosomal protein S27e	11	45	484406	13719556	0.00227082	0.000327999
tRNA-(ms[2]io[6]A)-hydroxylase (EC 1.-.-.-)	11	149	484406	13719556	0.00227082	0.00108604
Di/tripeptide permease YjdL	11	162	484406	13719556	0.00227082	0.0011808
D-alanine--D-alanine ligase A (EC 6.3.2.4)	11	188	484406	13719556	0.00227082	0.00137031
YoeB toxin protein	11	670	484406	13719556	0.00227082	0.00488354
Hypothetical protein DUF901, similar to C-terminal domain of ribosome protection-type Tc-resistance proteins	11	922	484406	13719556	0.00227082	0.00672033
FIG000325: clustered with transcription termination protein NusA	11	1116	484406	13719556	0.00227082	0.00813437
Ferrochelatase, protoheme ferro-lyase (EC 4.99.1.1)	11	1261	484406	13719556	0.00227082	0.00919126
DNA repair and recombination protein RadA	11	1338	484406	13719556	0.00227082	0.0097525
Aspartate racemase (EC 5.1.1.13)	11	1408	484406	13719556	0.00227082	0.0102627
Glycerol dehydrogenase (EC 1.1.1.6)	11	1664	484406	13719556	0.00227082	0.0121287
Ribosomal-protein-S18p-alanine acetyltransferase (EC 2.3.1.-)	11	1944	484406	13719556	0.00227082	0.0141696
Acetate permease ActP (cation/acetate symporter)	11	2017	484406	13719556	0.00227082	0.0147016
NADH-ubiquinone oxidoreductase chain E (EC 1.6.5.3)	11	2056	484406	13719556	0.00227082	0.0149859
Nitrogen regulation protein NR(I)	11	2455	484406	13719556	0.00227082	0.0178942
Carbon monoxide dehydrogenase large chain (EC 1.2.99.2)	11	2472	484406	13719556	0.00227082	0.0180181
T7-like phage primase/helicase protein	11	2922	484406	13719556	0.00227082	0.0212981
Sulfate adenylyltransferase subunit 2 (EC 2.7.7.4)	11	3520	484406	13719556	0.00227082	0.0256568
Deoxyhypusine synthase	11	3964	484406	13719556	0.00227082	0.0288931
Glutamate 5-kinase (EC 2.7.2.11)	11	4403	484406	13719556	0.00227082	0.0320929
Exopolyphosphatase (EC 3.6.1.11)	11	4777	484406	13719556	0.00227082	0.0348189
Alanine dehydrogenase (EC 1.4.1.1)	11	4979	484406	13719556	0.00227082	0.0362913
Ubiquinone/menaquinone biosynthesis methyltransferase UbiE (EC 2.1.1.-)	11	5198	484406	13719556	0.00227082	0.0378875
Magnesium and cobalt efflux protein CorC	11	5558	484406	13719556	0.00227082	0.0405115
Transcriptional regulator, MerR family	11	6187	484406	13719556	0.00227082	0.0450962
Polyphosphate kinase (EC 2.7.4.1)	11	8150	484406	13719556	0.00227082	0.0594043
Type II/IV secretion system ATP hydrolase TadA/VirB11/CpaF, TadA subfamily	11	8983	484406	13719556	0.00227082	0.0654759
UDP-N-acetylglucosamine 4,6-dehydratase (EC 4.2.1.-)	11	10858	484406	13719556	0.00227082	0.0791425
Xanthine dehydrogenase, molybdenum binding subunit (EC 1.17.1.4)	11	24117	484406	13719556	0.00227082	0.175786
Chemotaxis protein methyltransferase CheR (EC 2.1.1.80)	11	31492	484406	13719556	0.00227082	0.229541
Seryl-tRNA synthetase (EC 6.1.1.11), archaeal	10	180	484406	13719556	0.00206438	0.001312
LSU ribosomal protein L21e	10	228	484406	13719556	0.00206438	0.00166186
FIG048548: ATP synthase protein I2	10	288	484406	13719556	0.00206438	0.00209919
tRNAHis-5I-guanylyltransferase	10	318	484406	13719556	0.00206438	0.00231786
Flagellar assembly factor FliW	10	342	484406	13719556	0.00206438	0.00249279
NADP-reducing hydrogenase, subunit B	10	353	484406	13719556	0.00206438	0.00257297
UPF0434 protein YcaR	10	358	484406	13719556	0.00206438	0.00260941
Predicted nucleoside ABC transporter, substrate-binding component	10	413	484406	13719556	0.00206438	0.0030103
hypothetical protein Rv3805c	10	444	484406	13719556	0.00206438	0.00323626
TPR domain protein in aerotolerance operon	10	657	484406	13719556	0.00206438	0.00478878
ATP synthase protein I	10	803	484406	13719556	0.00206438	0.00585296
Ribonuclease P protein component (EC 3.1.26.5)	10	857	484406	13719556	0.00206438	0.00624656
Pyruvate carboxyl transferase subunit A (EC 6.4.1.1)	10	953	484406	13719556	0.00206438	0.00694629
Uroporphyrinogen III decarboxylase (EC 4.1.1.37)	10	956	484406	13719556	0.00206438	0.00696816
Gamma-tocopherol C-methyltransferase (EC 2.1.1.95)	10	1025	484406	13719556	0.00206438	0.00747109
Peroxide stress regulator PerR, FUR family	10	1058	484406	13719556	0.00206438	0.00771162
Predicted glycogen synthase, ADP-glucose transglucosylase (EC 2.4.1.21), Actinobacterial type	10	1073	484406	13719556	0.00206438	0.00782095
Menaquinone via futalosine step 3	10	1116	484406	13719556	0.00206438	0.00813437
Manganese-dependent inorganic pyrophosphatase (EC 3.6.1.1)	10	1145	484406	13719556	0.00206438	0.00834575
Peroxide stress regulator	10	1321	484406	13719556	0.00206438	0.00962859
ABC transport system, sugar-binding protein	10	1322	484406	13719556	0.00206438	0.00963588
KH domain RNA binding protein YlqC	10	1335	484406	13719556	0.00206438	0.00973064
Spore cortex-lytic enzyme, lytic transglycosylase SleB	10	1527	484406	13719556	0.00206438	0.0111301
Predicted L-lactate dehydrogenase, Iron-sulfur cluster-binding subunit YkgF	10	1630	484406	13719556	0.00206438	0.0118809
Low molecular weight protein tyrosine phosphatase (EC 3.1.3.48)	10	1762	484406	13719556	0.00206438	0.012843
RNA polymerase sigma factor SigW	10	1833	484406	13719556	0.00206438	0.0133605
N-carbamoylputrescine amidase (3.5.1.53)	10	2333	484406	13719556	0.00206438	0.0170049
Thiazole biosynthesis protein ThiH	10	2423	484406	13719556	0.00206438	0.0176609
Ferric uptake regulation protein FUR	10	2526	484406	13719556	0.00206438	0.0184117
Endonuclease IV (EC 3.1.21.2)	10	2628	484406	13719556	0.00206438	0.0191551
Flavodoxin reductases (ferredoxin-NADPH reductases) family 1	10	2680	484406	13719556	0.00206438	0.0195342
Ferric uptake regulation protein	10	2807	484406	13719556	0.00206438	0.0204598
BatB	10	3489	484406	13719556	0.00206438	0.0254309
Na+/H+ antiporter NhaD type	10	3507	484406	13719556	0.00206438	0.0255621
Putative stomatin/prohibitin-family membrane protease subunit aq_911	10	3714	484406	13719556	0.00206438	0.0270708
Glycogen debranching enzyme (EC 3.2.1.-)	10	3748	484406	13719556	0.00206438	0.0273187
Homoserine O-acetyltransferase (EC 2.3.1.31)	10	4392	484406	13719556	0.00206438	0.0320127
Transketolase, N-terminal section (EC 2.2.1.1)	10	4509	484406	13719556	0.00206438	0.0328655
ATP phosphoribosyltransferase (EC 2.4.2.17)	10	4596	484406	13719556	0.00206438	0.0334996
Mannose-6-phosphate isomerase (EC 5.3.1.8)	10	5040	484406	13719556	0.00206438	0.0367359
Imidazole glycerol phosphate synthase amidotransferase subunit (EC 2.4.2.-)	10	5130	484406	13719556	0.00206438	0.0373919
NADH dehydrogenase (EC 1.6.99.3)	10	8885	484406	13719556	0.00206438	0.0647616
Possible fucose ABC transporter, substrate-binding component	9	70	484406	13719556	0.00185795	0.000510221
PvdO, pyoverdine responsive serine/threonine kinase (predicted by OlgaV)	9	250	484406	13719556	0.00185795	0.00182222
SSU ribosomal protein S19e	9	285	484406	13719556	0.00185795	0.00207733
Polysulfide binding and transferase domain	9	308	484406	13719556	0.00185795	0.00224497
Non-phosphorylating glyceraldehyde-3-phosphate dehydrogenase (NADP) (EC 1.2.1.9)	9	318	484406	13719556	0.00185795	0.00231786
Alpha-glucosidase, family 31 of glycosyl hydrolases, COG1501	9	337	484406	13719556	0.00185795	0.00245635
LSU ribosomal protein L8e (L2p)	9	389	484406	13719556	0.00185795	0.00283537
LSU ribosomal protein L30p (L7e)	9	397	484406	13719556	0.00185795	0.00289368
Phenylacetic acid degradation protein PaaD, thioesterase	9	411	484406	13719556	0.00185795	0.00299572
5-oxoprolinase (EC 3.5.2.9)	9	518	484406	13719556	0.00185795	0.00377563
Similar to 5-oxoprolinase (EC 3.5.2.9) and Methylhydantoinases A, B (EC 3.5.2.14), contradiction in experimental data (see Annotation)	9	518	484406	13719556	0.00185795	0.00377563
Exosome complex exonuclease 1	9	584	484406	13719556	0.00185795	0.0042567
Replication factor C large subunit	9	631	484406	13719556	0.00185795	0.00459927
SSU ribosomal protein S14p (S29e)	9	653	484406	13719556	0.00185795	0.00475963
Protein YidD	9	697	484406	13719556	0.00185795	0.00508034
Light-independent protochlorophyllide reductase subunit N (EC 1.18.-.-)	9	774	484406	13719556	0.00185795	0.00564158
Spore coat protein C	9	792	484406	13719556	0.00185795	0.00577278
GTP-binding protein EngB	9	1184	484406	13719556	0.00185795	0.00863002
Dissimilatory sulfite reductase (desulfoviridin), alpha and beta subunits	9	1362	484406	13719556	0.00185795	0.00992743
Galactoside O-acetyltransferase (EC 2.3.1.18)	9	1366	484406	13719556	0.00185795	0.00995659
Cyanophycinase (EC 3.4.15.6)	9	1379	484406	13719556	0.00185795	0.0100513
Na(+) H(+) antiporter subunit D	9	1509	484406	13719556	0.00185795	0.0109989
DNA repair exonuclease family protein YhaO	9	1706	484406	13719556	0.00185795	0.0124348
ADP-L-glycero-D-manno-heptose-6-epimerase (EC 5.1.3.20)	9	1875	484406	13719556	0.00185795	0.0136666
Integration host factor beta subunit	9	1881	484406	13719556	0.00185795	0.0137104
Serine--glyoxylate aminotransferase (EC 2.6.1.45)	9	1908	484406	13719556	0.00185795	0.0139072
Ornithine decarboxylase (EC 4.1.1.17)	9	1973	484406	13719556	0.00185795	0.0143809
2-amino-4-hydroxy-6-hydroxymethyldihydropteridine pyrophosphokinase (EC 2.7.6.3)	9	2228	484406	13719556	0.00185795	0.0162396
Mercuric ion reductase (EC 1.16.1.1)	9	2244	484406	13719556	0.00185795	0.0163562
Thiosulfate sulfurtransferase, rhodanese (EC 2.8.1.1)	9	2260	484406	13719556	0.00185795	0.0164728
CoA-disulfide reductase (EC 1.8.1.14)	9	2384	484406	13719556	0.00185795	0.0173767
ABC transporter multidrug efflux pump, fused ATP-binding domains	9	2564	484406	13719556	0.00185795	0.0186887
ATPase with chaperone activity, associated with Flp pilus assembly	9	2590	484406	13719556	0.00185795	0.0188782
Predicted ATPase with chaperone activity, associated with Flp pilus assembly	9	2590	484406	13719556	0.00185795	0.0188782
Deoxycytidine triphosphate deaminase (EC 3.5.4.13)	9	2624	484406	13719556	0.00185795	0.019126
5-methyltetrahydrofolate:corrinoid iron-sulfur protein methyltransferase	9	2902	484406	13719556	0.00185795	0.0211523
tmRNA-binding protein SmpB	9	2906	484406	13719556	0.00185795	0.0211814
Glutamate racemase (EC 5.1.1.3)	9	3043	484406	13719556	0.00185795	0.02218
Arginine decarboxylase (EC 4.1.1.19)	9	3113	484406	13719556	0.00185795	0.0226902
Cytochrome c heme lyase subunit CcmF	9	3158	484406	13719556	0.00185795	0.0230182
Serine protein kinase (prkA protein), P-loop containing	9	3160	484406	13719556	0.00185795	0.0230328
Alkyl hydroperoxide reductase subunit C-like protein	9	3526	484406	13719556	0.00185795	0.0257005
Manganese superoxide dismutase (EC 1.15.1.1)	9	3573	484406	13719556	0.00185795	0.0260431
Peptide chain release factor 3	9	3704	484406	13719556	0.00185795	0.026998
UDP-N-acetylglucosamine--N-acetylmuramyl-(pentapeptide) pyrophosphoryl-undecaprenol N-acetylglucosamine transferase (EC 2.4.1.227)	9	4181	484406	13719556	0.00185795	0.0304747
Glucose-1-phosphate adenylyltransferase (EC 2.7.7.27)	9	4255	484406	13719556	0.00185795	0.0310141
Biosynthetic Aromatic amino acid aminotransferase beta (EC 2.6.1.57)	9	4945	484406	13719556	0.00185795	0.0360434
N-methylhydantoinase A (EC 3.5.2.14)	9	5009	484406	13719556	0.00185795	0.0365099
tRNA dihydrouridine synthase B (EC 1.-.-.-)	9	5419	484406	13719556	0.00185795	0.0394984
Undecaprenyl-phosphate N-acetylglucosaminyl 1-phosphate transferase (EC 2.7.8.-)	9	5582	484406	13719556	0.00185795	0.0406864
Ribosomal large subunit pseudouridine synthase D (EC 4.2.1.70)	9	5628	484406	13719556	0.00185795	0.0410217
2-keto-3-deoxy-D-arabino-heptulosonate-7-phosphate synthase I beta (EC 2.5.1.54)	9	6648	484406	13719556	0.00185795	0.0484564
Histidinol-phosphate aminotransferase (EC 2.6.1.9)	9	7744	484406	13719556	0.00185795	0.056445
Phosphate ABC transporter, periplasmic phosphate-binding protein PstS (TC 3.A.1.7.1)	9	7810	484406	13719556	0.00185795	0.056926
Arsenical-resistance protein ACR3	9	7820	484406	13719556	0.00185795	0.0569989
[NiFe] hydrogenase metallocenter assembly protein HypF	9	8532	484406	13719556	0.00185795	0.0621886
Metallo-beta-lactamase family protein, RNA-specific	9	9029	484406	13719556	0.00185795	0.0658112
Enoyl-[acyl-carrier-protein] reductase [FMN] (EC 1.3.1.9)	9	10471	484406	13719556	0.00185795	0.0763217
Glucose-6-phosphate isomerase (EC 5.3.1.9)	9	10509	484406	13719556	0.00185795	0.0765987
Cysteinyl-tRNA synthetase (EC 6.1.1.16)	9	11927	484406	13719556	0.00185795	0.0869343
Cysteine synthase (EC 2.5.1.47)	9	12726	484406	13719556	0.00185795	0.0927581
Permease of the drug/metabolite transporter (DMT) superfamily	9	12870	484406	13719556	0.00185795	0.0938077
N-formylglutamate deformylase (EC 3.5.1.68)	8	121	484406	13719556	0.00165151	0.000881953
DNA-directed RNA polymerase subunit H (EC 2.7.7.6)	8	139	484406	13719556	0.00165151	0.00101315
Hypothetical, related to broad specificity phosphatases COG0406	8	242	484406	13719556	0.00165151	0.00176391
Phosphopantothenate synthetase, archaeal	8	329	484406	13719556	0.00165151	0.00239804
Carbon monoxide dehydrogenase F protein	8	387	484406	13719556	0.00165151	0.00282079
LSU ribosomal protein L32e	8	389	484406	13719556	0.00165151	0.00283537
Transcriptional activator of acetoin dehydrogenase operon AcoR	8	482	484406	13719556	0.00165151	0.00351323
Alpha-2-macroglobulin, protease inhibitor I39.001	8	591	484406	13719556	0.00165151	0.00430772
Programmed cell death antitoxin YdcD	8	612	484406	13719556	0.00165151	0.00446079
Uncharacterized protein ImpA	8	939	484406	13719556	0.00165151	0.00684424
L-cysteine:1D-myo-inosityl 2-amino-2-deoxy-alpha-D-glucopyranoside ligase MshC	8	989	484406	13719556	0.00165151	0.00720869
ABC-type nitrate/sulfonate/bicarbonate transport system, permease component	8	1155	484406	13719556	0.00165151	0.00841864
Folate-dependent protein for Fe/S cluster synthesis/repair in oxidative stress	8	1250	484406	13719556	0.00165151	0.00911108
Alpha-2-macroglobulin	8	1408	484406	13719556	0.00165151	0.0102627
Pyruvate decarboxylase (EC 4.1.1.1)	8	1503	484406	13719556	0.00165151	0.0109552
Pyruvate carboxyl transferase (EC 6.4.1.1)	8	1780	484406	13719556	0.00165151	0.0129742
Ethylmalonyl-CoA mutase, methylsuccinyl-CoA-forming	8	2209	484406	13719556	0.00165151	0.0161011
Transcriptional regulator, GntR family domain	8	2225	484406	13719556	0.00165151	0.0162177
Putrescine ABC transporter putrescine-binding protein PotF (TC 3.A.1.11.2)	8	2665	484406	13719556	0.00165151	0.0194248
capsular polysaccharide biosynthesis protein	8	2860	484406	13719556	0.00165151	0.0208462
Crossover junction endodeoxyribonuclease RuvC (EC 3.1.22.4)	8	2864	484406	13719556	0.00165151	0.0208753
Na(+)-translocating NADH-quinone reductase subunit B (EC 1.6.5.-)	8	3474	484406	13719556	0.00165151	0.0253215
7,8-didemethyl-8-hydroxy-5-deazariboflavin synthase subunit 1	8	3541	484406	13719556	0.00165151	0.0258099
Site-specific tyrosine recombinase	8	3849	484406	13719556	0.00165151	0.0280548
Phosphoglycerate mutase (EC 5.4.2.1)	8	3868	484406	13719556	0.00165151	0.0281933
Acetylglutamate kinase (EC 2.7.2.8)	8	3899	484406	13719556	0.00165151	0.0284193
Heat shock protein GrpE	8	3979	484406	13719556	0.00165151	0.0290024
Pantothenate kinase type III, CoaX-like (EC 2.7.1.33)	8	4060	484406	13719556	0.00165151	0.0295928
Survival protein SurA precursor (Peptidyl-prolyl cis-trans isomerase SurA) (EC 5.2.1.8)	8	4461	484406	13719556	0.00165151	0.0325156
Glycolate dehydrogenase (EC 1.1.99.14), subunit GlcD	8	5707	484406	13719556	0.00165151	0.0415976
1-deoxy-D-xylulose 5-phosphate reductoisomerase (EC 1.1.1.267)	8	5977	484406	13719556	0.00165151	0.0435655
Transaldolase (EC 2.2.1.2)	8	6010	484406	13719556	0.00165151	0.0438061
Enoyl-CoA hydratase [isoleucine degradation] (EC 4.2.1.17)	8	6570	484406	13719556	0.00165151	0.0478878
Sarcosine dehydrogenase (EC 1.5.99.1)	8	7274	484406	13719556	0.00165151	0.0530192
3I-to-5I exoribonuclease RNase R	8	7611	484406	13719556	0.00165151	0.0554756
Cell division transporter, ATP-binding protein FtsE (TC 3.A.5.1.1)	8	8042	484406	13719556	0.00165151	0.0586171
Lipid A export ATP-binding/permease protein MsbA (EC 3.6.3.25)	8	8428	484406	13719556	0.00165151	0.0614306
GDP-mannose 4,6-dehydratase (EC 4.2.1.47)	8	8791	484406	13719556	0.00165151	0.0640764
Aspartyl-tRNA(Asn) amidotransferase subunit B (EC 6.3.5.6)	8	9730	484406	13719556	0.00165151	0.0709207
Glutamyl-tRNA(Gln) amidotransferase subunit B (EC 6.3.5.7)	8	9730	484406	13719556	0.00165151	0.0709207
Helicase PriA essential for oriC/DnaA-independent DNA replication	8	9942	484406	13719556	0.00165151	0.0724659
Cell division protein FtsW	8	9990	484406	13719556	0.00165151	0.0728158
Sulfate permease	8	12760	484406	13719556	0.00165151	0.0930059
Phycobilisome degradation protein NblA	7	0	484406	13719556	0.00144507	0
gar1 - like small nucleolar rnp	7	2	484406	13719556	0.00144507	1.45777e-05
Putative ABC transporter of substrate X, permease subunit II	7	19	484406	13719556	0.00144507	0.000138488
Putative ABC transporter of substrate X, permease subunit I	7	43	484406	13719556	0.00144507	0.000313421
Acyl-homoserine lactone acylase PvdQ (EC 3.5.1.-), quorum-quenching	7	46	484406	13719556	0.00144507	0.000335288
DNA-directed RNA polymerase subunit EII	7	53	484406	13719556	0.00144507	0.00038631
Enterobactin exporter EntS	7	75	484406	13719556	0.00144507	0.000546665
2-aminomuconate deaminase (EC 3.5.99.5)	7	89	484406	13719556	0.00144507	0.000648709
Ethanolamine utilization protein similar to PduT	7	121	484406	13719556	0.00144507	0.000881953
photosystem I iron-sulfur center subunit VII (PsaC)	7	153	484406	13719556	0.00144507	0.0011152
LSU ribosomal protein L30e	7	220	484406	13719556	0.00144507	0.00160355
Major facilitator superfamily (MFS) transporter	7	394	484406	13719556	0.00144507	0.00287181
HspR, transcriptional repressor of DnaK operon	7	425	484406	13719556	0.00144507	0.00309777
Hypothetical protein with distant similarity to Ribonuclease E inhibitor RraA (former MenG)	7	425	484406	13719556	0.00144507	0.00309777
Ribonuclease E inhibitor RraA	7	483	484406	13719556	0.00144507	0.00352052
Transcriptional regulator, MecI family	7	521	484406	13719556	0.00144507	0.0037975
Hemoprotein HemQ, essential component of heme biosynthetic pathway in Gram-positive bacteria	7	589	484406	13719556	0.00144507	0.00429314
Aspartate 1-decarboxylase (EC 4.1.1.11)	7	705	484406	13719556	0.00144507	0.00513865
Altronate hydrolase (EC 4.2.1.7)	7	857	484406	13719556	0.00144507	0.00624656
Glucose 1-dehydrogenase (EC 1.1.1.47)	7	930	484406	13719556	0.00144507	0.00677865
Alpha-ribazole-5I-phosphate phosphatase (EC 3.1.3.73)	7	957	484406	13719556	0.00144507	0.00697544
D-arabino-3-hexulose 6-phosphate formaldehyde lyase	7	977	484406	13719556	0.00144507	0.00712122
Uncharacterized ATPase (AAA family) associated with cysteine desulfurase	7	1085	484406	13719556	0.00144507	0.00790842
Putative formate dehydrogenase oxidoreductase protein	7	1274	484406	13719556	0.00144507	0.00928601
L-sorbose 1-phosphate reductase (EC 1.1.1.-)	7	1424	484406	13719556	0.00144507	0.0103793
Phosphonate ABC transporter phosphate-binding periplasmic component (TC 3.A.1.9.1)	7	1445	484406	13719556	0.00144507	0.0105324
Leucyl/phenylalanyl-tRNA--protein transferase (EC 2.3.2.6)	7	1505	484406	13719556	0.00144507	0.0109697
MazG nucleotide pyrophosphohydrolase	7	1556	484406	13719556	0.00144507	0.0113415
Phosphopentomutase (EC 5.4.2.7)	7	1556	484406	13719556	0.00144507	0.0113415
Homocitrate synthase (EC 2.3.3.14)	7	1695	484406	13719556	0.00144507	0.0123546
Methylmalonyl-CoA epimerase (EC 5.1.99.1)	7	1779	484406	13719556	0.00144507	0.0129669
Muramoyltetrapeptide carboxypeptidase (EC 3.4.17.13)	7	1965	484406	13719556	0.00144507	0.0143226
Alcohol dehydrogenase (EC 1.1.1.1); Acetaldehyde dehydrogenase (EC 1.2.1.10)	7	2028	484406	13719556	0.00144507	0.0147818
Acetaldehyde dehydrogenase (EC 1.2.1.10)	7	2028	484406	13719556	0.00144507	0.0147818
Precorrin-2 oxidase (EC 1.3.1.76)	7	2129	484406	13719556	0.00144507	0.015518
Outer membrane protein H precursor	7	2229	484406	13719556	0.00144507	0.0162469
Pyrimidine-nucleoside phosphorylase (EC 2.4.2.2)	7	2718	484406	13719556	0.00144507	0.0198111
Tryptophan synthase alpha chain (EC 4.2.1.20)	7	2797	484406	13719556	0.00144507	0.020387
Nicotinate-nucleotide adenylyltransferase (EC 2.7.7.18)	7	3019	484406	13719556	0.00144507	0.0220051
Death on curing protein, Doc toxin	7	3195	484406	13719556	0.00144507	0.0232879
Pyruvate dehydrogenase E1 component (EC 1.2.4.1)	7	3305	484406	13719556	0.00144507	0.0240897
SOS-response repressor and protease LexA (EC 3.4.21.88)	7	3396	484406	13719556	0.00144507	0.024753
BatA (Bacteroides aerotolerance operon)	7	3554	484406	13719556	0.00144507	0.0259046
Lipopolysaccharide ABC transporter, ATP-binding protein LptB	7	3575	484406	13719556	0.00144507	0.0260577
Exonuclease SbcD	7	3651	484406	13719556	0.00144507	0.0266116
Arsenate reductase (EC 1.20.4.1)	7	3865	484406	13719556	0.00144507	0.0281715
[NiFe] hydrogenase metallocenter assembly protein HypE	7	4251	484406	13719556	0.00144507	0.030985
Transketolase, C-terminal section (EC 2.2.1.1)	7	4368	484406	13719556	0.00144507	0.0318378
Isovaleryl-CoA dehydrogenase (EC 1.3.99.10)	7	4439	484406	13719556	0.00144507	0.0323553
Ribulose-phosphate 3-epimerase (EC 5.1.3.1)	7	4455	484406	13719556	0.00144507	0.0324719
Chorismate mutase I (EC 5.4.99.5)	7	4782	484406	13719556	0.00144507	0.0348554
DNA polymerase III epsilon subunit (EC 2.7.7.7)	7	5038	484406	13719556	0.00144507	0.0367213
COG0536: GTP-binding protein Obg	7	5548	484406	13719556	0.00144507	0.0404386
Ribosomal RNA large subunit methyltransferase N (EC 2.1.1.-)	7	7129	484406	13719556	0.00144507	0.0519623
Potassium uptake protein TrkH	7	7263	484406	13719556	0.00144507	0.052939
Phosphoribosylamine--glycine ligase (EC 6.3.4.13)	7	7853	484406	13719556	0.00144507	0.0572395
UDP-N-acetylglucosamine 1-carboxyvinyltransferase (EC 2.5.1.7)	7	7929	484406	13719556	0.00144507	0.0577934
General secretion pathway protein A	7	10182	484406	13719556	0.00144507	0.0742152
Probable Co/Zn/Cd efflux system membrane fusion protein	7	13211	484406	13719556	0.00144507	0.0962932
Branched-chain amino acid transport ATP-binding protein LivG (TC 3.A.1.4.1)	7	15232	484406	13719556	0.00144507	0.111024
Formylmethanofuran dehydrogenase (tungsten) subunit C (EC 1.2.99.5)	6	67	484406	13719556	0.00123863	0.000488354
Transcription factor S	6	80	484406	13719556	0.00123863	0.000583109
Multiple sugar ABC transporter, substrate-binding protein	6	85	484406	13719556	0.00123863	0.000619554
Shikimate kinase II (EC 2.7.1.71)	6	111	484406	13719556	0.00123863	0.000809064
anti-sigma B factor RsbT	6	118	484406	13719556	0.00123863	0.000860086
Cell division protein YlmG/Ycf19 (putative), YggT family	6	130	484406	13719556	0.00123863	0.000947553
XdhC protein (assists in molybdopterin insertion into xanthine dehydrogenase)	6	262	484406	13719556	0.00123863	0.00190968
LSU ribosomal protein L7Ae	6	483	484406	13719556	0.00123863	0.00352052
V-type ATP synthase subunit K (EC 3.6.3.14)	6	572	484406	13719556	0.00123863	0.00416923
L-arabinose-binding periplasmic protein precursor AraF (TC 3.A.1.2.2)	6	675	484406	13719556	0.00123863	0.00491998
tRNA pseudouridine 55 synthase (EC 4.2.1.70)	6	764	484406	13719556	0.00123863	0.00556869
Transcriptional repressor of nif and glnA operons	6	780	484406	13719556	0.00123863	0.00568532
CoB--CoM heterodisulfide reductase subunit D (EC 1.8.98.1)	6	1032	484406	13719556	0.00123863	0.00752211
Uridine kinase (EC 2.7.1.48) [C1]	6	1040	484406	13719556	0.00123863	0.00758042
POSSIBLE LINOLEOYL-CoA DESATURASE (DELTA(6)-DESATURASE)	6	1135	484406	13719556	0.00123863	0.00827286
Vancomycin B-type resistance protein VanW	6	1170	484406	13719556	0.00123863	0.00852797
Cystathionine beta-synthase (EC 4.2.1.22)	6	1212	484406	13719556	0.00123863	0.00883411
DnaJ-like protein DjlA	6	1308	484406	13719556	0.00123863	0.00953384
Maltose/maltodextrin ABC transporter, substrate binding periplasmic protein MalE	6	1325	484406	13719556	0.00123863	0.00965775
Putrescine transport system permease protein PotH (TC 3.A.1.11.2)	6	1413	484406	13719556	0.00123863	0.0102992
Glycerol-3-phosphate ABC transporter, periplasmic glycerol-3-phosphate-binding protein (TC 3.A.1.1.3)	6	1421	484406	13719556	0.00123863	0.0103575
Aminoacyl-histidine dipeptidase (Peptidase D) (EC 3.4.13.3)	6	1467	484406	13719556	0.00123863	0.0106928
Ferric siderophore transport system, periplasmic binding protein TonB	6	1631	484406	13719556	0.00123863	0.0118881
UDP-galactopyranose mutase (EC 5.4.99.9)	6	1764	484406	13719556	0.00123863	0.0128576
Enoyl-[acyl-carrier-protein] reductase [NADH] (EC 1.3.1.9)	6	1819	484406	13719556	0.00123863	0.0132584
N-succinyl-L,L-diaminopimelate aminotransferase alternative (EC 2.6.1.17)	6	1871	484406	13719556	0.00123863	0.0136375
Molybdenum transport ATP-binding protein ModC (TC 3.A.1.8.1)	6	1935	484406	13719556	0.00123863	0.014104
Butyrate kinase (EC 2.7.2.7)	6	2014	484406	13719556	0.00123863	0.0146798
2I,3I-cyclic-nucleotide 2I-phosphodiesterase (EC 3.1.4.16)	6	2027	484406	13719556	0.00123863	0.0147745
Nucleoside-diphosphate-sugar epimerases	6	2255	484406	13719556	0.00123863	0.0164364
nonspecific lipid-transfer protein (acethyl CoA synthetase)	6	2298	484406	13719556	0.00123863	0.0167498
Transposase OrfAB, subunit B	6	2476	484406	13719556	0.00123863	0.0180472
Cyanophycin synthase (EC 6.3.2.29)(EC 6.3.2.30)	6	3203	484406	13719556	0.00123863	0.0233462
Biosynthetic arginine decarboxylase (EC 4.1.1.19)	6	3326	484406	13719556	0.00123863	0.0242428
Exodeoxyribonuclease V alpha chain (EC 3.1.11.5)	6	3338	484406	13719556	0.00123863	0.0243302
Pyruvate:ferredoxin oxidoreductase, alpha subunit (EC 1.2.7.1)	6	3842	484406	13719556	0.00123863	0.0280038
Guanylate kinase (EC 2.7.4.8)	6	4072	484406	13719556	0.00123863	0.0296803
Rossmann fold nucleotide-binding protein Smf possibly involved in DNA uptake	6	4366	484406	13719556	0.00123863	0.0318232
Guanine deaminase (EC 3.5.4.3)	6	4806	484406	13719556	0.00123863	0.0350303
FIG007959: peptidase, M16 family	6	4906	484406	13719556	0.00123863	0.0357592
Phosphate transport system permease protein PstA (TC 3.A.1.7.1)	6	5637	484406	13719556	0.00123863	0.0410873
3-demethylubiquinone-9 3-methyltransferase (EC 2.1.1.64)	6	5685	484406	13719556	0.00123863	0.0414372
Uridine kinase (EC 2.7.1.48)	6	6099	484406	13719556	0.00123863	0.0444548
Large exoproteins involved in heme utilization or adhesion	6	7290	484406	13719556	0.00123863	0.0531358
ISPsy4, transposase	6	7296	484406	13719556	0.00123863	0.0531796
Dihydrofolate synthase (EC 6.3.2.12)	6	7478	484406	13719556	0.00123863	0.0545061
Folylpolyglutamate synthase (EC 6.3.2.17)	6	7478	484406	13719556	0.00123863	0.0545061
Peptide chain release factor 1	6	8009	484406	13719556	0.00123863	0.0583765
Dihydroorotase (EC 3.5.2.3)	6	8568	484406	13719556	0.00123863	0.062451
tRNA-i(6)A37 methylthiotransferase	6	10348	484406	13719556	0.00123863	0.0754252
Aspartyl-tRNA synthetase (EC 6.1.1.12)	6	15883	484406	13719556	0.00123863	0.115769
Lysine 2,3-aminomutase (EC 5.4.3.2)	6	17738	484406	13719556	0.00123863	0.12929
Ketoisovalerate oxidoreductase subunit VorD (EC 1.2.7.7)	5	28	484406	13719556	0.00103219	0.000204088
D-amino acid dehydrogenase large subunit (EC 1.4.99.1)	5	61	484406	13719556	0.00103219	0.000444621
Cytochrome cd1 nitrite reductase (EC:1.7.2.1)	5	71	484406	13719556	0.00103219	0.000517509
NAD(P)-dependent glyceraldehyde 3-phosphate dehydrogenase archaeal (EC 1.2.1.59)	5	232	484406	13719556	0.00103219	0.00169102
Amidases related to nicotinamidase	5	249	484406	13719556	0.00103219	0.00181493
Predicted L-rhamnose ABC transporter, substrate-binding component	5	281	484406	13719556	0.00103219	0.00204817
Signal transduction protein CetB, mediates an energy taxis response	5	394	484406	13719556	0.00103219	0.00287181
SSU ribosomal protein S5e (S7p)	5	442	484406	13719556	0.00103219	0.00322168
Ccs1/ResB-related putative cytochrome C-type biogenesis protein	5	489	484406	13719556	0.00103219	0.00356426
Shwachman-Bodian-Diamond syndrome protein	5	588	484406	13719556	0.00103219	0.00428585
Alpha-glucosides-binding periplasmic protein AglE precursor	5	646	484406	13719556	0.00103219	0.00470861
Putative TolA protein	5	648	484406	13719556	0.00103219	0.00472318
Scaffold protein for [4Fe-4S] cluster assembly, MRP-like, similar to chloroplast-targeted plant protein HCF101	5	657	484406	13719556	0.00103219	0.00478878
[NiFe] hydrogenase metallocenter assembly protein HypC	5	678	484406	13719556	0.00103219	0.00494185
LSU ribosomal protein L28p	5	682	484406	13719556	0.00103219	0.00497101
Phytoene desaturase, neurosporene or lycopene producing (EC 1.3.-.-)	5	737	484406	13719556	0.00103219	0.00537189
Acetaldehyde dehydrogenase, ethanolamine utilization cluster	5	827	484406	13719556	0.00103219	0.00602789
Homogentisate 1,2-dioxygenase (EC 1.13.11.5)	5	841	484406	13719556	0.00103219	0.00612994
Saccharopine dehydrogenase [NADP , L-glutamate-forming] (EC 1.5.1.10)	5	986	484406	13719556	0.00103219	0.00718682
Mevalonate kinase (EC 2.7.1.36)	5	1030	484406	13719556	0.00103219	0.00750753
Predicted lactaldehyde dehydrogenase (EC 1.2.1.22)	5	1065	484406	13719556	0.00103219	0.00776264
Predicted rhamnulose-1-phosphate aldolase (EC 4.1.2.19)	5	1065	484406	13719556	0.00103219	0.00776264
Thiamin ABC transporter, substrate-binding component	5	1356	484406	13719556	0.00103219	0.0098837
FIG137478: Hypothetical protein	5	1464	484406	13719556	0.00103219	0.0106709
Uridine phosphorylase (EC 2.4.2.3)	5	1707	484406	13719556	0.00103219	0.0124421
3-keto-5-aminohexanoate cleavage enzyme	5	1820	484406	13719556	0.00103219	0.0132657
Heme biosynthesis protein related to NirL	5	1887	484406	13719556	0.00103219	0.0137541
Heme biosynthesis protein related to NirL and NirH	5	1887	484406	13719556	0.00103219	0.0137541
Septum site-determining protein MinD	5	2035	484406	13719556	0.00103219	0.0148328
Maltose/maltodextrin transport ATP-binding protein MalK (EC 3.6.3.19)	5	2088	484406	13719556	0.00103219	0.0152192
NLP/P60 family protein	5	2240	484406	13719556	0.00103219	0.0163271
Deoxyadenosine kinase (EC 2.7.1.76)	5	2406	484406	13719556	0.00103219	0.017537
Deoxyguanosine kinase (EC 2.7.1.113)	5	2406	484406	13719556	0.00103219	0.017537
programmed frameshift-containing	5	2484	484406	13719556	0.00103219	0.0181055
Phosphoribosylaminoimidazole carboxylase catalytic subunit (EC 4.1.1.21)	5	2587	484406	13719556	0.00103219	0.0188563
Anthranilate synthase, amidotransferase component (EC 4.1.3.27)	5	2604	484406	13719556	0.00103219	0.0189802
Di-/tripeptide transporter	5	2665	484406	13719556	0.00103219	0.0194248
TolA protein	5	2819	484406	13719556	0.00103219	0.0205473
ATPase component NikO of energizing module of nickel ECF transporter	5	2850	484406	13719556	0.00103219	0.0207733
RNA polymerase sigma factor for flagellar operon	5	2871	484406	13719556	0.00103219	0.0209263
Carbon starvation protein A	5	4505	484406	13719556	0.00103219	0.0328363
Probable poly(beta-D-mannuronate) O-acetylase (EC 2.3.1.-)	5	4718	484406	13719556	0.00103219	0.0343889
Methylthioribose-1-phosphate isomerase (EC 5.3.1.23)	5	5399	484406	13719556	0.00103219	0.0393526
archaeal ATPase, fused to C-terminal DUF234 domain	5	5402	484406	13719556	0.00103219	0.0393745
Ribosomal RNA small subunit methyltransferase B (EC 2.1.1.-)	5	5638	484406	13719556	0.00103219	0.0410946
Peptide chain release factor 2	5	6922	484406	13719556	0.00103219	0.0504535
Proposed peptidoglycan lipid II flippase MurJ	5	7366	484406	13719556	0.00103219	0.0536898
Osmosensitive K+ channel histidine kinase KdpD (EC 2.7.3.-)	5	7887	484406	13719556	0.00103219	0.0574873
Oligopeptide transport system permease protein OppB (TC 3.A.1.5.1)	5	8507	484406	13719556	0.00103219	0.0620064
TRAP-type C4-dicarboxylate transport system, large permease component	5	9048	484406	13719556	0.00103219	0.0659497
1,4-alpha-glucan (glycogen) branching enzyme, GH-13-type (EC 2.4.1.18)	5	9364	484406	13719556	0.00103219	0.0682529
Glutaminyl-tRNA synthetase (EC 6.1.1.18)	5	9520	484406	13719556	0.00103219	0.06939
Stage 0 sporulation protein J	5	9543	484406	13719556	0.00103219	0.0695576
Adenylosuccinate lyase (EC 4.3.2.2)	5	11062	484406	13719556	0.00103219	0.0806294
Chromosome (plasmid) partitioning protein ParB	5	11402	484406	13719556	0.00103219	0.0831076
UDP-4-amino-4-deoxy-L-arabinose--oxoglutarate aminotransferase (EC 2.6.1.-)	5	12555	484406	13719556	0.00103219	0.0915117
Succinate dehydrogenase flavoprotein subunit (EC 1.3.99.1)	5	13295	484406	13719556	0.00103219	0.0969055
Phage tail length tape-measure protein	5	27384	484406	13719556	0.00103219	0.199598
Cytochrome b6-f complex subunit V (PetG)	4	0	484406	13719556	0.000825754	0
Predicted regulator of mannoside utilization, LacI family	4	14	484406	13719556	0.000825754	0.000102044
Uncharacterized protein MJ0452	4	43	484406	13719556	0.000825754	0.000313421
DNA-directed RNA polymerase subunit K (EC 2.7.7.6)	4	54	484406	13719556	0.000825754	0.000393599
Glycine cleavage system transcriptional antiactivator GcvR	4	95	484406	13719556	0.000825754	0.000692442
LSU ribosomal protein L34p	4	126	484406	13719556	0.000825754	0.000918397
FIG022199: FAD-binding protein	4	141	484406	13719556	0.000825754	0.00102773
1-pyrroline-4-hydroxy-2-carboxylate deaminase (EC 3.5.4.22)	4	156	484406	13719556	0.000825754	0.00113706
Phosphoenolpyruvate-dihydroxyacetone phosphotransferase (EC 2.7.1.121), dihydroxyacetone binding subunit DhaK	4	176	484406	13719556	0.000825754	0.00128284
Glycerol uptake facilitator protein	4	198	484406	13719556	0.000825754	0.0014432
Positive regulator of phenol hydroxylase	4	237	484406	13719556	0.000825754	0.00172746
SSU ribosomal protein S11e (S17p)	4	254	484406	13719556	0.000825754	0.00185137
SSU ribosomal protein S14e (S11p)	4	323	484406	13719556	0.000825754	0.0023543
Succinyl-CoA:3-ketoacid-coenzyme A transferase subunit A (EC 2.8.3.5)	4	328	484406	13719556	0.000825754	0.00239075
Acetaldehyde dehydrogenase, acetylating, (EC 1.2.1.10) in gene cluster for degradation of phenols, cresols, catechol	4	332	484406	13719556	0.000825754	0.0024199
ATP/GTP-binding site motif A	4	350	484406	13719556	0.000825754	0.0025511
Glutamine synthetase family protein in hypothetical Actinobacterial gene cluster	4	423	484406	13719556	0.000825754	0.00308319
Arabinan endo-1,5-alpha-L-arabinosidase (EC 3.2.1.99)	4	442	484406	13719556	0.000825754	0.00322168
DNA topoisomerase III, Burkholderia type (EC 5.99.1.2)	4	445	484406	13719556	0.000825754	0.00324355
POSSIBLE CONSERVED POLYKETIDE SYNTHASE ASSOCIATED PROTEIN PAPA5	4	449	484406	13719556	0.000825754	0.0032727
PTS system, N-acetylglucosamine-specific IIB component (EC 2.7.1.69)	4	540	484406	13719556	0.000825754	0.00393599
PTS system, N-acetylglucosamine-specific IIC component (EC 2.7.1.69)	4	540	484406	13719556	0.000825754	0.00393599
Transcriptional regulator DegU, LuxR family	4	557	484406	13719556	0.000825754	0.0040599
Nitrite reductase probable electron transfer 4Fe-S subunit (EC 1.7.1.4)	4	568	484406	13719556	0.000825754	0.00414008
Nitrate/nitrite response regulator protein	4	575	484406	13719556	0.000825754	0.0041911
Respiratory nitrate reductase beta chain (EC 1.7.99.4)	4	586	484406	13719556	0.000825754	0.00427128
Histidine triad (HIT) nucleotide-binding protein, similarity with At5g48545 and yeast YDL125C (HNT1)	4	644	484406	13719556	0.000825754	0.00469403
Ferredoxin--sulfite reductase, actinobacterial type (EC 1.8.7.1)	4	677	484406	13719556	0.000825754	0.00493456
Cobalt-precorrin-6y C5-methyltransferase (EC 2.1.1.-)	4	779	484406	13719556	0.000825754	0.00567803
ATPase of the AAA+ family protein associated with FIG137771 hypothetical protein	4	824	484406	13719556	0.000825754	0.00600603
ABC transport system, permease component YbhS	4	949	484406	13719556	0.000825754	0.00691713
Similar to Hydroxyacylglutathione hydrolase, but in an organism lacking glutathione biosynthesis	4	984	484406	13719556	0.000825754	0.00717224
Transcriptional regulator BkdR of isoleucine and valine catabolism operon	4	1007	484406	13719556	0.000825754	0.00733989
3-dehydroquinate dehydratase I (EC 4.2.1.10)	4	1009	484406	13719556	0.000825754	0.00735447
Sialidase (EC 3.2.1.18)	4	1018	484406	13719556	0.000825754	0.00742007
Ferredoxin-type protein NapG (periplasmic nitrate reductase)	4	1165	484406	13719556	0.000825754	0.00849153
Polyferredoxin NapH (periplasmic nitrate reductase)	4	1174	484406	13719556	0.000825754	0.00855713
ATP-dependent protease HslV (EC 3.4.25.-)	4	1187	484406	13719556	0.000825754	0.00865188
Ketoisovalerate oxidoreductase subunit VorB (EC 1.2.7.7)	4	1276	484406	13719556	0.000825754	0.00930059
Oxidoreductase, short chain dehydrogenase/reductase family	4	1717	484406	13719556	0.000825754	0.012515
Acetyl-CoA synthetase (ADP-forming) beta chain (EC 6.2.1.13)	4	1744	484406	13719556	0.000825754	0.0127118
Chemotaxis protein CheD	4	1775	484406	13719556	0.000825754	0.0129377
N-succinyl-L,L-diaminopimelate aminotransferase (EC 2.6.1.17)	4	1807	484406	13719556	0.000825754	0.013171
Succinylornithine transaminase (EC 2.6.1.-)	4	2101	484406	13719556	0.000825754	0.0153139
Integration host factor alpha subunit	4	2103	484406	13719556	0.000825754	0.0153285
DNA-directed RNA polymerase subunit B (EC 2.7.7.6)	4	2167	484406	13719556	0.000825754	0.015795
Ribonuclease PH (EC 2.7.7.56)	4	2251	484406	13719556	0.000825754	0.0164072
23S rRNA (guanosine-2I-O-) -methyltransferase rlmB (EC 2.1.1.-)	4	2272	484406	13719556	0.000825754	0.0165603
COG0613, Predicted metal-dependent phosphoesterases (PHP family)	4	2369	484406	13719556	0.000825754	0.0172673
Periplasmic molybdate-binding domain	4	2435	484406	13719556	0.000825754	0.0177484
Ubiquinol--cytochrome c reductase, cytochrome B subunit (EC 1.10.2.2)	4	2477	484406	13719556	0.000825754	0.0180545
Ferredoxin--sulfite reductase (EC 1.8.7.1)	4	2497	484406	13719556	0.000825754	0.0182003
Ornithine cyclodeaminase (EC 4.3.1.12)	4	2574	484406	13719556	0.000825754	0.0187615
COG1683: Uncharacterized conserved protein	4	2789	484406	13719556	0.000825754	0.0203286
FIG143828: Hypothetical protein YbgA	4	2789	484406	13719556	0.000825754	0.0203286
NAD-dependent malic enzyme (EC 1.1.1.38)	4	2804	484406	13719556	0.000825754	0.020438
5I-methylthioadenosine phosphorylase (EC 2.4.2.28)	4	3116	484406	13719556	0.000825754	0.0227121
Indolepyruvate oxidoreductase subunit IorB (EC 1.2.7.8)	4	3124	484406	13719556	0.000825754	0.0227704
Nucleoside 5-triphosphatase RdgB (dHAPTP, dITP, XTP-specific) (EC 3.6.1.15)	4	3170	484406	13719556	0.000825754	0.0231057
Orotidine 5I-phosphate decarboxylase (EC 4.1.1.23)	4	3338	484406	13719556	0.000825754	0.0243302
Endoribonuclease L-PSP	4	3409	484406	13719556	0.000825754	0.0248477
Thiamin biosynthesis lipoprotein ApbE	4	3501	484406	13719556	0.000825754	0.0255183
HipA protein	4	3682	484406	13719556	0.000825754	0.0268376
Low-specificity L-threonine aldolase (EC 4.1.2.5)	4	3709	484406	13719556	0.000825754	0.0270344
Zinc ABC transporter, ATP-binding protein ZnuC	4	3807	484406	13719556	0.000825754	0.0277487
3-hydroxybutyryl-CoA epimerase (EC 5.1.2.3)	4	3858	484406	13719556	0.000825754	0.0281204
Na(+)-translocating NADH-quinone reductase subunit F (EC 1.6.5.-)	4	4000	484406	13719556	0.000825754	0.0291555
Serine acetyltransferase (EC 2.3.1.30)	4	4499	484406	13719556	0.000825754	0.0327926
FIG004453: protein YceG like	4	4585	484406	13719556	0.000825754	0.0334194
L-threonine 3-dehydrogenase (EC 1.1.1.103)	4	4814	484406	13719556	0.000825754	0.0350886
Aminopeptidase YpdF (MP-, MA-, MS-, AP-, NP- specific)	4	4913	484406	13719556	0.000825754	0.0358102
PUA-PAPS reductase like fusion	4	5042	484406	13719556	0.000825754	0.0367505
Ribonuclease E (EC 3.1.26.12)	4	5056	484406	13719556	0.000825754	0.0368525
uncharacterized domain	4	5488	484406	13719556	0.000825754	0.0400013
Phosphoribosylformylglycinamidine synthase, PurS subunit (EC 6.3.5.3)	4	7047	484406	13719556	0.000825754	0.0513646
Acetylornithine deacetylase (EC 3.5.1.16)	4	7222	484406	13719556	0.000825754	0.0526402
Heavy metal RND efflux outer membrane protein, CzcC family	4	7303	484406	13719556	0.000825754	0.0532306
Aminomethyltransferase (glycine cleavage system T protein) (EC 2.1.2.10)	4	7350	484406	13719556	0.000825754	0.0535732
Two-component sensor PilS	4	7742	484406	13719556	0.000825754	0.0564304
tRNA nucleotidyltransferase (EC 2.7.7.21) (EC 2.7.7.25)	4	7806	484406	13719556	0.000825754	0.0568969
2,3-bisphosphoglycerate-independent phosphoglycerate mutase (EC 5.4.2.1)	4	8023	484406	13719556	0.000825754	0.0584786
[Protein-PII] uridylyltransferase (EC 2.7.7.59)	4	8307	484406	13719556	0.000825754	0.0605486
Magnesium and cobalt transport protein CorA	4	10481	484406	13719556	0.000825754	0.0763946
tRNA (5-methylaminomethyl-2-thiouridylate)-methyltransferase (EC 2.1.1.61)	4	10627	484406	13719556	0.000825754	0.0774588
Outer membrane protein assembly factor YaeT precursor	4	12299	484406	13719556	0.000825754	0.0896458
Cyanobacteria-specific RpoD-like sigma factor, type-3	3	0	484406	13719556	0.000619315	0
Butyrate-acetoacetate CoA-transferase subunit B (EC 2.8.3.9)	3	21	484406	13719556	0.000619315	0.000153066
hydrogenase, methyl-violgen-reducing type, delta subunit	3	30	484406	13719556	0.000619315	0.000218666
Hypothetical glycine rich membrane protein DUF1517	3	32	484406	13719556	0.000619315	0.000233244
CO dehydrogenase/acetyl-CoA synthase subunit epsilon, CO dehydrogenase subcomplex (EC 1.2.99.2)	3	40	484406	13719556	0.000619315	0.000291555
Pyoverdine chromophore precursor synthetase PvdL	3	44	484406	13719556	0.000619315	0.00032071
Cold shock protein CspB	3	77	484406	13719556	0.000619315	0.000561243
Stage 0 sporulation two-component response regulator (Spo0A)	3	87	484406	13719556	0.000619315	0.000634131
Ammonia monooxygenase	3	117	484406	13719556	0.000619315	0.000852797
Translation initiation factor 1A	3	171	484406	13719556	0.000619315	0.0012464
Putative glutathione transporter, ATP-binding component	3	206	484406	13719556	0.000619315	0.00150151
Lipase precursor (EC 3.1.1.3)	3	215	484406	13719556	0.000619315	0.00156711
Group 2 RNA polymerase sigma factor	3	224	484406	13719556	0.000619315	0.00163271
sigma-54 specific transcriptional regulator, Fis family	3	231	484406	13719556	0.000619315	0.00168373
MSHA biogenesis protein MshE	3	239	484406	13719556	0.000619315	0.00174204
SSU ribosomal protein S23e (S12p)	3	310	484406	13719556	0.000619315	0.00225955
polysulfide reductase, subunit A	3	337	484406	13719556	0.000619315	0.00245635
Fructose-bisphosphate aldolase, archaeal class I (EC 4.1.2.13)	3	393	484406	13719556	0.000619315	0.00286452
Lysophospholipase L2 (EC 3.1.1.5)	3	405	484406	13719556	0.000619315	0.00295199
Uncharacterized protein, similar to the N-terminal domain of Lon protease	3	406	484406	13719556	0.000619315	0.00295928
Dihydrolipoamide dehydrogenase of acetoin dehydrogenase (EC 1.8.1.4)	3	432	484406	13719556	0.000619315	0.00314879
Diacylglycerol kinase (EC 2.7.1.107)	3	507	484406	13719556	0.000619315	0.00369545
[Ni/Fe] hydrogenase, group 1, small subunit	3	515	484406	13719556	0.000619315	0.00375377
Integral membrane protein YggT, involved in response to extracytoplasmic stress (osmotic shock)	3	527	484406	13719556	0.000619315	0.00384123
Preprotein translocase subunit SecG (TC 3.A.5.1.1)	3	540	484406	13719556	0.000619315	0.00393599
Phospholipid-lipopolysaccharide ABC transporter	3	548	484406	13719556	0.000619315	0.0039943
Lipid carrier protein IgrF	3	554	484406	13719556	0.000619315	0.00403803
UPF0246 protein YaaA	3	576	484406	13719556	0.000619315	0.00419839
Related to Dihydropteroate synthase	3	617	484406	13719556	0.000619315	0.00449723
Maltose operon transcriptional repressor MalR, LacI family	3	642	484406	13719556	0.000619315	0.00467945
2,3-butanediol dehydrogenase, R-alcohol forming, (R)- and (S)-acetoin-specific (EC 1.1.1.4)	3	643	484406	13719556	0.000619315	0.00468674
Formate dehydrogenase O beta subunit (EC 1.2.1.2)	3	650	484406	13719556	0.000619315	0.00473776
COG1537: Predicted RNA-binding proteins	3	726	484406	13719556	0.000619315	0.00529172
Thymidine phosphorylase (EC 2.4.2.4)	3	729	484406	13719556	0.000619315	0.00531358
Menaquinone via futalosine step 4	3	810	484406	13719556	0.000619315	0.00590398
Carbon storage regulator	3	866	484406	13719556	0.000619315	0.00631216
2-hydroxy-6-oxo-6-phenylhexa-2,4-dienoate hydrolase (EC 3.7.1.-)	3	887	484406	13719556	0.000619315	0.00646522
Ribose 5-phosphate isomerase A (EC 5.3.1.6)	3	903	484406	13719556	0.000619315	0.00658185
phytol kinase	3	909	484406	13719556	0.000619315	0.00662558
rna synthesis, modification , dna transcription	3	1057	484406	13719556	0.000619315	0.00770433
N-Acetyl-D-glucosamine ABC transport system, sugar-binding protein	3	1072	484406	13719556	0.000619315	0.00781366
Cryptochrome	3	1077	484406	13719556	0.000619315	0.00785011
Soluble lytic murein transglycosylase and related regulatory proteins (some contain LysM/invasin domains)	3	1151	484406	13719556	0.000619315	0.00838948
Probable 3-phenylpropionic acid transporter	3	1194	484406	13719556	0.000619315	0.00870291
Hydrolase, alpha/beta fold family protein, in hypothetical gene cluster	3	1213	484406	13719556	0.000619315	0.00884139
Biotin synthesis protein bioC	3	1236	484406	13719556	0.000619315	0.00900904
Dethiobiotin synthetase (EC 6.3.3.3)	3	1273	484406	13719556	0.000619315	0.00927873
B12 binding domain of Methylmalonyl-CoA mutase (EC 5.4.99.2)	3	1385	484406	13719556	0.000619315	0.0100951
RNase L inhibitor	3	1392	484406	13719556	0.000619315	0.0101461
putative RNA polymerase sigma factor	3	1501	484406	13719556	0.000619315	0.0109406
ChlI component of cobalt chelatase involved in B12 biosynthesis	3	1525	484406	13719556	0.000619315	0.0111155
Trehalose phosphorylase (EC 2.4.1.64)	3	1558	484406	13719556	0.000619315	0.0113561
Maltose phosphorylase (EC 2.4.1.8)	3	1567	484406	13719556	0.000619315	0.0114217
macromolecule synthesis, modification	3	1614	484406	13719556	0.000619315	0.0117642
Poly(A) polymerase (EC 2.7.7.19)	3	1627	484406	13719556	0.000619315	0.011859
tRNA(Cytosine32)-2-thiocytidine synthetase	3	1751	484406	13719556	0.000619315	0.0127628
Glycerate kinase (EC 2.7.1.31)	3	1767	484406	13719556	0.000619315	0.0128794
DNA topoisomerase VI subunit A (EC 5.99.1.3)	3	1830	484406	13719556	0.000619315	0.0133386
Phytoene synthase (EC 2.5.1.32)	3	1845	484406	13719556	0.000619315	0.013448
Large-conductance mechanosensitive channel	3	1908	484406	13719556	0.000619315	0.0139072
Anaerobic glycerol-3-phosphate dehydrogenase subunit A (EC 1.1.5.3)	3	1948	484406	13719556	0.000619315	0.0141987
Nitrite reductase accessory protein NirV	3	1952	484406	13719556	0.000619315	0.0142279
Rare lipoprotein A precursor	3	1986	484406	13719556	0.000619315	0.0144757
Putative glycosyltransferase	3	2005	484406	13719556	0.000619315	0.0146142
Enoyl-[acyl-carrier-protein] reductase [FMN] (EC 1.3.1.9), inferred for PFA pathway	3	2069	484406	13719556	0.000619315	0.0150807
Benzoyl-CoA reductase subunit BadG (EC 1.3.99.15)	3	2132	484406	13719556	0.000619315	0.0155399
UDP-3-O-[3-hydroxymyristoyl] N-acetylglucosamine deacetylase (EC 3.5.1.-)	3	2224	484406	13719556	0.000619315	0.0162104
Amino acid-binding ACT	3	2256	484406	13719556	0.000619315	0.0164437
Serine--pyruvate aminotransferase (EC 2.6.1.51)	3	2302	484406	13719556	0.000619315	0.016779
2,3,4,5-tetrahydropyridine-2,6-dicarboxylate N-acetyltransferase (EC 2.3.1.89)	3	2345	484406	13719556	0.000619315	0.0170924
macromolecule metabolism	3	2403	484406	13719556	0.000619315	0.0175151
Na(+)-translocating NADH-quinone reductase subunit E (EC 1.6.5.-)	3	2471	484406	13719556	0.000619315	0.0180108
acyl-acyl carrier protein synthetase (EC 6.2.1.20)	3	2696	484406	13719556	0.000619315	0.0196508
N-Acetylneuraminate cytidylyltransferase (EC 2.7.7.43)	3	2711	484406	13719556	0.000619315	0.0197601
NADH-ubiquinone oxidoreductase chain B (EC 1.6.5.3)	3	2712	484406	13719556	0.000619315	0.0197674
Flagella-related protein FlaI	3	2749	484406	13719556	0.000619315	0.0200371
Chitobiose phosphorylase (EC 2.4.1.-)	3	2799	484406	13719556	0.000619315	0.0204015
Imidazolonepropionase (EC 3.5.2.7)	3	3164	484406	13719556	0.000619315	0.023062
Molybdopterin oxidoreductase (EC 1.2.7.-)	3	3274	484406	13719556	0.000619315	0.0238637
Dihydroxyacetone kinase family protein	3	3302	484406	13719556	0.000619315	0.0240678
Zinc ABC transporter, periplasmic-binding protein ZnuA	3	3437	484406	13719556	0.000619315	0.0250518
Carbamate kinase (EC 2.7.2.2)	3	3472	484406	13719556	0.000619315	0.0253069
Dihydrolipoamide dehydrogenase of pyruvate dehydrogenase complex (EC 1.8.1.4)	3	3499	484406	13719556	0.000619315	0.0255037
ATP-dependent hsl protease ATP-binding subunit HslU	3	3610	484406	13719556	0.000619315	0.0263128
Alpha-glucosidase (EC 3.2.1.20)	3	3951	484406	13719556	0.000619315	0.0287983
Trehalose-6-phosphate phosphatase (EC 3.1.3.12)	3	3988	484406	13719556	0.000619315	0.029068
rRNA small subunit methyltransferase I	3	4218	484406	13719556	0.000619315	0.0307444
gjD/Kae1/Qri7 family, required for N6-threonylcarbamoyl adenosine t(6)A37 modification in tRNA	3	4506	484406	13719556	0.000619315	0.0328436
YgjD/Kae1/Qri7 family, required for N6-threonylcarbamoyl adenosine t(6)A37 modification in tRNA	3	4506	484406	13719556	0.000619315	0.0328436
Ribonuclease III (EC 3.1.26.3)	3	4705	484406	13719556	0.000619315	0.0342941
Protein serine/threonine phosphatase PrpC, regulation of stationary phase	3	4726	484406	13719556	0.000619315	0.0344472
DNA topoisomerase V	3	4805	484406	13719556	0.000619315	0.035023
Lipoate synthase	3	4896	484406	13719556	0.000619315	0.0356863
Ribose ABC transport system, permease protein RbsC (TC 3.A.1.2.1)	3	5060	484406	13719556	0.000619315	0.0368817
UDP-3-O-[3-hydroxymyristoyl] glucosamine N-acyltransferase (EC 2.3.1.-)	3	5279	484406	13719556	0.000619315	0.0384779
Methylcrotonyl-CoA carboxylase carboxyl transferase subunit (EC 6.4.1.4)	3	5691	484406	13719556	0.000619315	0.0414809
FMN adenylyltransferase (EC 2.7.7.2)	3	5755	484406	13719556	0.000619315	0.0419474
Riboflavin kinase (EC 2.7.1.26)	3	5755	484406	13719556	0.000619315	0.0419474
8-amino-7-oxononanoate synthase (EC 2.3.1.47)	3	5790	484406	13719556	0.000619315	0.0422025
CoB--CoM heterodisulfide reductase subunit B (EC 1.8.98.1)	3	5868	484406	13719556	0.000619315	0.0427711
5I-nucleotidase (EC 3.1.3.5)	3	6548	484406	13719556	0.000619315	0.0477275
GTPase and tRNA-U34 5-formylation enzyme TrmE	3	6572	484406	13719556	0.000619315	0.0479024
Carboxyl-terminal protease (EC 3.4.21.102)	3	6789	484406	13719556	0.000619315	0.0494841
2-amino-3-ketobutyrate coenzyme A ligase (EC 2.3.1.29)	3	6812	484406	13719556	0.000619315	0.0496518
Succinate dehydrogenase iron-sulfur protein (EC 1.3.99.1)	3	7287	484406	13719556	0.000619315	0.053114
Beta-glucosidase (EC 3.2.1.21)	3	7368	484406	13719556	0.000619315	0.0537044
1-acyl-sn-glycerol-3-phosphate acyltransferase (EC 2.3.1.51)	3	8396	484406	13719556	0.000619315	0.0611973
Aspartyl-tRNA(Asn) amidotransferase subunit A (EC 6.3.5.6)	3	9363	484406	13719556	0.000619315	0.0682456
Glutamyl-tRNA(Gln) amidotransferase subunit A (EC 6.3.5.7)	3	9363	484406	13719556	0.000619315	0.0682456
ATP-dependent DNA helicase RecG (EC 3.6.1.-)	3	10047	484406	13719556	0.000619315	0.0732312
DNA polymerase IV (EC 2.7.7.7)	3	10135	484406	13719556	0.000619315	0.0738727
Deacetylases, including yeast histone deacetylase and acetoin utilization protein	3	10847	484406	13719556	0.000619315	0.0790623
DNA mismatch repair protein MutS	3	13465	484406	13719556	0.000619315	0.0981446
diguanylate cyclase/phosphodiesterase (GGDEF & EAL domains) with PAS/PAC sensor(s)	3	36343	484406	13719556	0.000619315	0.264899
Phenylacetic acid degradation protein PaaN, ring-opening aldehyde dehydrogenase (EC 1.2.1.3)	2	4	484406	13719556	0.000412877	2.91555e-05
Methanol methyltransferase corrinoid protein	2	8	484406	13719556	0.000412877	5.83109e-05
NfuA Fe-S protein maturation	2	15	484406	13719556	0.000412877	0.000109333
Ethanolamine utilization protein EutJ	2	45	484406	13719556	0.000412877	0.000327999
Archaeal succinyl-CoA ligase [ADP-forming] beta chain (EC 6.2.1.5)	2	47	484406	13719556	0.000412877	0.000342577
Substrate-specific component MtsA of methionine-regulated ECF transporter	2	64	484406	13719556	0.000412877	0.000466487
photosystem I subunit II (PsaD)	2	74	484406	13719556	0.000412877	0.000539376
Endolysin, L-alanyl-D-glutamate peptidase (EC 3.4.-.-) [Bacteriophage A118]	2	88	484406	13719556	0.000412877	0.00064142
Endonuclease V (EC 3.1.21.7)	2	100	484406	13719556	0.000412877	0.000728887
Phosphopantetheine adenylyltransferase, type II eukaryotic (EC 2.7.7.3)	2	110	484406	13719556	0.000412877	0.000801775
Sensor protein torS (EC 2.7.3.-)	2	116	484406	13719556	0.000412877	0.000845508
Methanol:corrinoid methyltransferase	2	119	484406	13719556	0.000412877	0.000867375
Sulfopyruvate decarboxylase - alpha subunit (EC 4.1.1.79)	2	129	484406	13719556	0.000412877	0.000940264
Programmed cell death toxin MazF like	2	139	484406	13719556	0.000412877	0.00101315
Sulfopyruvate decarboxylase - beta subunit (EC 4.1.1.79)	2	167	484406	13719556	0.000412877	0.00121724
Putative hemin-binding lipoprotein	2	196	484406	13719556	0.000412877	0.00142862
Probable peroxiredoxin (EC 1.11.1.15)	2	238	484406	13719556	0.000412877	0.00173475
Ferrichrome-iron receptor	2	245	484406	13719556	0.000412877	0.00178577
5-keto-D-gluconate 5-reductase (EC 1.1.1.69)	2	284	484406	13719556	0.000412877	0.00207004
SSU ribosomal protein S15e (S19p)	2	330	484406	13719556	0.000412877	0.00240533
LSU ribosomal protein L32p	2	334	484406	13719556	0.000412877	0.00243448
Glutathione S-transferase, omega (EC 2.5.1.18)	2	341	484406	13719556	0.000412877	0.0024855
Acyl-CoA dehydrogenase IgrC	2	343	484406	13719556	0.000412877	0.00250008
SSU ribosomal protein S16e (S9p)	2	351	484406	13719556	0.000412877	0.00255839
Hydantoinase	2	360	484406	13719556	0.000412877	0.00262399
Anaerobic dimethyl sulfoxide reductase chain B (EC 1.8.99.-)	2	363	484406	13719556	0.000412877	0.00264586
corresponds to STY3070 from Accession AL513382: Salmonella typhi CT18	2	377	484406	13719556	0.000412877	0.0027479
hydrogenase/sulfur reductase, beta subunit	2	401	484406	13719556	0.000412877	0.00292284
Eukaryotic translation initiation factor 6	2	423	484406	13719556	0.000412877	0.00308319
CRISPR-associated protein, CT1133 family	2	430	484406	13719556	0.000412877	0.00313421
Archaeal S-adenosylmethionine synthetase (EC 2.5.1.6)	2	449	484406	13719556	0.000412877	0.0032727
FKBP-type peptidyl-prolyl cis-trans isomerase FkpA precursor (EC 5.2.1.8)	2	468	484406	13719556	0.000412877	0.00341119
Probable exosome complex RNA-binding protein 1	2	481	484406	13719556	0.000412877	0.00350594
Programmed cell death toxin MazF	2	482	484406	13719556	0.000412877	0.00351323
DNA-directed RNA polymerase subunit BII (EC 2.7.7.6)	2	524	484406	13719556	0.000412877	0.00381937
4-pyridoxolactonase (EC 3.1.1.27)	2	526	484406	13719556	0.000412877	0.00383394
S-(hydroxymethyl)glutathione dehydrogenase (EC 1.1.1.284)	2	531	484406	13719556	0.000412877	0.00387039
Photosystem II CP43 protein (PsbC)	2	540	484406	13719556	0.000412877	0.00393599
Cytosine/purine/uracil/thiamine/allantoin permease family protein	2	580	484406	13719556	0.000412877	0.00422754
Manganese-dependent protein-tyrosine phosphatase (EC 3.1.3.48)	2	580	484406	13719556	0.000412877	0.00422754
Sirohydrochlorin ferrochelatase (EC 4.99.1.4)	2	614	484406	13719556	0.000412877	0.00447536
Soluble pyridine nucleotide transhydrogenase (EC 1.6.1.1)	2	718	484406	13719556	0.000412877	0.00523341
Alpha-1,3-N-acetylgalactosamine transferase PglA (EC 2.4.1.-)	2	772	484406	13719556	0.000412877	0.005627
fatty-acid-CoA ligase FadD32	2	781	484406	13719556	0.000412877	0.0056926
Polyphosphate glucokinase (EC 2.7.1.63)	2	971	484406	13719556	0.000412877	0.00707749
Lysine-arginine-ornithine-binding periplasmic protein precursor (TC 3.A.1.3.1)	2	975	484406	13719556	0.000412877	0.00710664
FIG003879: Predicted amidohydrolase	2	985	484406	13719556	0.000412877	0.00717953
Energy-conserving hydrogenase (ferredoxin), subunit E	2	1020	484406	13719556	0.000412877	0.00743464
Malate synthase G (EC 2.3.3.9)	2	1037	484406	13719556	0.000412877	0.00755855
Predicted FAD containing dehydrogenase	2	1042	484406	13719556	0.000412877	0.007595
Pullulanase (EC 3.2.1.41)	2	1090	484406	13719556	0.000412877	0.00794486
Microsomal dipeptidase (EC 3.4.13.19)	2	1180	484406	13719556	0.000412877	0.00860086
COG3866 Pectate lyase	2	1187	484406	13719556	0.000412877	0.00865188
COG0009 Sua5 subfamily, required for N6-threonylcarbamoyl adenosine t(6)A37 modification in tRNA	2	1249	484406	13719556	0.000412877	0.00910379
Scaffold protein for [4Fe-4S] cluster assembly ApbC, MRP-like	2	1270	484406	13719556	0.000412877	0.00925686
Phosphoribosyl-ATP pyrophosphatase (EC 3.6.1.31)	2	1379	484406	13719556	0.000412877	0.0100513
ChlD component of cobalt chelatase involved in B12 biosynthesis	2	1383	484406	13719556	0.000412877	0.0100805
Crotonyl-CoA carboxylase/reductase, ethylmalonyl-CoA producing	2	1475	484406	13719556	0.000412877	0.0107511
Pup ligase PafA, possible component of postulated heterodimer PafA-PafAI	2	1482	484406	13719556	0.000412877	0.0108021
Pyrimidine operon regulatory protein PyrR	2	1556	484406	13719556	0.000412877	0.0113415
SsnA protein	2	1624	484406	13719556	0.000412877	0.0118371
Methylmalonyl-CoA decarboxylase, beta chain (EC 4.1.1.41)	2	1642	484406	13719556	0.000412877	0.0119683
Peptidase M48, Ste24p precursor	2	1716	484406	13719556	0.000412877	0.0125077
Ferric siderophore transport system, biopolymer transport protein ExbB	2	1752	484406	13719556	0.000412877	0.0127701
Programmed cell death toxin YdcE	2	1760	484406	13719556	0.000412877	0.0128284
Thiamin ABC transporter, transmembrane component	2	1790	484406	13719556	0.000412877	0.0130471
16S rRNA processing protein RimM	2	1791	484406	13719556	0.000412877	0.0130544
(3R)-hydroxymyristoyl-[acyl carrier protein] dehydratase (EC 4.2.1.-)	2	1872	484406	13719556	0.000412877	0.0136448
HPr kinase/phosphorylase (EC 2.7.1.-) (EC 2.7.4.-)	2	1912	484406	13719556	0.000412877	0.0139363
FIG042796: Hypothetical protein	2	1969	484406	13719556	0.000412877	0.0143518
Na(+)-translocating NADH-quinone reductase subunit C (EC 1.6.5.-)	2	2030	484406	13719556	0.000412877	0.0147964
Para-aminobenzoate synthase, amidotransferase component (EC 2.6.1.85)	2	2054	484406	13719556	0.000412877	0.0149713
Pyruvate:ferredoxin oxidoreductase, gamma subunit (EC 1.2.7.1)	2	2080	484406	13719556	0.000412877	0.0151608
Phytoene dehydrogenase (EC 1.14.99.-)	2	2087	484406	13719556	0.000412877	0.0152119
Glutamyl-tRNA(Gln) amidotransferase asparaginase subunit (EC 6.3.5.7)	2	2153	484406	13719556	0.000412877	0.0156929
Two-component response regulator SA14-24	2	2171	484406	13719556	0.000412877	0.0158241
Lipid carrier : UDP-N-acetylgalactosaminyltransferase (EC 2.4.1.-)	2	2509	484406	13719556	0.000412877	0.0182878
Spermidine Putrescine ABC transporter permease component PotB (TC 3.A.1.11.1)	2	2525	484406	13719556	0.000412877	0.0184044
Ribose operon repressor	2	2628	484406	13719556	0.000412877	0.0191551
Creatinine amidohydrolase (EC 3.5.2.10)	2	2754	484406	13719556	0.000412877	0.0200735
Protein-N(5)-glutamine methyltransferase PrmC, methylates polypeptide chain release factors RF1 and RF2	2	2793	484406	13719556	0.000412877	0.0203578
Ribonucleotide reductase of class III (anaerobic), activating protein (EC 1.97.1.4)	2	2856	484406	13719556	0.000412877	0.020817
Trehalose synthase (EC 5.4.99.16)	2	2865	484406	13719556	0.000412877	0.0208826
carbon monoxide dehydrogenase E protein	2	2983	484406	13719556	0.000412877	0.0217427
Uracil phosphoribosyltransferase (EC 2.4.2.9)	2	2989	484406	13719556	0.000412877	0.0217864
Mannose-1-phosphate guanylyltransferase (EC 2.7.7.13 )	2	3057	484406	13719556	0.000412877	0.0222821
Acetyl-CoA synthetase (ADP-forming) alpha chain (EC 6.2.1.13)	2	3090	484406	13719556	0.000412877	0.0225226
Bacillosamine/Legionaminic acid biosynthesis aminotransferase PglE	2	3091	484406	13719556	0.000412877	0.0225299
Ribosomal large subunit pseudouridine synthase B (EC 4.2.1.70)	2	3091	484406	13719556	0.000412877	0.0225299
NAD-specific glutamate dehydrogenase (EC 1.4.1.2), large	2	3171	484406	13719556	0.000412877	0.023113
NAD-specific glutamate dehydrogenase (EC 1.4.1.2), large form	2	3171	484406	13719556	0.000412877	0.023113
Maltodextrin glucosidase (EC 3.2.1.20)	2	3193	484406	13719556	0.000412877	0.0232733
Orotate phosphoribosyltransferase (EC 2.4.2.10)	2	3226	484406	13719556	0.000412877	0.0235139
High-affinity leucine-specific transport system, periplasmic binding protein LivK (TC 3.A.1.4.1)	2	3256	484406	13719556	0.000412877	0.0237325
UDP-N-acetylenolpyruvoylglucosamine reductase (EC 1.1.1.158)	2	3505	484406	13719556	0.000412877	0.0255475
Heterodisulfide reductase, cytochrome reductase subunit	2	3546	484406	13719556	0.000412877	0.0258463
Deoxyribose-phosphate aldolase (EC 4.1.2.4)	2	3572	484406	13719556	0.000412877	0.0260358
4-diphosphocytidyl-2-C-methyl-D-erythritol kinase (EC 2.7.1.148)	2	3631	484406	13719556	0.000412877	0.0264659
Cytochrome c-type biogenesis protein CcsA/ResC	2	3745	484406	13719556	0.000412877	0.0272968
Oxaloacetate decarboxylase beta chain (EC 4.1.1.3)	2	3806	484406	13719556	0.000412877	0.0277414
ATP-dependent DNA helicase UvrD/PcrA, proteobacterial paralog	2	3883	484406	13719556	0.000412877	0.0283027
Ribosomal protein S6 glutaminyl transferase	2	3979	484406	13719556	0.000412877	0.0290024
3-isopropylmalate dehydratase small subunit (EC 4.2.1.33)	2	4040	484406	13719556	0.000412877	0.029447
Lipid-A-disaccharide synthase (EC 2.4.1.182)	2	4050	484406	13719556	0.000412877	0.0295199
Vitamin B12 ABC transporter, B12-binding component BtuF	2	4118	484406	13719556	0.000412877	0.0300155
Outer membrane lipoprotein omp16 precursor	2	4204	484406	13719556	0.000412877	0.0306424
GTP-binding protein Era	2	4263	484406	13719556	0.000412877	0.0310724
Signal peptidase-like protein	2	4290	484406	13719556	0.000412877	0.0312692
Periplasmic [Fe] hydrogenase large subunit (EC 1.12.7.2)	2	4517	484406	13719556	0.000412877	0.0329238
Translation elongation factor P	2	4696	484406	13719556	0.000412877	0.0342285
Alpha,alpha-trehalose-phosphate synthase [UDP-forming] (EC 2.4.1.15)	2	4745	484406	13719556	0.000412877	0.0345857
Nucleoside triphosphate pyrophosphohydrolase MazG	2	4785	484406	13719556	0.000412877	0.0348772
Competence/damage-inducible protein CinA	2	4829	484406	13719556	0.000412877	0.0351979
Alpha-amylase (EC 3.2.1.1)	2	4960	484406	13719556	0.000412877	0.0361528
Twin-arginine translocation protein TatC	2	5212	484406	13719556	0.000412877	0.0379896
Para-aminobenzoate synthase, aminase component (EC 2.6.1.85)	2	5464	484406	13719556	0.000412877	0.0398264
Outer membrane vitamin B12 receptor BtuB	2	5758	484406	13719556	0.000412877	0.0419693
4-hydroxy-3-methylbut-2-enyl diphosphate reductase (EC 1.17.1.2)	2	5992	484406	13719556	0.000412877	0.0436749
Undecaprenyl pyrophosphate synthetase (EC 2.5.1.31)	2	6006	484406	13719556	0.000412877	0.0437769
Histidine ammonia-lyase (EC 4.3.1.3)	2	6196	484406	13719556	0.000412877	0.0451618
Deoxyuridine 5I-triphosphate nucleotidohydrolase (EC 3.6.1.23)	2	6277	484406	13719556	0.000412877	0.0457522
Molybdenum cofactor biosynthesis protein MoaA	2	6511	484406	13719556	0.000412877	0.0474578
Aspartyl-tRNA(Asn) synthetase (EC 6.1.1.23)	2	6630	484406	13719556	0.000412877	0.0483252
Cytidylate kinase (EC 2.7.4.14)	2	7290	484406	13719556	0.000412877	0.0531358
Anthranilate synthase, aminase component (EC 4.1.3.27)	2	7434	484406	13719556	0.000412877	0.0541854
Ribose ABC transport system, ATP-binding protein RbsA (TC 3.A.1.2.1)	2	8048	484406	13719556	0.000412877	0.0586608
omega-3 polyunsaturated fatty acid synthase subunit, PfaA	2	10001	484406	13719556	0.000412877	0.0728959
Sensor protein of zinc sigma-54-dependent two-component system	2	11782	484406	13719556	0.000412877	0.0858774
Anaerobic dehydrogenases, typically selenocysteine-containing	2	11791	484406	13719556	0.000412877	0.085943
Pyruvate phosphate dikinase	2	12328	484406	13719556	0.000412877	0.0898571
Asparagine synthetase [glutamine-hydrolyzing] (EC 6.3.5.4)	2	18002	484406	13719556	0.000412877	0.131214
Glycosyl transferase, group 2 family protein	2	22796	484406	13719556	0.000412877	0.166157
Small acid-soluble spore protein, alpha-type SASP	1	0	484406	13719556	0.000206438	0
Flp pilus assembly protein, pilin Flp	1	16	484406	13719556	0.000206438	0.000116622
Tetrathionate reductase sensory transduction histidine kinase	1	26	484406	13719556	0.000206438	0.000189511
Flagellin FlaB3	1	56	484406	13719556	0.000206438	0.000408176
Transition state regulatory protein AbrB	1	58	484406	13719556	0.000206438	0.000422754
NADPH-dependent methylglyoxal reductase (D-lactaldehyde dehydrogenase)	1	62	484406	13719556	0.000206438	0.00045191
Hexokinase (EC 2.7.1.1)	1	65	484406	13719556	0.000206438	0.000473776
Phycocyanin beta chain	1	76	484406	13719556	0.000206438	0.000553954
Cobalt-precorrin-6x reductase (EC 1.3.1.54)	1	90	484406	13719556	0.000206438	0.000655998
LSU ribosomal protein L44e	1	93	484406	13719556	0.000206438	0.000677865
ABC-type spermidine/putrescine transport systems, ATPase components	1	95	484406	13719556	0.000206438	0.000692442
DNA sulfur modification protein DndD	1	115	484406	13719556	0.000206438	0.00083822
Pseudaminic acid synthase (EC 4.1.3.-)	1	131	484406	13719556	0.000206438	0.000954841
NAD(P)H-quinone oxidoreductase chain 1	1	137	484406	13719556	0.000206438	0.000998575
Nitrate ABC transporter, ATP-binding protein	1	140	484406	13719556	0.000206438	0.00102044
ABC-type hemin transport system, ATPase component	1	158	484406	13719556	0.000206438	0.00115164
Riboflavin synthase archaeal (EC 2.5.1.9)	1	161	484406	13719556	0.000206438	0.00117351
Putative membrane protein YfcA	1	163	484406	13719556	0.000206438	0.00118809
Pyrimidine ABC transporter, ATP-binding protein	1	179	484406	13719556	0.000206438	0.00130471
SSU ribosomal protein S8e	1	189	484406	13719556	0.000206438	0.0013776
Nitrate ABC transporter, nitrate-binding protein	1	202	484406	13719556	0.000206438	0.00147235
Uncharacterized ABC transporter, ATP-binding protein YrbF	1	219	484406	13719556	0.000206438	0.00159626
Urea ABC transporter, ATPase protein UrtE	1	222	484406	13719556	0.000206438	0.00161813
Glycosyl transferase group 1	1	225	484406	13719556	0.000206438	0.00163999
NusA protein homolog, archaeal	1	229	484406	13719556	0.000206438	0.00166915
Alpha-L-Rha alpha-1,3-L-rhamnosyltransferase (EC 2.4.1.-)	1	235	484406	13719556	0.000206438	0.00171288
Excinuclease ABC subunit A, dimeric form	1	275	484406	13719556	0.000206438	0.00200444
Mannonate dehydratase (EC 4.2.1.8)	1	305	484406	13719556	0.000206438	0.0022231
Xanthosine/inosine triphosphate pyrophosphatase	1	321	484406	13719556	0.000206438	0.00233973
LSU ribosomal protein L10e (L16p)	1	325	484406	13719556	0.000206438	0.00236888
GTP-binding protein related to HflX	1	329	484406	13719556	0.000206438	0.00239804
Capsular polysaccharide synthesis enzyme Cap8F	1	330	484406	13719556	0.000206438	0.00240533
Heptaprenyl diphosphate synthase component II (EC 2.5.1.30)	1	333	484406	13719556	0.000206438	0.00242719
BH2577 unknown conserved protein in B. subtilis	1	350	484406	13719556	0.000206438	0.0025511
Ribosome hibernation protein YhbH	1	373	484406	13719556	0.000206438	0.00271875
Exodeoxyribonuclease I (EC 3.1.11.1)	1	402	484406	13719556	0.000206438	0.00293012
Formate dehydrogenase H (EC 1.2.1.2)	1	464	484406	13719556	0.000206438	0.00338203
SSU ribosomal protein S3e (S3p)	1	487	484406	13719556	0.000206438	0.00354968
2,3-dihydroxybiphenyl 1,2-dioxygenase	1	491	484406	13719556	0.000206438	0.00357883
ubiquinol cytochrome C oxidoreductase, cytochrome C1 subunit	1	528	484406	13719556	0.000206438	0.00384852
Phycobilisome phycoerythrin-associated linker polypeptide	1	543	484406	13719556	0.000206438	0.00395785
Aspartate carbamoyltransferase regulatory chain (PyrI)	1	556	484406	13719556	0.000206438	0.00405261
SSU ribosomal protein S9e (S4p)	1	576	484406	13719556	0.000206438	0.00419839
Proline/sodium symporter PutP (TC 2.A.21.2.1)	1	591	484406	13719556	0.000206438	0.00430772
D-xylose transport ATP-binding protein XylG	1	600	484406	13719556	0.000206438	0.00437332
Two-component response regulator CreB	1	607	484406	13719556	0.000206438	0.00442434
Ferredoxin, 2Fe-2S	1	659	484406	13719556	0.000206438	0.00480336
Trehalose 6-phosphate phosphorylase (EC 2.4.1.216)	1	664	484406	13719556	0.000206438	0.00483981
Bis(5I-nucleosyl)-tetraphosphatase (asymmetrical) (EC 3.6.1.17)	1	693	484406	13719556	0.000206438	0.00505118
Cysteine synthase B (EC 2.5.1.47)	1	699	484406	13719556	0.000206438	0.00509492
Cobalt-precorrin-8x methylmutase (EC 5.4.1.2)	1	729	484406	13719556	0.000206438	0.00531358
5-methyltetrahydropteroyltriglutamate--homocysteine methyltransferase (EC 2.1.1.14)	1	752	484406	13719556	0.000206438	0.00548123
2-polyprenylphenol hydroxylase and related flavodoxin oxidoreductases	1	842	484406	13719556	0.000206438	0.00613722
2-keto-3-deoxy-D-arabino-heptulosonate-7-phosphate synthase II (EC 2.5.1.54)	1	865	484406	13719556	0.000206438	0.00630487
Urea carboxylase-related ABC transporter, periplasmic substrate-binding protein	1	876	484406	13719556	0.000206438	0.00638505
Anaerobic glycerol-3-phosphate dehydrogenase subunit C (EC 1.1.5.3)	1	892	484406	13719556	0.000206438	0.00650167
UDP-N-acetyl-D-mannosaminuronate dehydrogenase	1	961	484406	13719556	0.000206438	0.0070046
Transamidase GatB domain protein	1	987	484406	13719556	0.000206438	0.00719411
CRISPR-associated helicase Cas3, protein	1	989	484406	13719556	0.000206438	0.00720869
Additional periplasmic component NikK of nickel ECF transporter	1	1014	484406	13719556	0.000206438	0.00739091
3-ketoacyl-CoA thiolase [isoleucine degradation] (EC 2.3.1.16)	1	1018	484406	13719556	0.000206438	0.00742007
Phenolpthiocerol synthesis polyketide synthase ppsB	1	1025	484406	13719556	0.000206438	0.00747109
Carbon monoxide dehydrogenase medium chain (EC 1.2.99.2)	1	1032	484406	13719556	0.000206438	0.00752211
Uptake hydrogenase small subunit precursor (EC 1.12.99.6)	1	1039	484406	13719556	0.000206438	0.00757313
Collagen alpha 1(I) chain precursor	1	1080	484406	13719556	0.000206438	0.00787197
Phosphoribosylaminoimidazole carboxylase ATPase subunit (EC 4.1.1.21)	1	1108	484406	13719556	0.000206438	0.00807606
Membrane-associated protein containing a homolog of PilT-like ATPase N-terminal domain, YACL B.subtilis ortholog	1	1132	484406	13719556	0.000206438	0.008251
Holo-[acyl-carrier protein] synthase (EC 2.7.8.7)	1	1138	484406	13719556	0.000206438	0.00829473
FIG005453: Putative DeoR-family transcriptional regulator	1	1139	484406	13719556	0.000206438	0.00830202
3I-to-5I oligoribonuclease (orn)	1	1208	484406	13719556	0.000206438	0.00880495
Pyridoxine biosynthesis glutamine amidotransferase, glutaminase subunit (EC 2.4.2.-)	1	1213	484406	13719556	0.000206438	0.00884139
Hydroxymethylpyrimidine ABC transporter, transmembrane component	1	1266	484406	13719556	0.000206438	0.0092277
N-Acetyl-D-glucosamine ABC transport system, permease protein 1	1	1291	484406	13719556	0.000206438	0.00940993
Dihydroorotate dehydrogenase (EC 1.3.3.1)	1	1303	484406	13719556	0.000206438	0.00949739
NAD-reducing hydrogenase subunit HoxY (EC 1.12.1.2)	1	1308	484406	13719556	0.000206438	0.00953384
polysaccharide biosynthesis protein, putative	1	1308	484406	13719556	0.000206438	0.00953384
Chalcone synthase (EC 2.3.1.74)	1	1330	484406	13719556	0.000206438	0.00969419
Isocitrate lyase (EC 4.1.3.1), group III, Mycobacterial type ICL2	1	1354	484406	13719556	0.000206438	0.00986912
Kynurenine formamidase, bacterial (EC 3.5.1.9)	1	1423	484406	13719556	0.000206438	0.0103721
FIG000557: hypothetical protein co-occurring with RecR	1	1454	484406	13719556	0.000206438	0.010598
Anaerobic glycerol-3-phosphate dehydrogenase subunit B (EC 1.1.5.3)	1	1468	484406	13719556	0.000206438	0.0107001
Glyoxylate reductase (EC 1.1.1.26)	1	1529	484406	13719556	0.000206438	0.0111447
Glycosyltransferase MshA involved in mycothiol biosynthesis (EC 2.4.1.-)	1	1566	484406	13719556	0.000206438	0.0114144
carbon monoxide dehydrogenase D protein	1	1576	484406	13719556	0.000206438	0.0114873
ATPase component of general energizing module of ECF transporters	1	1624	484406	13719556	0.000206438	0.0118371
L-alanine:glyoxylate aminotransferase (EC 2.6.1.44)	1	1628	484406	13719556	0.000206438	0.0118663
Autoinducer 2 (AI-2) aldolase LsrF (EC 4.2.1.-)	1	1632	484406	13719556	0.000206438	0.0118954
Putative cytochrome C-type biogenesis protein	1	1648	484406	13719556	0.000206438	0.0120121
Type II/IV secretion system ATPase TadZ/CpaE, associated with Flp pilus assembly	1	1648	484406	13719556	0.000206438	0.0120121
Aminopeptidase Y (Arg, Lys, Leu preference) (EC 3.4.11.15)	1	1671	484406	13719556	0.000206438	0.0121797
putative Glutathione-regulated potassium-efflux system protein KefB	1	1688	484406	13719556	0.000206438	0.0123036
Nickel-dependent hydrogenase, large subunit	1	1695	484406	13719556	0.000206438	0.0123546
Aldehyde dehydrogenase B (EC 1.2.1.22)	1	1730	484406	13719556	0.000206438	0.0126097
3-polyprenyl-4-hydroxybenzoate carboxy-lyase UbiX (EC 4.1.1.-)	1	1737	484406	13719556	0.000206438	0.0126608
Iron-dependent repressor IdeR/DtxR	1	1758	484406	13719556	0.000206438	0.0128138
Anaerobic dimethyl sulfoxide reductase chain A (EC 1.8.99.-)	1	1762	484406	13719556	0.000206438	0.012843
D-glycero-D-manno-heptose 1-phosphate guanosyltransferase	1	1773	484406	13719556	0.000206438	0.0129232
Dihydroflavonol-4-reductase (EC 1.1.1.219)	1	1773	484406	13719556	0.000206438	0.0129232
Phytoene dehydrogenase and related proteins	1	1773	484406	13719556	0.000206438	0.0129232
Ribulokinase (EC 2.7.1.16)	1	1800	484406	13719556	0.000206438	0.01312
D-tyrosyl-tRNA(Tyr) deacylase	1	1803	484406	13719556	0.000206438	0.0131418
Isocitrate lyase (EC 4.1.3.1)	1	1809	484406	13719556	0.000206438	0.0131856
RNA helicase, putative	1	1823	484406	13719556	0.000206438	0.0132876
Naphthoate synthase (EC 4.1.3.36)	1	1836	484406	13719556	0.000206438	0.0133824
Ribosome small subunit-stimulated GTPase EngC	1	1858	484406	13719556	0.000206438	0.0135427
Ribonuclease HI (EC 3.1.26.4)	1	1932	484406	13719556	0.000206438	0.0140821
Formate dehydrogenase alpha subunit (EC 1.2.1.2)	1	1999	484406	13719556	0.000206438	0.0145704
PTS system, fructose-specific IIC component (EC 2.7.1.69)	1	2006	484406	13719556	0.000206438	0.0146215
Poly(glycerol-phosphate) alpha-glucosyltransferase (EC 2.4.1.52)	1	2009	484406	13719556	0.000206438	0.0146433
Hydroxypyruvate reductase (EC 1.1.1.81)	1	2010	484406	13719556	0.000206438	0.0146506
PTS system, fructose-specific IIB component (EC 2.7.1.69)	1	2011	484406	13719556	0.000206438	0.0146579
Methylglutaconyl-CoA hydratase (EC 4.2.1.18)	1	2029	484406	13719556	0.000206438	0.0147891
Ferritin-like protein 2	1	2032	484406	13719556	0.000206438	0.014811
Acyl-phosphate:glycerol-3-phosphate O-acyltransferase PlsY	1	2038	484406	13719556	0.000206438	0.0148547
FIG005069: Hypothetical protein	1	2056	484406	13719556	0.000206438	0.0149859
Uracil-DNA glycosylase, family 1	1	2090	484406	13719556	0.000206438	0.0152337
Ferric iron ABC transporter, ATP-binding protein	1	2099	484406	13719556	0.000206438	0.0152993
ABC-type tungstate transport system, periplasmic binding protein	1	2159	484406	13719556	0.000206438	0.0157367
Putative N-acetylgalactosaminyl-diphosphoundecaprenol glucuronosyltransferase	1	2161	484406	13719556	0.000206438	0.0157512
Potassium voltage-gated channel subfamily KQT	1	2177	484406	13719556	0.000206438	0.0158679
Thiol peroxidase, Bcp-type (EC 1.11.1.15)	1	2193	484406	13719556	0.000206438	0.0159845
Competence protein F homolog, phosphoribosyltransferase domain	1	2274	484406	13719556	0.000206438	0.0165749
Nicotinamidase (EC 3.5.1.19)	1	2327	484406	13719556	0.000206438	0.0169612
RNA polymerase sigma factor RpoH	1	2328	484406	13719556	0.000206438	0.0169685
Flagellar hook protein FlgE	1	2330	484406	13719556	0.000206438	0.0169831
Acyl dehydratase	1	2346	484406	13719556	0.000206438	0.0170997
Nucleotide pyrophosphatase (EC 3.6.1.9)	1	2445	484406	13719556	0.000206438	0.0178213
General secretion pathway protein K	1	2447	484406	13719556	0.000206438	0.0178359
Galactose-1-phosphate uridylyltransferase (EC 2.7.7.10)	1	2458	484406	13719556	0.000206438	0.017916
D,D-heptose 7-phosphate kinase	1	2522	484406	13719556	0.000206438	0.0183825
AmpG permease	1	2524	484406	13719556	0.000206438	0.0183971
Na+/H+ antiporter NhaA type	1	2609	484406	13719556	0.000206438	0.0190167
DNA topoisomerase III (EC 5.99.1.2)	1	2639	484406	13719556	0.000206438	0.0192353
N-methyltransferase (EC 2.1.1.-)	1	2662	484406	13719556	0.000206438	0.019403
Leader peptidase (Prepilin peptidase) (EC 3.4.23.43)	1	2676	484406	13719556	0.000206438	0.019505
Serine protease, DegP/HtrA, do-like (EC 3.4.21.-)	1	2693	484406	13719556	0.000206438	0.0196289
PTS system, fructose-specific IIA component (EC 2.7.1.69)	1	2695	484406	13719556	0.000206438	0.0196435
Ribonucleotide reductase transcriptional regulator NrdR	1	2745	484406	13719556	0.000206438	0.0200079
Molybdenum cofactor biosynthesis protein MoaB	1	2746	484406	13719556	0.000206438	0.0200152
transcriptional regulator, Crp/Fnr family	1	2771	484406	13719556	0.000206438	0.0201974
RNA binding methyltransferase FtsJ like	1	2777	484406	13719556	0.000206438	0.0202412
Lipoprotein releasing system transmembrane protein LolC	1	2782	484406	13719556	0.000206438	0.0202776
Phosphoribosylanthranilate isomerase (EC 5.3.1.24)	1	2865	484406	13719556	0.000206438	0.0208826
Xanthine dehydrogenase, FAD binding subunit (EC 1.17.1.4)	1	2889	484406	13719556	0.000206438	0.0210575
Quinone oxidoreductase (EC 1.6.5.5)	1	2954	484406	13719556	0.000206438	0.0215313
Electron transport complex protein RnfA	1	2963	484406	13719556	0.000206438	0.0215969
ATP-dependent RNA helicase RhlB	1	3035	484406	13719556	0.000206438	0.0221217
Ferredoxin 3 fused to uncharacterized domain	1	3076	484406	13719556	0.000206438	0.0224206
Cell division control protein 6	1	3101	484406	13719556	0.000206438	0.0226028
Origin of replication recognition protein	1	3101	484406	13719556	0.000206438	0.0226028
Ribosomal RNA small subunit methyltransferase E (EC 2.1.1.-)	1	3191	484406	13719556	0.000206438	0.0232588
Iron-sulfur cluster assembly protein SufD	1	3578	484406	13719556	0.000206438	0.0260796
Glutathione-regulated potassium-efflux system protein KefB	1	3637	484406	13719556	0.000206438	0.0265096
DNA ligase, phage-associated	1	3644	484406	13719556	0.000206438	0.0265606
Ferric iron ABC transporter, permease protein	1	3759	484406	13719556	0.000206438	0.0273988
TldE/PmbA protein, part of proposed TldE/TldD proteolytic complex (PMID 12029038)	1	3897	484406	13719556	0.000206438	0.0284047
Phosphatidate cytidylyltransferase (EC 2.7.7.41)	1	3984	484406	13719556	0.000206438	0.0290388
Proline dehydrogenase (EC 1.5.99.8) (Proline oxidase)	1	4159	484406	13719556	0.000206438	0.0303144
Protein-L-isoaspartate O-methyltransferase (EC 2.1.1.77)	1	4212	484406	13719556	0.000206438	0.0307007
Neopullulanase (EC 3.2.1.135)	1	4346	484406	13719556	0.000206438	0.0316774
Dihydroorotate dehydrogenase, catalytic subunit (EC 1.3.3.1)	1	4412	484406	13719556	0.000206438	0.0321585
Cytochrome d ubiquinol oxidase subunit I (EC 1.10.3.-)	1	4420	484406	13719556	0.000206438	0.0322168
CRISPR-associated helicase Cas3	1	4468	484406	13719556	0.000206438	0.0325667
Topoisomerase IV subunit B (EC 5.99.1.-)	1	4622	484406	13719556	0.000206438	0.0336891
DNA recombination protein RmuC	1	4785	484406	13719556	0.000206438	0.0348772
DNA polymerase III delta subunit (EC 2.7.7.7)	1	4872	484406	13719556	0.000206438	0.0355114
Chemotaxis response regulator protein-glutamate methylesterase CheB (EC 3.1.1.61)	1	4883	484406	13719556	0.000206438	0.0355915
Uridylate kinase (EC 2.7.4.-)	1	4954	484406	13719556	0.000206438	0.036109
Ribonuclease BN (EC 3.1.-.-)	1	4968	484406	13719556	0.000206438	0.0362111
Phosphopantothenoylcysteine decarboxylase (EC 4.1.1.36)	1	5507	484406	13719556	0.000206438	0.0401398
Phosphopantothenoylcysteine synthetase (EC 6.3.2.5)	1	5587	484406	13719556	0.000206438	0.0407229
Arsenical pump-driving ATPase (EC 3.6.3.16)	1	5597	484406	13719556	0.000206438	0.0407958
Phosphoserine aminotransferase (EC 2.6.1.52)	1	5905	484406	13719556	0.000206438	0.0430408
Uracil-DNA glycosylase, family 4	1	6190	484406	13719556	0.000206438	0.0451181
DinG family ATP-dependent helicase YoaA	1	6419	484406	13719556	0.000206438	0.0467872
tRNA nucleotidyltransferase, A-adding (EC 2.7.7.25)	1	6550	484406	13719556	0.000206438	0.0477421
Mannose-1-phosphate guanylyltransferase (GDP) (EC 2.7.7.22)	1	6677	484406	13719556	0.000206438	0.0486678
ComM-related protein	1	6689	484406	13719556	0.000206438	0.0487552
MG(2+) CHELATASE FAMILY PROTEIN	1	6713	484406	13719556	0.000206438	0.0489302
Xylulose kinase (EC 2.7.1.17)	1	6856	484406	13719556	0.000206438	0.0499725
BarA sensory histidine kinase (= VarS = GacS)	1	7109	484406	13719556	0.000206438	0.0518165
Glutamine synthetase type III, GlnN (EC 6.3.1.2)	1	7941	484406	13719556	0.000206438	0.0578809
Type IV fimbriae expression regulatory protein PilR	1	9987	484406	13719556	0.000206438	0.0727939
Exodeoxyribonuclease III (EC 3.1.11.2)	1	10116	484406	13719556	0.000206438	0.0737342
Phage tail fibers	1	32209	484406	13719556	0.000206438	0.234767
