# Supplementary material for: Reconstructing ecosystem functions of the active microbial community of the Baltic Sea oxygen depleted sediments
Source: PeerJ. 2016 Jan 19;4:e1593. doi: 10.7717/peerj.1593 (PMC4730985; doi:10.7717/peerj.1593)
Supplement: Table S5 — Functions within selected SEED categories (level 3) that were detected in the Landsort Deep sediment metatranscriptome and metagenome, respectively. [file peerj-04-1593-s012.xlsx]

## Sheet: Sheet1
	No. of hits in RNA	No. of hits in DNA
Aminosugars	253	68332
(GlcNAc)2_Catabolic_Operon	3	3249
Chitin catabolic cascade sensor histidine kinase ChiS	0	235
Chitobiose phosphorylase (EC 2.4.1.-)	3	2799
GlcNAc phosphomutase (EC 5.4.2.3)	0	215
Chitin_and_N-acetylglucosamine_utilization	109	42578
Alpha-N-acetylglucosaminidase (EC 3.2.1.50)	0	179
Beta-hexosaminidase (EC 3.2.1.52)	49	10836
Chitin binding protein	0	2340
Chitinase (EC 3.2.1.14)	35	15172
Chitodextrinase precursor (EC 3.2.1.14)	0	109
Glucosamine-6-phosphate deaminase (EC 3.5.99.6)	13	2829
Glucosamine-6-phosphate deaminase [isomerizing], alternative (EC 3.5.99.6)	0	390
hypothetical oxidoreductase related to N-acetylglucosamine utilization	0	75
N-acetyl glucosamine transporter, NagP	0	526
N-Acetyl-D-glucosamine ABC transport system ATP-binding protein	0	59
N-Acetyl-D-glucosamine ABC transport system, permease protein 1	1	1291
N-Acetyl-D-glucosamine ABC transport system, permease protein 2	0	1400
N-Acetyl-D-glucosamine ABC transport system, sugar-binding protein	3	1072
N-Acetyl-D-glucosamine permease 2, possible	0	4
N-acetylglucosamine kinase of eukaryotic type (EC 2.7.1.59)	0	7
N-acetylglucosamine regulated methyl-accepting chemotaxis protein	0	405
N-acetylglucosamine related transporter, NagX	0	944
N-acetylglucosamine-6-phosphate deacetylase (EC 3.5.1.25)	0	1559
N-acetylglucosamine-6P-responsive transcriptional repressor NagC, ROK family	0	69
N-acetylglucosamine-regulated TonB-dependent outer membrane receptor	0	5
Phosphatase NagD predicted to act in N-acetylglucosamine utilization subsystem	0	57
Predicted N-acetyl-glucosamine kinase 2, ROK family (EC 2.7.1.59)	0	104
Predicted transcriptional regulator of N-Acetylglucosamine utilization, GntR family	0	2023
PTS system, N-acetylglucosamine-specific IIA component (EC 2.7.1.69)	0	43
PTS system, N-acetylglucosamine-specific IIB component (EC 2.7.1.69)	4	540
PTS system, N-acetylglucosamine-specific IIC component (EC 2.7.1.69)	4	540
Fructoselysine_(Amadori_product)_utilization_pathway	0	90
Fructoselysine 6-phosphate deglycase (EC 3.5.-.-)	0	15
Fructoselysine kinase (EC 2.7.1.-)	0	66
Transcriptional regulator of fructoselysine utilization operon FrlR	0	9
N-Acetyl-Galactosamine_and_Galactosamine_Utilization	141	22388
6-phosphofructokinase (EC 2.7.1.11)	92	10529
Beta-galactosidase 3	0	4
Beta-hexosaminidase (EC 3.2.1.52)	49	10836
Galactosamine-6-phosphate isomerase (galactosamine-6-phosphate deaminase) (EC 5.3.1.-)	0	14
GALNS arylsulfatase regulator (Fe-S oxidoreductase)	0	240
Hypothetical secreted sugar oxidoreductase, Gfo/Idh/MocA family, GalNAc-related	0	25
N-acetylgalactosamine 6-sulfate sulfatase (GALNS)	0	187
Predicted galactosamine-6-phosphate isomerase (EC 5.3.1.-)	0	37
PTS system, galactosamine-specific IIB component (EC 2.7.1.69)	0	16
PTS system, N-acetylgalactosamine- and galactosamine-specific IIA component (EC 2.7.1.69)	0	1
PTS system, N-acetylgalactosamine-specific IIB component (EC 2.7.1.69)	0	149
Tagatose-1,6-bisphosphate aldolase AgaY (EC 4.1.2.-)	0	22
Tagatose-6-phosphate kinase AgaZ (EC 2.7.1.144)	0	125
Transcriptional repressor of aga operon	0	203
Neotrehalosadiamine_(NTD)_Biosynthesis_Operon	0	27
NTD biosynthesis operon protein NtdA	0	2
NTD biosynthesis operon putative oxidoreductase NtdC (EC 1.-.-.-)	0	25
Polysaccharides	381	88663
Alpha-Amylase_locus_in_Streptocococcus	24	8523
Cyclomaltodextrin glucanotransferase (EC 2.4.1.19)	0	43
Maltose/maltodextrin ABC transporter, substrate binding periplasmic protein MalE	6	1325
putative esterase	18	7155
Cellulosome	17	4585
1,4-alpha-glucan branching enzyme (EC 2.4.1.18)	17	1981
Alpha-amylase (Neopullulanase) SusA (EC 3.2.1.135)	0	8
Alpha-glucosidase SusB (EC 3.2.1.20)	0	199
Clostridium cellulosome enzyme, dockerin type I precursor	0	5
Endoglucanase J, the largest catalytic component of the cellulosome	0	19
SusC, outer membrane protein involved in starch binding	0	1527
SusD, outer membrane protein	0	846
Glycogen_metabolism	277	61634
1,4-alpha-glucan (glycogen) branching enzyme, GH-13-type (EC 2.4.1.18)	5	9364
4-alpha-glucanotransferase (amylomaltase) (EC 2.4.1.25)	0	2717
Alpha-glucosidase, family 31 of glycosyl hydrolases, COG1501	9	337
Glucose-1-phosphate adenylyltransferase (EC 2.7.7.27)	9	4255
Glycogen [starch] synthase, eukaryotic (EC 2.4.1.11)	0	4
Glycogen biosynthesis protein GlgD, glucose-1-phosphate adenylyltransferase family	0	153
Glycogen branching enzyme, GH-57-type, archaeal (EC 2.4.1.18)	0	2381
Glycogen debranching enzyme (EC 3.2.1.-)	10	3748
Glycogen phosphorylase (EC 2.4.1.1)	152	21419
Glycogen synthase, ADP-glucose transglucosylase (EC 2.4.1.21)	51	7855
Maltodextrin phosphorylase (EC 2.4.1.1)	0	46
Predicted glycogen synthase, ADP-glucose transglucosylase (EC 2.4.1.21), Actinobacterial type	10	1073
Putative glycogen debranching enzyme, archaeal type, TIGR01561	31	8282
Unknown_carbohydrate_utilization_containing_Fructose-bisphosphate_aldolase	26	3023
Fructose-bisphosphate aldolase (EC 4.1.2.13)	26	2922
Putative carbohydrate PTS system, IIB component (EC 2.7.1.69)	0	11
Putative carbohydrate PTS system, IIC component (EC 2.7.1.69)	0	81
Putative transcriptional regulator of unknown carbohydrate utilization cluster, GntR family	0	9
Xyloglucan_Utilization	37	10898
Alpha-L-fucosidase (EC 3.2.1.51)	37	10817
L-fucose isomerase, putative	0	81
Glycoside hydrolases	52	19544
Predicted_carbohydrate_hydrolases	52	19544
Carbohydrate Esterase Family 4	0	225
COG1306 predicted glycoside hydrolase	0	389
COG1649 predicted glycoside hydrolase	0	1066
COG2152 predicted glycoside hydrolase	52	10055
GH101	0	2
Peptidoglycan N-acetylglucosamine deacetylase (EC 3.5.1.-)	0	1189
Polysaccharide deacetylase	0	6618
Fermentation	5189	437802
Acetoin,_butanediol_metabolism	998	28054
2,3-butanediol dehydrogenase, R-alcohol forming, (R)- and (S)-acetoin-specific (EC 1.1.1.4)	3	643
2,3-butanediol dehydrogenase, S-alcohol forming, (R)-acetoin-specific (EC 1.1.1.4)	0	21
2,3-butanediol dehydrogenase, S-alcohol forming, (S)-acetoin-specific (EC 1.1.1.76)	0	22
Acetoin (diacetyl) reductase (EC 1.1.1.5)	0	21
Acetoin catabolism protein X	0	205
Acetoin dehydrogenase E1 component alpha-subunit (EC 1.2.4.-)	0	3732
Acetoin dehydrogenase E1 component beta-subunit (EC 1.2.4.-)	0	3615
Acetolactate synthase large subunit (EC 2.2.1.6)	962	12605
Acetolactate synthase small subunit (EC 2.2.1.6)	22	3359
Acetolactate synthase, catabolic (EC 2.2.1.6)	0	88
Alpha-acetolactate decarboxylase (EC 4.1.1.5)	0	1343
Dihydrolipoamide acetyltransferase component (E2) of acetoin dehydrogenase complex (EC 2.3.1.-)	0	1486
Dihydrolipoamide dehydrogenase of acetoin dehydrogenase (EC 1.8.1.4)	3	432
Transcriptional activator of acetoin dehydrogenase operon AcoR	8	482
Acetone_Butanol_Ethanol_Synthesis	435	109037
3-hydroxybutyryl-CoA dehydratase (EC 4.2.1.55)	27	4114
3-hydroxybutyryl-CoA dehydrogenase (EC 1.1.1.157)	16	7604
Acetaldehyde dehydrogenase (EC 1.2.1.10)	7	2028
Acetoacetate decarboxylase (EC 4.1.1.4)	0	115
Acetoacetate metabolism regulatory protein AtoC	99	2673
Acetyl-CoA acetyltransferase (EC 2.3.1.9)	62	21067
Acetyl-CoA:acetoacetyl-CoA transferase, alpha subunit (EC 2.8.3.8)	0	318
Acetyl-CoA:acetoacetyl-CoA transferase, beta subunit (EC 2.8.3.8)	0	93
Alcohol dehydrogenase (EC 1.1.1.1)	61	14038
Butyryl-CoA dehydrogenase (EC 1.3.99.2)	115	32903
Electron transfer flavoprotein, alpha subunit	0	12200
Electron transfer flavoprotein, beta subunit	48	10992
NADH-dependent butanol dehydrogenase (EC 1.1.1.-)	0	23
NADH-dependent butanol dehydrogenase A (EC 1.1.1.-)	0	860
NADH-dependent butanol dehydrogenase B (EC 1.1.1.-)	0	9
Acetyl-CoA_fermentation_to_Butyrate	545	139666
3-hydroxyacyl-CoA dehydrogenase (EC 1.1.1.35)	19	15175
3-hydroxybutyrate dehydrogenase (EC 1.1.1.30)	0	16
3-hydroxybutyryl-CoA dehydratase (EC 4.2.1.55)	27	4114
3-hydroxybutyryl-CoA dehydrogenase (EC 1.1.1.157)	16	7604
3-hydroxybutyryl-CoA epimerase (EC 5.1.2.3)	4	3858
Acetoacetate metabolism regulatory protein AtoC	99	2673
Acetoacetyl-CoA reductase (EC 1.1.1.36)	0	565
Acetyl-CoA acetyltransferase (EC 2.3.1.9)	62	21067
Acetyl-CoA:acetoacetyl-CoA transferase, alpha subunit (EC 2.8.3.8)	0	318
Acetyl-CoA:acetoacetyl-CoA transferase, beta subunit (EC 2.8.3.8)	0	93
Butyrate kinase (EC 2.7.2.7)	6	2014
Butyrate-acetoacetate CoA-transferase subunit A (EC 2.8.3.9)	0	66
Butyrate-acetoacetate CoA-transferase subunit B (EC 2.8.3.9)	3	21
Butyryl-CoA dehydrogenase (EC 1.3.99.2)	115	32903
Electron transfer flavoprotein-ubiquinone oxidoreductase (EC 1.5.5.1)	85	2918
Electron transfer flavoprotein, alpha subunit	0	12200
Electron transfer flavoprotein, beta subunit	48	10992
Enoyl-CoA hydratase (EC 4.2.1.17)	39	21362
Ferredoxin-like protein	22	76
Phosphate butyryltransferase (EC 2.3.1.19)	0	1294
Probable electron transfer flavoprotein-quinone oxidoreductase FixC (EC 1.5.5.-)	0	337
Butanol_Biosynthesis	1561	98932
3-hydroxybutyryl-CoA dehydrogenase (EC 1.1.1.157)	16	7604
Acetaldehyde dehydrogenase (acetylating) (EC 1.2.1.10)	0	52
Acetyl-CoA acetyltransferase (EC 2.3.1.9)	62	21067
Alcohol dehydrogenase (EC 1.1.1.1); Acetaldehyde dehydrogenase (EC 1.2.1.10)	7	2028
Butyryl-CoA dehydrogenase (EC 1.3.99.2)	115	32903
Enoyl-CoA hydratase (EC 4.2.1.17)	39	21362
NADH-dependent butanol dehydrogenase A (EC 1.1.1.-)	0	860
NADH-dependent butanol dehydrogenase B (EC 1.1.1.-)	0	9
Pyruvate formate-lyase (EC 2.3.1.54)	1322	13047
Fermentations:_Lactate	139	13863
Acetaldehyde dehydrogenase (EC 1.2.1.10)	7	2028
Acetate kinase (EC 2.7.2.1)	82	3702
D-lactate dehydrogenase (EC 1.1.1.28)	0	686
Fructose-6-phosphate phosphoketolase (EC 4.1.2.22)	25	1334
L-lactate dehydrogenase (EC 1.1.1.27)	0	782
Phosphate acetyltransferase (EC 2.3.1.8)	0	3997
Xylulose-5-phosphate phosphoketolase (EC 4.1.2.9)	25	1334
Fermentations:_Mixed_acid	1511	48250
Acetaldehyde dehydrogenase (EC 1.2.1.10)	7	2028
Acetate kinase (EC 2.7.2.1)	82	3702
Alcohol dehydrogenase (EC 1.1.1.1)	61	14038
D-lactate dehydrogenase (EC 1.1.1.28)	0	686
Formate efflux transporter (TC 2.A.44 family)	39	1043
L-lactate dehydrogenase (EC 1.1.1.27)	0	782
Phosphate acetyltransferase (EC 2.3.1.8)	0	3997
Phosphoenolpyruvate carboxylase (EC 4.1.1.31)	0	3972
Phosphoenolpyruvate carboxylase, archaeal (EC 4.1.1.31)	0	56
Pyruvate formate-lyase (EC 2.3.1.54)	1322	13047
Pyruvate formate-lyase activating enzyme (EC 1.97.1.4)	0	3669
Sugar/maltose fermentation stimulation protein homolog	0	1230
Phages, Prophages	11191	1763428
Listeria_phi-A118-like_prophages	2	20166
Antirepressor [Bacteriophage A118]	0	51
Endolysin, L-alanyl-D-glutamate peptidase (EC 3.4.-.-) [Bacteriophage A118]	2	88
Hypothetical protein, Lmo2276 homolog	0	89
Hypothetical protein, Lmo2306 homolog [Bacteriophage A118]	0	297
Hypothetical protein, Lmo2313 homolog [Bacteriophage A118]	0	1010
Integrase [Bacteriophage A118]	0	244
Lactobacillus delbrueckii phage mv4 main capsid protein Gp34 homolog lin2390	0	50
Minor capsid protein [Bacteriophage A118]	0	9
Portal protein [Bacteriophage A118]	0	5599
Protein gp47, recombination-related [Bacteriophage A118]	0	2545
Protein gp49, replication initiation [Bacteriophage A118]	0	1241
Protein gp63 [Bacteriophage A118]	0	160
Recombinational DNA repair protein RecT (prophage associated)	0	6699
Repressor (CI-like) [Bacteriophage A118]	0	48
Single-stranded DNA-binding protein (prophage associated)	0	131
Tail tape-measure protein [Bacteriophage A118]	0	277
Terminase large subunit [Bacteriophage A118]	0	1628
Phage_baseplate_proteins	21	3094
Phage baseplate	21	1698
Phage baseplate hub	0	361
Phage baseplate wedge	0	953
Phage baseplate-tail tube initiator	0	82
Phage_capsid_proteins	101	192921
Capsid scaffolding protein	0	288
Phage capsid and scaffold	61	100193
Phage capsid protein	0	1827
Phage head completion protein	0	393
Phage head maturation protease	0	1676
Phage major capsid protein	40	80565
Phage minor capsid protein	0	2592
Phage prohead core protein	0	3106
Phage prohead core scaffold protein and protease	0	388
Phage scaffold prohead core protein	0	704
T7-like phage head-to-tail joining protein	0	1189
Phage_DNA_synthesis	0	6507
3'-phosphatase, 5'-polynucleotide kinase, phage-associated	0	630
Adenine DNA methyltransferase, phage-associated	0	22
DNA adenine methyltransferase, phage-associated	0	910
Glutaredoxin	0	1192
Thioredoxin, phage-associated	0	2342
Thymidine kinase	0	1411
Phage_Dual_Exonuclease_Exclusion	19	2248
Exodeoxyribonuclease X (EC 3.1.11.-)	0	273
Phage DNA binding ATPase	19	1749
Phage DNA repair protein	0	24
Phage resistance protein	0	23
Predicted 3'-5' exonuclease related to the exonuclease domain of PolB	0	179
Phage_Ea_cluster	0	36
Phage EaA protein	0	25
Phage EaE protein	0	11
Phage_entry_and_exit	76	46982
Phage endolysin	0	2863
Phage endopeptidase	0	407
Phage lysin	0	7782
Phage lysozyme	0	648
Phage lysozyme (EC 3.2.1.17)	0	580
Phage peptidoglycan binding endopeptidase	0	235
Phage portal	76	31685
Phage rIIA lysis inhibitor	0	1909
Phage rIIB lysis inhibitor	0	873
Phage_integration_and_excision	6197	164037
Integrase	4850	109129
Integrase/recombinase (XerC/CodV family)	0	3780
Phage endonuclease	0	3844
Phage exonuclease	0	5670
Phage exonuclease (EC 3.1.11.3)	0	75
Phage Holliday junction resolvase	29	2163
Phage integrase	23	14886
Phage resolvase	0	20
Phage-associated recombinase	21	3073
Putative phage-encoded enzyme involved in integration-recombination	0	75
Site-specific recombinase	1266	12813
Site-specific tyrosine recombinase	8	3849
Tyrosine recombinase XerC	0	4660
Phage_introns	100	6199
HNH homing endonuclease	50	3197
Phage intron	50	2983
Phage-associated HNH homing endonuclease	0	19
Phage_neck_proteins	0	3126
Phage collar	0	2316
Phage neck	0	410
Phage neck protein	0	400
Phage_nin_genes_-_N-independent_survival	0	1231
Phage NinB DNA recombination	0	37
Phage NinC	0	112
Phage NinG rap recombination	0	882
Phage NinH	0	200
Phage_packaging_machinery	626	281952
Phage DNA binding protein	0	1597
Phage DNA packaging	28	8762
Phage DNA-binding protein	0	226
Phage portal protein	59	22266
Phage terminase	241	117788
Phage terminase large subunit	67	33129
Phage terminase large subunit, PBSX family	57	955
Phage terminase small subunit	40	2609
Phage terminase, ATPase subunit	0	324
Phage terminase, large subunit	134	75935
Phage terminase, small subunit	0	3241
Portal protein	0	15120
Phage_regulation_of_gene_expression	388	49561
Nudix hydrolase	0	1904
Phage anti-termination	0	124
Phage antirepressor	0	737
Phage antirepressor protein	0	671
Phage repressor	0	73
RNA polymerase sigma factor	388	46052
Phage_replication	692	226598
DNA helicase (EC 3.6.1.-)	67	56599
DNA helicase (EC 3.6.1.-), phage-associated	0	751
DNA helicase, phage-associated	0	20643
DNA ligase, phage-associated	1	3644
DNA maturase, phage-associated	0	4335
DNA polymerase I (EC 2.7.7.7)	59	74562
DNA polymerase sliding clamp, phage-associated	0	39
DNA polymerase, phage-associated	23	17335
DNA primase (EC 2.7.7.-)	132	37628
DNA topoisomerase, phage-associated	0	104
Phage DNA replication protein P	0	57
Phage Holliday junction resolvase	29	2163
Phage resolvase	0	20
Phage-associated DNA primase (EC 2.7.7.-)	0	47
Recombinational DNA repair protein RecT (prophage associated)	0	6699
RNA ligase, phage-associated	0	555
RNA polymerase, phage-associated	381	1391
Single stranded DNA-binding protein, phage-associated	0	26
Phage_tail_fiber_proteins	63	59837
Phage tail fiber protein	62	27628
Phage tail fibers	1	32209
Phage_tail_proteins_2	5	55980
Phage major tail protein	0	356
Phage minor tail protein	0	12626
Phage tail assembly	0	831
Phage tail assembly protein	0	69
Phage tail assembly protein I	0	49
Phage tail connector	0	166
Phage tail length tape-measure protein	5	27384
Phage tail length tape-measure protein 1	0	3871
Phage tail sheath monomer	0	8403
Phage tape measure	0	2225
Prophage_lysogenic_conversion_modules	0	7922
Holin	0	112
Phage hyaluronidase	0	18
Phage lysin	0	7782
Phage-associated cell wall hydrolase	0	10
Prophage-encoded_Rst_operon	0	31
RstR phage-related transcriptional repressor	0	31
r1t-like_streptococcal_phages	2867	618880
conserved hypothetical protein - phage associated	0	1072
Deoxyuridine 5'-triphosphate nucleotidohydrolase (EC 3.6.1.23)	2	6277
DNA replication protein DnaC	0	1377
FIG035554: Phage-associated protein	0	398
Helicase loader DnaI	0	2175
HNH homing endonuclease	50	3197
Hyaluronate lyase (phage associated)	0	1972
Phage capsid and scaffold	61	100193
Phage endopeptidase	0	407
Phage hyaluronidase	0	18
Phage Lysin, N-acetylmuramoyl-L-alanine amidase, family 4	0	9
Phage major capsid protein	40	80565
Phage major tail protein	0	356
Phage minor tail protein	0	12626
Phage portal protein	59	22266
Phage protein	171	237131
Phage resolvase	0	20
Phage terminase	241	117788
Phage-associated HNH homing endonuclease # Phage intron	0	19
putative methylase	0	25
putative minor structural protein	0	1227
Recombinational DNA repair protein RecT (prophage associated)	0	6699
site-specific recombinase, phage integrase family	0	4325
structural protein	2243	18738
Staphylococcal_phi-Mu50B-like_prophages	23	11719
CI-like repressor [SA bacteriophages 11, Mu50B]	0	3
DNA helicase [SA bacteriophages 11, Mu50B]	0	6
Hypothetical protein, PV83 orf 20 homolog [SA bacteriophages 11, Mu50B]	0	132
Integrase [SA bacteriophages 11, Mu50B]	0	1059
Iron-sulfur cluster assembly protein SufB	23	8530
Phage terminase, large subunit [SA bacteriophages 11, Mu50B]	0	1989
T7-like_phage_core_proteins	11	4401
T7-like phage endonuclease (EC 3.1.21.2)	0	265
T7-like phage head-to-tail joining protein	0	1189
T7-like phage primase/helicase protein	11	2922
T7-like phage ssDNA-binding protein	0	25
