# Supplementary material for: Reconstructing ecosystem functions of the active microbial community of the Baltic Sea oxygen depleted sediments
Source: PeerJ. 2016 Jan 19;4:e1593. doi: 10.7717/peerj.1593 (PMC4730985; doi:10.7717/peerj.1593)
Supplement: Table S6 — Summary of KEGG functions associated with methanogenesis that were detected in the metatranscriptome and metagenome, respectively. Functions specific for the three different methanogenic pathways: CO2-, acetate-, methanol and methylamine to CH4, are highlighted in red, green, blue and orange, respectively. Taxonomic distribution of functions is expressed as percentage of the total sequences annotated to the function in the metatranscriptome. [file peerj-04-1593-s013.xlsx]

## Sheet: Sheet1
KEGG Orthology (KO)	KEGG function	RNA	DNA	normRNA (10^6)	normDNA (10^6)	Pathway	LCA assignment (% of hits in RNA)
K00200	formylmethanofuran dehydrogenase subunit A [EC:1.2.99.5]	66	29	111.795	9.77493	CO2->CH4	Euryarchaeota (95), Proteobacteria (5)
K00201	formylmethanofuran dehydrogenase subunit B [EC:1.2.99.5]	413	80	699.566	26.9653	CO2->CH4	Methanosarcinales (65), Euryarchaeota (35)
K00202	formylmethanofuran dehydrogenase subunit C [EC:1.2.99.5]	410	70	694.484	23.5947	CO2->CH4	Methanosarcinaceae (89), Methanosarcina (10), Euryarchaeota (1)
K00203	formylmethanofuran dehydrogenase subunit D [EC:1.2.99.5]	53	33	89.7748	11.1232	CO2->CH4	Methanosarcina (100)
K11261	formylmethanofuran dehydrogenase subunit E [EC:1.2.99.5]	1	513	1.69386	172.915	CO2->CH4	Deltaproteobacteria (100)
K00205	formylmethanofuran dehydrogenase subunit F [EC:1.2.99.5]	0	31	0	10.4491	CO2->CH4	NA
K11260	formylmethanofuran dehydrogenase subunit G [EC:1.2.99.5]	32	3	54.2037	1.0112	CO2->CH4	Methanosarcinaceae (100)
K00204	4Fe-4S ferredoxin	0	0	0	0	CO2->CH4	NA
K00672	formylmethanofuran--tetrahydromethanopterin	606	34	1026.48	11.4603	CO2->CH4	Methanosarcinaceae (100)
K01499	methenyltetrahydromethanopterin cyclohydrolase [EC:3.5.4.27]	204	176	345.548	59.3237	CO2->CH4	Archaeoglobaceae (78), Euryarchaeota (11), Archaeoglobus fulgidus DSM 4304 (10)
K00319	methylenetetrahydromethanopterin dehydrogenase [EC:1.5.99.9]	490	12	829.994	4.0448	CO2->CH4	Methanosarcinaceae (100)
K13942	5,10-methenyltetrahydromethanopterin hydrogenase (EC:1.12.98.2)	0	0	0	0	CO2->CH4	NA
K00320	coenzyme F420-dependent	1947	212	3297.95	71.4581	CO2->CH4	Methanosarcinaceae (100)
K00577	tetrahydromethanopterin S-methyltransferase subunit A	117	2	198.182	0.674133	CO2->CH4 + Acetate->CH4	Methanosarcinaceae (88), Euryarchaeota (12)
K00578	tetrahydromethanopterin S-methyltransferase subunit B	80	0	135.509	0	CO2->CH4 + Acetate->CH4	Methanosarcinaceae (100)
K00579	tetrahydromethanopterin S-methyltransferase subunit C	382	10	647.056	3.37066	CO2->CH4 + Acetate->CH4	Methanosarcinales (98), Methanosarcinaceae (2)
K00580	tetrahydromethanopterin S-methyltransferase subunit D	0	0	0	0	CO2->CH4 + Acetate->CH4	NA
K00581	tetrahydromethanopterin S-methyltransferase subunit E	127	0	215.121	0	CO2->CH4 + Acetate->CH4	Methanosarcinaceae (100)
K00582	tetrahydromethanopterin S-methyltransferase subunit F	14	0	23.7141	0	CO2->CH4 + Acetate->CH4	Methanosarcinaceae (100)
K00583	tetrahydromethanopterin S-methyltransferase subunit G	173	0	293.039	0	CO2->CH4 + Acetate->CH4	Methanosarcinaceae (100)
K00584	tetrahydromethanopterin S-methyltransferase subunit H	494	134	836.769	45.1669	CO2->CH4 + Acetate->CH4	Methanosarcinaceae (85), Methanosarcinales (12), Ferroglobus placidus DSM 10642 (2), Euryarchaeota (1)
K00399	methyl-coenzyme M reductase alpha subunit [EC:2.8.4.1]	27596	225	46743.9	75.84	CO2->CH4 + Acetate->CH4 + Methanol->CH4 + Methylamines->CH4	Methanomicrobia (55), Methanosarcinaceae (45), Euryarchaeota (1)
K00401	methyl-coenzyme M reductase beta subunit [EC:2.8.4.1]	1790	0	3032.02	0	CO2->CH4 + Acetate->CH4 + Methanol->CH4 + Methylamines->CH4	Methanosarcinales (74), Euryarchaeota (26)
K00402	methyl-coenzyme M reductase gamma subunit [EC:2.8.4.1]	794	0	1344.93	0	CO2->CH4 + Acetate->CH4 + Methanol->CH4 + Methylamines->CH4	Methanosarcinaceae (64), Methanosarcinales (36)
K03388	heterodisulfide reductase subunit A [EC:1.8.98.1]	716	12845	1212.81	4329.62	CO2->CH4 + Acetate->CH4 + Methanol->CH4 + Methylamines->CH4	Desulfobacteraceae (62), Bacteria (14), cellular organisms (11), Euryarchaeota (7), Desulfatibacillum alkenivorans AK-01 (3), Deltaproteobacteria (2)
K03389	heterodisulfide reductase subunit B [EC:1.8.98.1]	3	1179	5.08159	397.401	CO2->CH4 + Acetate->CH4 + Methanol->CH4 + Methylamines->CH4	Euryarchaeota (100)
K03390	heterodisulfide reductase subunit C [EC:1.8.98.1]	2	607	3.38773	204.599	CO2->CH4 + Acetate->CH4 + Methanol->CH4 + Methylamines->CH4	Bacteria (50), Aciduliprofundum boonei T469 (50)
K08264	heterodisulfide reductase subunit D [EC:1.8.98.1]	116	352	196.488	118.647	CO2->CH4 + Acetate->CH4 + Methanol->CH4 + Methylamines->CH4	Methanosarcinaceae (91), Methanosarcinales (3), Euryarchaeota (9)
K08265	heterodisulfide reductase subunit E [EC:1.8.98.1]	93	64	157.529	21.5723	CO2->CH4 + Acetate->CH4 + Methanol->CH4 + Methylamines->CH4	Methanosarcinaceae (100)
K00925	acetate kinase [EC:2.7.2.1]	82	1163	138.897	392.008	Acetate->CH4	Cellular organisms (71), Bacteria (29)
K00625	phosphate acetyltransferase [EC:2.3.1.8]	0	170	0	57.3013	Acetate->CH4	NA
K13788	phosphate acetyltransferase [EC:2.3.1.8]	0	967	0	325.943	Acetate->CH4	NA
K01895	acetyl-CoA synthetase [EC:6.2.1.1]	2891	5484	4896.96	1848.47	Acetate->CH4	Cellular organisms (93), Actinobacteria (3), Deltaproteobacteria (2), Bacteria (2)
K00193	carbon-monoxide dehydrogenase beta subunit [EC:1.2.99.2]	30	65	50.8159	21.9093	Acetate->CH4	Euryarchaeota (100)
K00197	carbon-monoxide dehydrogenase gamma subunit [EC:1.2.99.2]	64	1272	108.407	428.749	Acetate->CH4	Methanosarcinaceae (53), Deltaproteobacteria (20), Desulfobacteraceae (16),Bacteria (9), Desulfobacterium autotrophicum HRM2 (2)
K00194	carbon-monoxide dehydrogenase delta subunit [EC:1.2.99.2]	22	1238	37.265	417.288	Acetate->CH4	Desulfobacteraceae (50), Bacteria (32), Desulfatibacillum alkenivorans AK-01 (18)
K14080	methylcobalamin:coenzyme M methyltransferase [EC:2.1.1.-]	0	321	0	108.198	Methanol->CH4	NA
K04480	methanol---5-hydroxybenzimidazolylcobamide	2	8	3.38773	2.69653	Methanol->CH4	Peptococcaceae (50), Cellular organisms (50)
K14081	methanol corrinoid protein	2	0	3.38773	0	Methanol->CH4	Cellular organisms (100)
K14082	methylcobamide:CoM methyltransferase [EC:2.1.1.-]	0	65	0	21.9093	Trimethylamine->CH4	NA
K14083	trimethylamine methyltransferase [EC:2.1.1.-]	30	5977	50.8159	2014.65	Trimethylamine->CH4	Desulfitobacterium hafniense Y51 (53), Desulfatibacillum alkenivorans AK-01(40),cellular organism (7)
K14084	trimethylamine corrinoid protein	69	478	116.877	161.118	Trimethylamine->CH4	Bacteria (100)
