# Supplementary material for: Reconstructing ecosystem functions of the active microbial community of the Baltic Sea oxygen depleted sediments
Source: PeerJ. 2016 Jan 19;4:e1593. doi: 10.7717/peerj.1593 (PMC4730985; doi:10.7717/peerj.1593)
Supplement: Table S7 — SEED functions identified for Euryarchaeota, Cyanobacteria, Deltaproteobacteria and Actinobacteria in the metatranscriptome and metagenome, respectively. [file peerj-04-1593-s014.xlsx]

## Sheet: Euryarchaeota
Functions – Euryarchaeota	RNA	RNA (%)	DNA	DNA (%)
Methyl coenzyme M reductase alpha subunit (EC 2.8.4.1)	27585	38.3514	225	0.0903335
Amidophosphoribosyltransferase (EC 2.4.2.14)	6184	8.59761	263	0.10559
Nicotinamide-nucleotide adenylyltransferase, NadM family (EC 2.7.7.1)	6178	8.58926	164	0.0658431
AMP phosphohydrolase	4246	5.90321	684	0.274614
Transcription initiation factor B	2950	4.10138	1074	0.431192
F420-dependent N(5),N(10)-methylenetetrahydromethanopterin reductase (EC 1.5.99.11)	1910	2.65547	106	0.0425571
Methyl coenzyme M reductase beta subunit (EC 2.8.4.1)	1814	2.522	129	0.0517912
Electron transport complex protein RnfE	1335	1.85605	44	0.0176652
Heat shock protein 60 family chaperone GroEL	944	1.31244	2014	0.808585
Thermosome subunit	944	1.31244	1985	0.796942
Coenzyme F(420)H(2) dehydrogenase (methanophenazine) subunit FpoL	932	1.29576	253	0.101575
Methyl coenzyme M reductase gamma subunit (EC 2.8.4.1)	838	1.16507	96	0.0385423
Formylmethanofuran--tetrahydromethanopterin N-formyltransferase (EC 2.3.1.101)	606	0.842521	92	0.0369364
UPF0288 protein MJ1412	503	0.69932	175	0.0702594
F420-dependent methylenetetrahydromethanopterin dehydrogenase (EC 1.5.99.9)	490	0.681246	186	0.0746757
N5-methyltetrahydromethanopterin:coenzyme M methyltransferase subunit H (EC 2.1.1.86)	465	0.646489	206	0.0827053
Methyl coenzyme M reductase operon protein D	464	0.645099	85	0.034126
Cell division protein FtsZ (EC 3.4.24.-)	426	0.592267	2661	1.06834
Formylmethanofuran dehydrogenase subunit B (EC 1.2.99.5)	413	0.574193	312	0.125262
Formylmethanofuran dehydrogenase subunit C (EC 1.2.99.5)	395	0.549168	20	0.00802965
N5-methyltetrahydromethanopterin:coenzyme M methyltransferase subunit C (EC 2.1.1.86)	382	0.531094	88	0.0353304
Coenzyme F(420)H(2) dehydrogenase (methanophenazine) subunit FpoH	376	0.522752	66	0.0264978
Methyl coenzyme M reductase operon protein C	370	0.51441	0	0
Fructose-bisphosphate aldolase class II (EC 4.1.2.13)	338	0.469921	251	0.100772
Coenzyme F(420)H(2) dehydrogenase (methanophenazine) subunit FpoO	334	0.46436	19	0.00762816
Coenzyme F(420)H(2) dehydrogenase (methanophenazine) subunit FpoN	272	0.378161	397	0.159388
Uncharacterized protein MJ0800	271	0.376771	118	0.0473749
Translation elongation factor Tu	217	0.301695	306	0.122854
Cell division protein FtsH (EC 3.4.24.-)	215	0.298914	1104	0.443236
Coenzyme F(420)H(2) dehydrogenase (methanophenazine) subunit FpoM	214	0.297524	251	0.100772
Digeranylgeranylglycerophospholipid reductase	212	0.294743	1118	0.448857
Coenzyme F(420)H(2) dehydrogenase (methanophenazine) subunit FpoD	197	0.273889	36	0.0144534
COG2106 Methylase	195	0.271108	154	0.0618283
N(5),N(10)-methenyltetrahydromethanopterin cyclohydrolase (EC 3.5.4.27)	187	0.259986	160	0.0642372
V-type ATP synthase subunit C (EC 3.6.3.14)	183	0.254425	659	0.264577
N5-methyltetrahydromethanopterin:coenzyme M methyltransferase subunit G (EC 2.1.1.86)	173	0.240522	0	0
Translation initiation factor SUI1	167	0.23218	95	0.0381408
Translation initiation factor SUI1-related protein	167	0.23218	95	0.0381408
Coenzyme F(420)H(2) dehydrogenase (methanophenazine) subunit FpoC	159	0.221057	67	0.0268993
Ferredoxin	154	0.214106	538	0.215997
Adenine phosphoribosyltransferase (EC 2.4.2.7)	135	0.18769	100	0.0401482
Electron transport complex protein RnfC	133	0.18491	72	0.0289067
N5-methyltetrahydromethanopterin:coenzyme M methyltransferase subunit E (EC 2.1.1.86)	127	0.176568	130	0.0521927
Electron transport complex protein RnfB	122	0.169616	95	0.0381408
CoB--CoM heterodisulfide reductase 2 iron-sulfur subunit D (EC 1.8.98.1)	119	0.165446	591	0.237276
ATP-dependent protease LonB Type II	118	0.164055	769	0.30874
Phosphoribosylformylglycinamidine synthase, synthetase subunit (EC 6.3.5.3)	112	0.155713	1095	0.439623
N5-methyltetrahydromethanopterin:coenzyme M methyltransferase subunit A (EC 2.1.1.86)	110	0.152933	33	0.0132489
LSU ribosomal protein L27Ae (L15p)	108	0.150152	116	0.0465719
DNA-directed RNA polymerase subunit EI (EC 2.7.7.6)	99	0.13764	466	0.187091
LSU ribosomal protein L12a (P1/P2)	96	0.133469	27	0.01084
Protein similar to polyadenylation specificity factor, MJ1236 type	95	0.132078	1576	0.632736
duf556 family protein	95	0.132078	115	0.0461705
CoB--CoM heterodisulfide reductase 2 subunit E (EC 1.8.98.1)	93	0.129298	64	0.0256949
DNA-directed RNA polymerase subunit AII (EC 2.7.7.6)	93	0.129298	2231	0.895707
Uncharacterized ABC transporter ATP-binding protein MJ0121	90	0.125127	10	0.00401482
RNA:NAD 2I-phosphotransferase	89	0.123737	188	0.0754787
Superoxide reductase (EC 1.15.1.2)	89	0.123737	59	0.0236875
Cobyrinic acid A,C-diamide synthase	81	0.112614	264	0.105991
LSU ribosomal protein L13Ae (L13p)	81	0.112614	168	0.067449
V-type ATP synthase subunit A (EC 3.6.3.14)	81	0.112614	463	0.185886
N5-methyltetrahydromethanopterin:coenzyme M methyltransferase subunit B (EC 2.1.1.86)	80	0.111224	0	0
V-type ATP synthase subunit D (EC 3.6.3.14)	80	0.111224	298	0.119642
Uncharacterized protein MJ0119	78	0.108443	51	0.0204756
FKBP-type peptidyl-prolyl cis-trans isomerase SlyD (EC 5.2.1.8)	77	0.107053	51	0.0204756
DNA/RNA-binding protein Alba	74	0.102882	199	0.079895
Methyl coenzyme M reductase system component A2	72	0.100101	326	0.130883
Pyridoxine biosynthesis glutamine amidotransferase, synthase subunit (EC 2.4.2.-)	72	0.100101	106	0.0425571
diptheria toxin resistance protein required for diphthamide biosynthesis (Saccharomyces)-like 1	72	0.100101	373	0.149753
beta-ribofuranosylaminobenzene 5I-phosphate synthase	71	0.0987112	153	0.0614268
Eukaryotic translation initiation factor 2 gamma subunit	70	0.0973209	456	0.183076
Methyl coenzyme M reductase system component A2 homolog	70	0.0973209	164	0.0658431
Formylmethanofuran dehydrogenase subunit A (EC 1.2.99.5)	68	0.0945403	265	0.106393
Glutamyl-tRNA(Gln) amidotransferase transferase subunit (EC 6.3.5.7)	65	0.0903694	433	0.173842
Similarity with yeast transcription factor IIIC Tau subunit that binds B-block elements of class III promoters	64	0.0889791	0	0
F420-dependent sulfite reductase	63	0.0875888	275	0.110408
LSU ribosomal protein L10Ae (L1p)	63	0.0875888	323	0.129679
LSU ribosomal protein L23e (L14p)	63	0.0875888	167	0.0670475
CTP synthase (EC 6.3.4.2)	60	0.0834179	197	0.079092
LSU ribosomal protein L11e (L5p)	60	0.0834179	151	0.0606238
V-type ATP synthase subunit I (EC 3.6.3.14)	60	0.0834179	1171	0.470136
DNA-directed RNA polymerase subunit AI (EC 2.7.7.6)	58	0.0806373	1711	0.686936
SSU ribosomal protein S13e (S15p)	56	0.0778567	107	0.0429586
CoB--CoM heterodisulfide reductase subunit A (EC 1.8.98.1)	53	0.0736858	1087	0.436411
Formylmethanofuran dehydrogenase (tungsten) subunit D (EC 1.2.99.5)	53	0.0736858	57	0.0228845
Archaeal DNA polymerase II large subunit (EC 2.7.7.7)	51	0.0709052	4166	1.67258
Archaeal transcription factor E	50	0.0695149	87	0.034929
SSU ribosomal protein S20e (S10p)	49	0.0681246	146	0.0586164
Translation elongation factor 1 alpha-related protein	49	0.0681246	270	0.1084
Translation elongation factor G	49	0.0681246	1100	0.44163
Proteasome-activating AAA-ATPase (PAN), archaeal	48	0.0667343	436	0.175046
decarboxylase	48	0.0667343	1788	0.71785
TATA-box binding protein	47	0.065344	726	0.291476
Phosphoserine phosphatase (EC 3.1.3.3)	45	0.0625634	638	0.256146
SSU ribosomal protein S6e	44	0.0611731	226	0.090735
GTP-binding and nucleic acid-binding protein YchF	43	0.0597828	228	0.091538
Adenosylhomocysteinase (EC 3.3.1.1)	41	0.0570022	177	0.0710624
High-affinity branched-chain amino acid transport system permease protein LivH (TC 3.A.1.4.1)	41	0.0570022	29	0.011643
Cysteine desulfurase (EC 2.8.1.7)	40	0.0556119	228	0.091538
Ketol-acid reductoisomerase (EC 1.1.1.86)	40	0.0556119	40	0.0160593
Uncharacterized protein MJ0282	40	0.0556119	53	0.0212786
Ribonucleotide reductase of class III (anaerobic), large subunit (EC 1.17.4.2)	39	0.0542216	539	0.216399
2-isopropylmalate synthase (EC 2.3.3.13)	38	0.0528313	358	0.143731
DNA polymerase sliding clamp protein PCNA	38	0.0528313	340	0.136504
Ni2+-binding GTPase involved in regulation of expression and maturation of hydrogenase	38	0.0528313	79	0.0317171
Kef-type K+ transport systems (NAD-binding component fused to domain related to exopolyphosphatase)	37	0.051441	336	0.134898
N-acetylglutamate synthase (EC 2.3.1.1)	37	0.051441	96	0.0385423
SSU ribosomal protein S15Ae (S8p)	37	0.051441	201	0.0806979
Uncharacterized protein MJ0405	37	0.051441	73	0.0293082
CO dehydrogenase/acetyl-CoA synthase subunit alpha, CO dehydrogenase subcomplex (EC 1.2.99.2)	36	0.0500507	283	0.113619
DNA-directed RNA polymerase subunit BI (EC 2.7.7.6)	36	0.0500507	442	0.177455
Fructose-1,6-bisphosphatase, type I (EC 3.1.3.11)	36	0.0500507	144	0.0578134
Phosphoglycerate kinase (EC 2.7.2.3)	36	0.0500507	250	0.100371
Uncharacterized protein MJ0308	35	0.0486604	103	0.0413527
5-tetrahydromethanopterin:corrinoid iron-sulfur protein methyltransferase	34	0.0472701	213	0.0855157
CO dehydrogenase/acetyl-CoA synthase subunit gamma, corrinoid iron-sulfur subcomplex large subunit	34	0.0472701	213	0.0855157
Chaperone protein DnaK	34	0.0472701	190	0.0762816
Glutamate N-acetyltransferase (EC 2.3.1.35)	34	0.0472701	96	0.0385423
LSU ribosomal protein L31e	34	0.0472701	108	0.0433601
Translation elongation factor 1 alpha subunit	34	0.0472701	454	0.182273
Glycosyltransferase	33	0.0458799	1623	0.651606
Proteasome subunit alpha (EC 3.4.25.1), archaeal	32	0.0444896	466	0.187091
Trk system potassium uptake protein TrkA	32	0.0444896	726	0.291476
Aspartate-semialdehyde dehydrogenase (EC 1.2.1.11)	31	0.0430993	99	0.0397467
Uncharacterized protein MJ0404	31	0.0430993	46	0.0184682
CO dehydrogenase/acetyl-CoA synthase subunit beta, acetyl-CoA synthase (EC 2.3.1.169)	30	0.041709	269	0.107999
Flavodoxin	30	0.041709	390	0.156578
GTP cyclohydrolase I (EC 3.5.4.16) type 2	30	0.041709	164	0.0658431
Pyrophosphate-energized proton pump (EC 3.6.1.1)	30	0.041709	229	0.0919394
Uncharacterized protein MJ0498	30	0.041709	10	0.00401482
Diaminopimelate decarboxylase (EC 4.1.1.20)	29	0.0403187	324	0.13008
SSU ribosomal protein S12p (S23e)	29	0.0403187	10	0.00401482
Selenophosphate synthetase-related protein MJ0640	28	0.0389284	428	0.171834
Nitrogenase FeMo-cofactor synthesis FeS core scaffold and assembly protein NifB	27	0.0375381	86	0.0345275
Sulfite oxidase	27	0.0375381	120	0.0481779
intein-containing	27	0.0375381	5089	2.04314
DNA-directed RNA polymerase subunit L (EC 2.7.7.6)	26	0.0361478	121	0.0485794
Protein-export membrane protein SecD (TC 3.A.5.1.1)	26	0.0361478	473	0.189901
Uncharacterized protein MA3991	26	0.0361478	46	0.0184682
V-type ATP synthase subunit G (EC 3.6.3.14)	26	0.0361478	25	0.0100371
CoB--CoM-reducing hydrogenase (Sec) alpha subunit	25	0.0347575	37	0.0148548
SSU ribosomal protein S2e (S5p)	25	0.0347575	276	0.110809
selenocysteine-containing	25	0.0347575	111	0.0445645
Chorismate synthase (EC 4.2.3.5)	24	0.0333672	168	0.067449
GTP-binding protein	24	0.0333672	1326	0.532365
GTP-binding protein, gtp1/obg family	24	0.0333672	351	0.14092
Phosphomannomutase (EC 5.4.2.8)	24	0.0333672	805	0.323193
Archaeal flavoprotein COG1036	23	0.0319769	230	0.0923409
CDP-diacylglycerol--glycerol-3-phosphate 3-phosphatidyltransferase (EC 2.7.8.5)	23	0.0319769	276	0.110809
Molybdopterin biosynthesis protein MoeA	23	0.0319769	59	0.0236875
LSU ribosomal protein L24e	22	0.0305866	102	0.0409512
SSU ribosomal protein S28e	22	0.0305866	30	0.0120445
DNA-directed RNA polymerase subunit N (EC 2.7.7.6)	21	0.0291963	16	0.00642372
Excinuclease ABC subunit C	21	0.0291963	227	0.0911365
LSU ribosomal protein L23Ae (L23p)	21	0.0291963	19	0.00762816
7,8-didemethyl-8-hydroxy-5-deazariboflavin synthase subunit 2	20	0.027806	66	0.0264978
DNA-binding protein MTH1615	20	0.027806	126	0.0505868
Eukaryotic translation initiation factor 2 alpha subunit	20	0.027806	328	0.131686
V-type ATP synthase subunit B (EC 3.6.3.14)	20	0.027806	465	0.186689
Aspartokinase (EC 2.7.2.4)	19	0.0264157	374	0.150154
LSU ribosomal protein L5e (L18p)	19	0.0264157	149	0.0598209
Ornithine carbamoyltransferase (EC 2.1.3.3)	19	0.0264157	65	0.0260963
TldD protein, part of proposed TldE/TldD proteolytic complex (PMID 12029038)	19	0.0264157	789	0.31677
Dihydrodipicolinate synthase (EC 4.2.1.52)	18	0.0250254	67	0.0268993
LSU ribosomal protein L37e	18	0.0250254	6	0.00240889
Phenylacetate-coenzyme A ligase (EC 6.2.1.30)	18	0.0250254	153	0.0614268
Putative snRNP Sm-like protein	18	0.0250254	117	0.0469734
SSU ribosomal protein SAe (S2p)	18	0.0250254	371	0.14895
Thiamin biosynthesis protein ThiC	18	0.0250254	272	0.109203
Coenzyme F(420)H(2) dehydrogenase (methanophenazine) subunit FpoB	17	0.0236351	51	0.0204756
LSU ribosomal protein L15e	17	0.0236351	95	0.0381408
Replication factor C small subunit	17	0.0236351	998	0.400679
SSU ribosomal protein S17e	17	0.0236351	36	0.0144534
probable iron binding protein from the HesB_IscA_SufA family	17	0.0236351	39	0.0156578
Aspartate carbamoyltransferase (EC 2.1.3.2)	16	0.0222448	211	0.0847128
Geranylgeranyl reductase (EC 1.3.1.83)	16	0.0222448	1059	0.42517
LSU ribosomal protein L19e	16	0.0222448	199	0.079895
Methyl coenzyme M reductase associated protein	16	0.0222448	120	0.0481779
NADH-ubiquinone oxidoreductase chain H (EC 1.6.5.3)	16	0.0222448	137	0.0550031
Ribonuclease HII (EC 3.1.26.4)	16	0.0222448	199	0.079895
SSU ribosomal protein S4e	16	0.0222448	433	0.173842
3,7-dideoxy-D-threo-hepto-2, 6-diulosonate synthase (EC 4.2.3.-)	15	0.0208545	271	0.108802
Aldehyde dehydrogenase (EC 1.2.1.3)	15	0.0208545	123	0.0493823
Isoleucyl-tRNA synthetase (EC 6.1.1.5)	15	0.0208545	1063	0.426776
LSU ribosomal protein L17e (L22p)	15	0.0208545	207	0.0831068
LSU ribosomal protein L3e (L3p)	15	0.0208545	591	0.237276
Proteasome subunit beta (EC 3.4.25.1), archaeal	15	0.0208545	302	0.121248
Single-stranded-DNA-specific exonuclease RecJ (EC 3.1.-.-)	15	0.0208545	765	0.307134
LSU ribosomal protein L18e	14	0.0194642	165	0.0662446
Lactyl (2) diphospho-(5I)guanosine:7,8-didemethyl-8-hydroxy-5-deazariboflavin 2-phospho-L-lactate transferase	14	0.0194642	90	0.0361334
N5-methyltetrahydromethanopterin:coenzyme M methyltransferase subunit F (EC 2.1.1.86)	14	0.0194642	0	0
Rubredoxin	14	0.0194642	58	0.023286
3-isopropylmalate dehydrogenase (EC 1.1.1.85)	13	0.0180739	457	0.183477
DNA topoisomerase I (EC 5.99.1.2)	13	0.0180739	1470	0.590179
Putative snRNP Sm-like protein, Archaeal	13	0.0180739	34	0.0136504
Replication factor A (ssDNA-binding protein)	13	0.0180739	504	0.202347
Ribokinase (EC 2.7.1.15)	13	0.0180739	180	0.0722668
Seryl-tRNA synthetase (EC 6.1.1.11)	13	0.0180739	234	0.0939469
Thymidylate kinase (EC 2.7.4.9)	13	0.0180739	152	0.0610253
5-Enolpyruvylshikimate-3-phosphate synthase (EC 2.5.1.19)	12	0.0166836	307	0.123255
Aspartate aminotransferase (EC 2.6.1.1)	12	0.0166836	1148	0.460902
Eukaryotic peptide chain release factor subunit 1	12	0.0166836	884	0.35491
Inosine-5I-monophosphate dehydrogenase (EC 1.1.1.205)	12	0.0166836	67	0.0268993
LSU ribosomal protein L1e (L4p)	12	0.0166836	443	0.177857
Na+/H+ antiporter	12	0.0166836	135	0.0542001
Nickel responsive regulator NikR	12	0.0166836	184	0.0738727
Porphobilinogen synthase (EC 4.2.1.24)	12	0.0166836	104	0.0417542
tRNA pseudouridine 55 synthase Archaea	12	0.0166836	782	0.313959
SSU ribosomal protein S27e	11	0.0152933	19	0.00762816
UDP-glucose 4-epimerase (EC 5.1.3.2)	11	0.0152933	707	0.283848
3-isopropylmalate dehydratase large subunit (EC 4.2.1.33)	10	0.013903	329	0.132088
Homoserine dehydrogenase (EC 1.1.1.3)	10	0.013903	133	0.0533971
LSU ribosomal protein L21e	10	0.013903	124	0.0497838
Phage shock protein A	10	0.013903	79	0.0317171
Putative transcription antitermination protein NusG	10	0.013903	373	0.149753
Pyruvate carboxyl transferase subunit A (EC 6.4.1.1)	10	0.013903	169	0.0678505
Seryl-tRNA synthetase (EC 6.1.1.11), archaeal	10	0.013903	180	0.0722668
COG2047: Uncharacterized protein (ATP-grasp superfamily)	9	0.0125127	666	0.267387
Exosome complex exonuclease 1	9	0.0125127	272	0.109203
LSU ribosomal protein L8e (L2p)	9	0.0125127	247	0.0991661
Phosphate transport regulator (distant homolog of PhoU)	9	0.0125127	140	0.0562075
Preprotein translocase secY subunit (TC 3.A.5.1.1)	9	0.0125127	1169	0.469333
Replication factor C large subunit	9	0.0125127	294	0.118036
SSU ribosomal protein S19e	9	0.0125127	196	0.0786905
Serine--glyoxylate aminotransferase (EC 2.6.1.45)	9	0.0125127	143	0.057412
Signal peptidase I	9	0.0125127	99	0.0397467
Signal peptidase I (EC 3.4.21.89)	9	0.0125127	99	0.0397467
Translation initiation factor 2	9	0.0125127	430	0.172637
ABC-type nitrate/sulfonate/bicarbonate transport system, permease component	8	0.0111224	216	0.0867202
Biosynthetic Aromatic amino acid aminotransferase beta (EC 2.6.1.57)	8	0.0111224	153	0.0614268
Carbon monoxide dehydrogenase F protein	8	0.0111224	0	0
DNA-directed RNA polymerase subunit H (EC 2.7.7.6)	8	0.0111224	89	0.0357319
Fumarate hydratase class I, aerobic (EC 4.2.1.2)	8	0.0111224	376	0.150957
Histidinol-phosphate aminotransferase (EC 2.6.1.9)	8	0.0111224	153	0.0614268
LSU ribosomal protein L32e	8	0.0111224	303	0.121649
Phosphopantothenate synthetase, archaeal	8	0.0111224	27	0.01084
tRNAHis-5I-guanylyltransferase	8	0.0111224	80	0.0321186
D-arabino-3-hexulose 6-phosphate formaldehyde lyase	7	0.00973209	740	0.297097
Hypothetical protein with distant similarity to Ribonuclease E inhibitor RraA (former MenG)	7	0.00973209	312	0.125262
Methenyltetrahydrofolate cyclohydrolase (EC 3.5.4.9)	7	0.00973209	92	0.0369364
Methylenetetrahydrofolate dehydrogenase (NADP+) (EC 1.5.1.5)	7	0.00973209	92	0.0369364
Methylenetetrahydrofolate dehydrogenase (NADP+) (EC 1.5.1.5) / Methenyltetrahydrofolate cyclohydrolase (EC 3.5.4.9)	7	0.00973209	92	0.0369364
Pyruvate carboxyl transferase subunit B (EC 6.4.1.1)	7	0.00973209	161	0.0646386
Ribonuclease E inhibitor RraA	7	0.00973209	312	0.125262
gar1 - like small nucleolar rnp	7	0.00973209	2	0.000802965
Formylmethanofuran dehydrogenase (tungsten) subunit C (EC 1.2.99.5)	6	0.00834179	67	0.0268993
Heat shock protein GrpE	6	0.00834179	81	0.0325201
Shikimate kinase II (EC 2.7.1.71)	6	0.00834179	111	0.0445645
Transcription factor S	6	0.00834179	37	0.0148548
V-type ATP synthase subunit K (EC 3.6.3.14)	6	0.00834179	42	0.0168623
nonspecific lipid-transfer protein (acethyl CoA synthetase)	6	0.00834179	1071	0.429988
Alpha-2-macroglobulin	5	0.00695149	423	0.169827
Alpha-2-macroglobulin, protease inhibitor I39.001	5	0.00695149	423	0.169827
Aspartyl-tRNA(Asn) amidotransferase subunit B (EC 6.3.5.6)	5	0.00695149	229	0.0919394
Ferrous iron transport protein B	5	0.00695149	354	0.142125
Glutamyl-tRNA(Gln) amidotransferase subunit B (EC 6.3.5.7)	5	0.00695149	229	0.0919394
Hydroxymethylglutaryl-CoA reductase (EC 1.1.1.34)	5	0.00695149	357	0.143329
Mevalonate kinase (EC 2.7.1.36)	5	0.00695149	76	0.0305127
Shwachman-Bodian-Diamond syndrome protein	5	0.00695149	491	0.197128
Threonyl-tRNA synthetase (EC 6.1.1.3)	5	0.00695149	1986	0.797344
3-dehydroquinate dehydratase I (EC 4.2.1.10)	4	0.00556119	32	0.0128474
5I-methylthioadenosine phosphorylase (EC 2.4.2.28)	4	0.00556119	74	0.0297097
6,7-dimethyl-8-ribityllumazine synthase (EC 2.5.1.9)	4	0.00556119	48	0.0192711
ATP/GTP-binding site motif A	4	0.00556119	88	0.0353304
Adenine deaminase (EC 3.5.4.2)	4	0.00556119	121	0.0485794
Cobalt-precorrin-6y C5-methyltransferase (EC 2.1.1.-)	4	0.00556119	67	0.0268993
DNA-directed RNA polymerase subunit K (EC 2.7.7.6)	4	0.00556119	23	0.00923409
Glucose-1-phosphate thymidylyltransferase (EC 2.7.7.24)	4	0.00556119	775	0.311149
PUA-PAPS reductase like fusion	4	0.00556119	826	0.331624
Phosphoribosylaminoimidazole-succinocarboxamide synthase (EC 6.3.2.6)	4	0.00556119	343	0.137708
SSU ribosomal protein S14e (S11p)	4	0.00556119	228	0.091538
Septum site-determining protein MinD	4	0.00556119	391	0.15698
Uncharacterized protein MJ0452	4	0.00556119	43	0.0172637
ATP phosphoribosyltransferase (EC 2.4.2.17)	3	0.0041709	152	0.0610253
Acetolactate synthase large subunit (EC 2.2.1.6)	3	0.0041709	183	0.0734713
Acetyl-coenzyme A synthetase (EC 6.2.1.1)	3	0.0041709	623	0.250123
Adenylosuccinate lyase (EC 4.3.2.2)	3	0.0041709	1093	0.43882
CO dehydrogenase/acetyl-CoA synthase subunit epsilon, CO dehydrogenase subcomplex (EC 1.2.99.2)	3	0.0041709	40	0.0160593
COG1537: Predicted RNA-binding proteins	3	0.0041709	673	0.270198
Carbamoyl-phosphate synthase large chain (EC 6.3.5.5)	3	0.0041709	327	0.131285
CoB--CoM heterodisulfide reductase subunit B (EC 1.8.98.1)	3	0.0041709	631	0.253335
CoB--CoM-reducing hydrogenase (Cys) alpha subunit	3	0.0041709	14	0.00562075
DNA topoisomerase V	3	0.0041709	789	0.31677
DNA topoisomerase VI subunit A (EC 5.99.1.3)	3	0.0041709	277	0.111211
Flagella-related protein FlaI	3	0.0041709	2304	0.925015
Phosphoribosylformylglycinamidine cyclo-ligase (EC 6.3.3.1)	3	0.0041709	318	0.127671
Phosphoribosylformylglycinamidine synthase, glutamine amidotransferase subunit (EC 6.3.5.3)	3	0.0041709	315	0.126467
Potassium channel protein	3	0.0041709	509	0.204354
RNase L inhibitor	3	0.0041709	805	0.323193
Threonine synthase (EC 4.2.3.1)	3	0.0041709	633	0.254138
Translation initiation factor 1	3	0.0041709	160	0.0642372
Translation initiation factor 1A	3	0.0041709	160	0.0642372
dTDP-4-dehydrorhamnose reductase (EC 1.1.1.133)	3	0.0041709	106	0.0425571
3-isopropylmalate dehydratase small subunit (EC 4.2.1.33)	2	0.0027806	90	0.0361334
Acetyl-CoA synthetase (ADP-forming) alpha chain (EC 6.2.1.13)	2	0.0027806	288	0.115627
Agmatinase (EC 3.5.3.11)	2	0.0027806	235	0.0943483
Archaeal S-adenosylmethionine synthetase (EC 2.5.1.6)	2	0.0027806	133	0.0533971
CDP-diacylglycerol--serine O-phosphatidyltransferase (EC 2.7.8.8)	2	0.0027806	177	0.0710624
COG0009 Sua5 subfamily, required for N6-threonylcarbamoyl adenosine t(6)A37 modification in tRNA	2	0.0027806	78	0.0313156
DNA-directed RNA polymerase subunit EII	2	0.0027806	29	0.011643
Dihydrodipicolinate reductase (EC 1.3.1.26)	2	0.0027806	27	0.01084
Dimethylallyltransferase (EC 2.5.1.1)	2	0.0027806	308	0.123657
Eukaryotic translation initiation factor 6	2	0.0027806	271	0.108802
Geranylgeranyl pyrophosphate synthetase (EC 2.5.1.29)	2	0.0027806	308	0.123657
Geranyltranstransferase (farnesyldiphosphate synthase) (EC 2.5.1.10)	2	0.0027806	308	0.123657
Glutamyl-tRNA reductase (EC 1.2.1.70)	2	0.0027806	181	0.0726683
Isocitrate dehydrogenase [NADP] (EC 1.1.1.42)	2	0.0027806	108	0.0433601
Methionine aminopeptidase (EC 3.4.11.18)	2	0.0027806	344	0.13811
Methylthioribose-1-phosphate isomerase (EC 5.3.1.23)	2	0.0027806	270	0.1084
Phosphopantetheine adenylyltransferase, type II eukaryotic (EC 2.7.7.3)	2	0.0027806	102	0.0409512
Precorrin-2 oxidase (EC 1.3.1.76)	2	0.0027806	54	0.02168
Probable exosome complex RNA-binding protein 1	2	0.0027806	418	0.16782
Pyruvate:ferredoxin oxidoreductase, gamma subunit (EC 1.2.7.1)	2	0.0027806	781	0.313558
Rubrerythrin	2	0.0027806	498	0.199938
S-adenosylmethionine synthetase (EC 2.5.1.6)	2	0.0027806	133	0.0533971
Sirohydrochlorin ferrochelatase (EC 4.99.1.4)	2	0.0027806	54	0.02168
Sulfopyruvate decarboxylase - alpha subunit (EC 4.1.1.79)	2	0.0027806	122	0.0489808
Sulfopyruvate decarboxylase - beta subunit (EC 4.1.1.79)	2	0.0027806	151	0.0606238
Transcriptional repressor of nif and glnA operons	2	0.0027806	197	0.079092
YgjD/Kae1/Qri7 family, required for N6-threonylcarbamoyl adenosine t(6)A37 modification in tRNA	2	0.0027806	441	0.177054
gjD/Kae1/Qri7 family, required for N6-threonylcarbamoyl adenosine t(6)A37 modification in tRNA	2	0.0027806	441	0.177054
tRNA (Guanine37-N1) -methyltransferase (EC 2.1.1.31)	2	0.0027806	239	0.0959543
3-polyprenyl-4-hydroxybenzoate carboxy-lyase (EC 4.1.1.-)	1	0.0013903	625	0.250926
5-methyltetrahydropteroyltriglutamate--homocysteine methyltransferase (EC 2.1.1.14)	1	0.0013903	207	0.0831068
Acetylornithine aminotransferase (EC 2.6.1.11)	1	0.0013903	136	0.0546016
Aspartate carbamoyltransferase regulatory chain (PyrI)	1	0.0013903	116	0.0465719
Aspartyl-tRNA synthetase (EC 6.1.1.12)	1	0.0013903	747	0.299907
Aspartyl-tRNA(Asn) amidotransferase subunit A (EC 6.3.5.6)	1	0.0013903	285	0.114422
Cell division control protein 6	1	0.0013903	864	0.346881
ChlI component of cobalt chelatase involved in B12 biosynthesis	1	0.0013903	346	0.138913
DNA-directed RNA polymerase subunit B (EC 2.7.7.6)	1	0.0013903	626	0.251328
Deoxyhypusine synthase	1	0.0013903	533	0.21399
Flagellin	1	0.0013903	146	0.0586164
Flagellin FlaB	1	0.0013903	146	0.0586164
Flagellin FlaB3	1	0.0013903	56	0.022483
Glutamyl-tRNA(Gln) amidotransferase subunit A (EC 6.3.5.7)	1	0.0013903	285	0.114422
Glycosyltransferase (EC 2.4.1.-)	1	0.0013903	613	0.246109
Hydroxymethylglutaryl-CoA synthase (EC 2.3.3.10)	1	0.0013903	647	0.259759
LSU ribosomal protein L10e (L16p)	1	0.0013903	191	0.0766831
LSU ribosomal protein L44e	1	0.0013903	40	0.0160593
Origin of replication recognition protein	1	0.0013903	864	0.346881
Ornithine cyclodeaminase (EC 4.3.1.12)	1	0.0013903	159	0.0638357
Phosphoribosylanthranilate isomerase (EC 5.3.1.24)	1	0.0013903	53	0.0212786
Porphobilinogen deaminase (EC 2.5.1.61)	1	0.0013903	107	0.0429586
Pyruvate:ferredoxin oxidoreductase, alpha subunit (EC 1.2.7.1)	1	0.0013903	333	0.133694
Riboflavin synthase archaeal (EC 2.5.1.9)	1	0.0013903	117	0.0469734
SSU ribosomal protein S3e (S3p)	1	0.0013903	442	0.177455
Thymidylate synthase (EC 2.1.1.45)	1	0.0013903	124	0.0497838
Xanthosine/inosine triphosphate pyrophosphatase	1	0.0013903	93	0.0373379
Alternative dihydrofolate reductase 2	0	0	134	0.0537986
COG1293, Predicted RNA-binding protein homologous to eukaryotic snRNP	0	0	1056	0.423965
Cobyric acid synthase	0	0	113	0.0453675
Coenzyme F(420)H(2) dehydrogenase (methanophenazine) subunit FpoA	0	0	20	0.00802965
DNA mismatch repair protein MutS	0	0	292	0.117233
Deoxyuridine 5I-triphosphate nucleotidohydrolase (EC 3.6.1.23)	0	0	39	0.0156578
Formaldehyde activating enzyme	0	0	425	0.17063
Glycine-rich cell wall structural protein precursor	0	0	54	0.02168
LSU ribosomal protein L26e (L24p)	0	0	8	0.00321186
Long-chain-fatty-acid--CoA ligase (EC 6.2.1.3)	0	0	60	0.0240889
Lysyl-tRNA synthetase (class I) (EC 6.1.1.6)	0	0	328	0.131686
Mannose-1-phosphate guanylyltransferase (EC 2.7.7.13 )	0	0	230	0.0923409
Periplasmic molybdate-binding domain	0	0	59	0.0236875
Possible subunit variant of phosphoribosylaminoimidazolecarboxamide formyltransferase [alternate form]	0	0	394	0.158184
Potassium uptake protein TrkH	0	0	889	0.356918
Probable exosome complex exonuclease 2 (EC 3.1.13.-)	0	0	429	0.172236
RNA 3I-terminal phosphate cyclase (EC 6.5.1.4)	0	0	127	0.0509882
Related to Dihydropteroate synthase	0	0	365	0.146541
Ribonuclease Z (EC 3.1.26.11)	0	0	630	0.252934
Valyl-tRNA synthetase (EC 6.1.1.9)	0	0	877	0.3521
[NiFe] hydrogenase nickel incorporation-associated protein HypB	0	0	285	0.114422
structural protein	0	0	54	0.02168
1,4-alpha-glucan branching enzyme (EC 2.4.1.18)	0	0	167	0.0670475
1,4-dihydroxy-2-naphthoate octaprenyltransferase (EC 2.5.1.-)	0	0	21	0.00843113
1-phosphofructokinase (EC 2.7.1.56)	0	0	54	0.02168
2,3-bisphosphoglycerate-independent phosphoglycerate mutase, archaeal type (EC 5.4.2.1)	0	0	303	0.121649
2,4-dienoyl-CoA reductase [NADPH] (EC 1.3.1.34)	0	0	30	0.0120445
2-amino-3,7-dideoxy-D-threo-hept-6-ulosonate synthase (EC 2.5.1.-)	0	0	141	0.056609
2-dehydropantoate 2-reductase (EC 1.1.1.169)	0	0	71	0.0285052
2-haloalkanoic acid dehalogenase (EC 3.8.1.2)	0	0	732	0.293885
2-heptaprenyl-1,4-naphthoquinone methyltransferase (EC 2.1.1.-)	0	0	24	0.00963557
2-hydroxy-3-oxopropionate reductase (EC 1.1.1.60)	0	0	9	0.00361334
2I,3I-cyclic-nucleotide 2I-phosphodiesterase (EC 3.1.4.16)	0	0	9	0.00361334
2I-5I RNA ligase	0	0	70	0.0281038
3,4-dihydroxy-2-butanone 4-phosphate synthase	0	0	201	0.0806979
3-demethylubiquinone-9 3-methyltransferase (EC 2.1.1.64)	0	0	128	0.0513897
3-hydroxyacyl-CoA dehydrogenase (EC 1.1.1.35)	0	0	51	0.0204756
3-ketoacyl-CoA thiolase (EC 2.3.1.16)	0	0	42	0.0168623
3-oxoacyl-[acyl-carrier protein] reductase (EC 1.1.1.100)	0	0	37	0.0148548
3-oxoadipate CoA-transferase subunit A (EC 2.8.3.6)	0	0	121	0.0485794
3-polyprenyl-4-hydroxybenzoate carboxy-lyase UbiX (EC 4.1.1.-)	0	0	68	0.0273008
4-alpha-glucanotransferase (amylomaltase) (EC 2.4.1.25)	0	0	6	0.00240889
4-hydroxybenzoate polyprenyltransferase (EC 2.5.1.-)	0	0	130	0.0521927
4-hydroxyphenylacetate 3-monooxygenase (EC 1.14.13.3)	0	0	92	0.0369364
4-keto-6-deoxy-N-Acetyl-D-hexosaminyl-(Lipid carrier) aminotransferase	0	0	18	0.00722668
4Fe-4S ferredoxin, iron-sulfur binding	0	0	70	0.0281038
5,10-methylenetetrahydrofolate reductase (EC 1.5.1.20)	0	0	7	0.00281038
5-amino-6-(5-phosphoribosylamino)uracil reductase (EC 1.1.1.193)	0	0	112	0.044966
5-carboxymethyl uridine and 5-carboxymethyl 2-thiouridine methyltransferase	0	0	21	0.00843113
5-nucleotidase SurE (EC 3.1.3.5)	0	0	97	0.0389438
50S ribosomal subunit maturation GTPase RbgA (B. subtilis YlqF)	0	0	136	0.0546016
6-phospho-3-hexuloisomerase	0	0	23	0.00923409
6-phosphofructokinase (EC 2.7.1.11)	0	0	5	0.00200741
7,8 dihydropteroate synthase (methanopterin)	0	0	786	0.315565
7,8-didemethyl-8-hydroxy-5-deazariboflavin synthase subunit 1	0	0	116	0.0465719
ABC transporter involved in cytochrome c biogenesis, ATPase component CcmA	0	0	33	0.0132489
ABC transporter involved in cytochrome c biogenesis, CcmB subunit	0	0	104	0.0417542
ABC-type multidrug transport system, ATPase component	0	0	75	0.0301112
ABC-type multidrug transport system, permease component	0	0	115	0.0461705
ABC-type nitrate/sulfonate/bicarbonate transport systems, periplasmic components	0	0	138	0.0554046
ABC-type tungstate transport system, ATP-binding protein	0	0	392	0.157381
ABC-type tungstate transport system, periplasmic binding protein	0	0	26	0.0104385
ABC-type tungstate transport system, permease protein	0	0	105	0.0421556
ADP-L-glycero-D-manno-heptose-6-epimerase (EC 5.1.3.20)	0	0	4	0.00160593
ADP-ribose pyrophosphatase (EC 3.6.1.13)	0	0	104	0.0417542
AMP/CMP kinase AK6	0	0	133	0.0533971
ATP-dependent DNA helicase RecQ	0	0	257	0.103181
ATP-dependent DNA helicase UvrD/PcrA	0	0	6	0.00240889
ATP-dependent DNA helicase pcrA (EC 3.6.1.-)	0	0	737	0.295892
ATP-dependent DNA ligase (EC 6.5.1.1)	0	0	442	0.177455
ATP-dependent RNA helicase RhlE	0	0	145	0.0582149
ATP-dependent nuclease, subunit A	0	0	20	0.00802965
ATP-dependent protease La (EC 3.4.21.53)	0	0	983	0.394657
ATP-dependent protease La (EC 3.4.21.53) LonB Type I	0	0	595	0.238882
ATP-dependent protease La (EC 3.4.21.53) Type I	0	0	207	0.0831068
ATP-dependent protease La (EC 3.4.21.53) Type II	0	0	201	0.0806979
ATPase component CbiO of energizing module of cobalt ECF transporter	0	0	174	0.0698579
ATPase component of general energizing module of ECF transporters	0	0	116	0.0465719
Acetolactate synthase small subunit (EC 2.2.1.6)	0	0	0	0
Acetyl-CoA acetyltransferase (EC 2.3.1.9)	0	0	14	0.00562075
Acetyl-CoA synthetase (ADP-forming) alpha and beta chains, putative	0	0	47	0.0188697
Acetyl-CoA synthetase (ADP-forming) beta chain (EC 6.2.1.13)	0	0	10	0.00401482
Acetylglutamate kinase (EC 2.7.2.8)	0	0	76	0.0305127
Acetylornithine deacetylase (EC 3.5.1.16)	0	0	9	0.00361334
Aconitate hydratase X, predicted	0	0	295	0.118437
Acyl-CoA dehydrogenase, short-chain specific (EC 1.3.99.2)	0	0	4	0.00160593
Acylamino-acid-releasing enzyme (EC 3.4.19.1)	0	0	9	0.00361334
Acylphosphate phosphohydrolase (EC 3.6.1.7), putative	0	0	60	0.0240889
Additional substrate-specific component CbiN of cobalt ECF transporter	0	0	13	0.00521927
Additional substrate-specific component NikN of nickel ECF transporter	0	0	25	0.0100371
Adenine-specific methyltransferase (EC 2.1.1.72)	0	0	10	0.00401482
Adenosylcobinamide-phosphate synthase	0	0	31	0.012446
Adenylate cyclase	0	0	5	0.00200741
Adenylate cyclase (EC 4.6.1.1)	0	0	5	0.00200741
Adenylosuccinate synthetase (EC 6.3.4.4)	0	0	184	0.0738727
Adenylylsulfate kinase (EC 2.7.1.25)	0	0	7	0.00281038
Aerobic respiration control sensor protein arcB (EC 2.7.3.-)	0	0	17	0.0068252
Agmatine deiminase (EC 3.5.3.12)	0	0	2	0.000802965
Alanyl-tRNA synthetase (EC 6.1.1.7)	0	0	1033	0.414731
Alanyl-tRNA synthetase domain protein	0	0	130	0.0521927
Alkanesulfonates-binding protein	0	0	23	0.00923409
Alkyl hydroperoxide reductase protein C (EC 1.6.4.-)	0	0	2	0.000802965
Alpha-acetolactate decarboxylase (EC 4.1.1.5)	0	0	4	0.00160593
Alpha-aminoadipate aminotransferase (EC 2.6.1.39)	0	0	36	0.0144534
Alpha-amylase (EC 3.2.1.1)	0	0	3	0.00120445
Amino acid-binding ACT	0	0	55	0.0220815
Aminoacyl-histidine dipeptidase (Peptidase D) (EC 3.4.13.3)	0	0	70	0.0281038
Ammonium transporter	0	0	88	0.0353304
Anaerobic glycerol-3-phosphate dehydrogenase subunit C (EC 1.1.5.3)	0	0	1	0.000401482
Anthranilate phosphoribosyltransferase (EC 2.4.2.18)	0	0	145	0.0582149
Anthranilate synthase, amidotransferase component (EC 4.1.3.27)	0	0	11	0.0044163
Anthranilate synthase, aminase component (EC 4.1.3.27)	0	0	152	0.0610253
Archaeal DNA polymerase I (EC 2.7.7.7)	0	0	1147	0.4605
Archaeal DNA polymerase II small subunit (EC 2.7.7.7)	0	0	1151	0.462106
Archaeal succinyl-CoA ligase [ADP-forming] alpha chain (EC 6.2.1.5)	0	0	1	0.000401482
Archease	0	0	30	0.0120445
Arginine decarboxylase (EC 4.1.1.19)	0	0	11	0.0044163
Arginine deiminase (EC 3.5.3.6)	0	0	10	0.00401482
Argininosuccinate lyase (EC 4.3.2.1)	0	0	120	0.0481779
Argininosuccinate synthase (EC 6.3.4.5)	0	0	57	0.0228845
Arginyl-tRNA synthetase (EC 6.1.1.19)	0	0	1113	0.44685
Arsenical pump-driving ATPase (EC 3.6.3.16)	0	0	234	0.0939469
Arsenical-resistance protein ACR3	0	0	28	0.0112415
Asp-X dipeptidase	0	0	336	0.134898
Asparagine synthetase [glutamine-hydrolyzing] (EC 6.3.5.4)	0	0	240	0.0963557
Asparagine--tRNA ligase related protein	0	0	123	0.0493823
Asparaginyl-tRNA synthetase (EC 6.1.1.22)	0	0	69	0.0277023
Aspartate racemase (EC 5.1.1.13)	0	0	1	0.000401482
Aspartyl-tRNA(Asn) amidotransferase subunit C (EC 6.3.5.6)	0	0	19	0.00762816
Aspartyl-tRNA(Asn) synthetase (EC 6.1.1.23)	0	0	501	0.201143
Bacillosamine/Legionaminic acid biosynthesis aminotransferase PglE	0	0	18	0.00722668
BatA (Bacteroides aerotolerance operon)	0	0	15	0.00602223
Benzoyl-CoA reductase subunit BadE (EC 1.3.99.15)	0	0	33	0.0132489
Benzoyl-CoA reductase subunit BadG (EC 1.3.99.15)	0	0	2	0.000802965
Beta-1,3-glucosyltransferase	0	0	333	0.133694
Beta-galactosidase (EC 3.2.1.23)	0	0	57	0.0228845
Beta-glucosidase (EC 3.2.1.21)	0	0	57	0.0228845
Beta-lactamase	0	0	9	0.00361334
Beta-lactamase (EC 3.5.2.6)	0	0	9	0.00361334
Beta-lysine acetyltransferase (EC 2.3.1.-)	0	0	9	0.00361334
Beta-xylosidase (EC 3.2.1.37)	0	0	6	0.00240889
Biosynthetic Aromatic amino acid aminotransferase alpha (EC 2.6.1.57)	0	0	72	0.0289067
Biotin operon repressor	0	0	64	0.0256949
Biotin-protein ligase (EC 6.3.4.15)	0	0	73	0.0293082
Branched-chain amino acid ABC transporter, amino acid-binding protein (TC 3.A.1.4.1)	0	0	10	0.00401482
Branched-chain amino acid aminotransferase (EC 2.6.1.42)	0	0	54	0.02168
Branched-chain amino acid transport ATP-binding protein LivF (TC 3.A.1.4.1)	0	0	5	0.00200741
Branched-chain amino acid transport system permease protein LivM (TC 3.A.1.4.1)	0	0	34	0.0136504
Butyryl-CoA dehydrogenase (EC 1.3.99.2)	0	0	8	0.00321186
C-1I-hydroxylase CruF	0	0	65	0.0260963
CO dehydrogenase accessory protein CooC (nickel insertion)	0	0	168	0.067449
CO dehydrogenase/acetyl-CoA synthase subunit delta, corrinoid iron-sulfur subcomplex small subunit	0	0	178	0.0714638
CO dehydrogenase/acetyl-CoA synthase, acetyl-CoA synthase subunit (EC 2.3.1.169)	0	0	9	0.00361334
COG0009 YrdC subfamily, required for N6-threonylcarbamoyl adenosine t(6)A37 modification in tRNA	0	0	8	0.00321186
COG1180: Radical SAM, Pyruvate-formate lyase-activating enzyme like	0	0	163	0.0654416
COG1355, Predicted dioxygenase	0	0	143	0.057412
COG1548 family protein	0	0	80	0.0321186
COG1649 predicted glycoside hydrolase	0	0	19	0.00762816
COG1683: Uncharacterized conserved protein	0	0	6	0.00240889
COG1720: Uncharacterized conserved protein	0	0	43	0.0172637
COG1821 family protein	0	0	43	0.0172637
COG1836	0	0	437	0.175448
COG2078: Uncharacterized ACR	0	0	350	0.140519
COG2117: Predicted ATPase of the PP-loop superfamily	0	0	44	0.0176652
COG2152 predicted glycoside hydrolase	0	0	64	0.0256949
COG3269, Predicted RNA-binding protein, contains TRAM domain	0	0	32	0.0128474
COG4073: protein of unknown function in methanogens	0	0	19	0.00762816
CRISPR-associated RAMP Cmr3	0	0	0	0
CRISPR-associated RecB family exonuclease Cas4a	0	0	51	0.0204756
CRISPR-associated RecB family exonuclease Cas4b	0	0	175	0.0702594
CRISPR-associated helicase Cas3	0	0	558	0.224027
CRISPR-associated helicase Cas3, protein	0	0	288	0.115627
CRISPR-associated protein Cas1	0	0	175	0.0702594
CRISPR-associated protein Cas2	0	0	40	0.0160593
CRISPR-associated protein Csx11	0	0	20	0.00802965
CRISPR-associated protein, CT1974	0	0	59	0.0236875
CRISPR-associated protein, CT1975 family	0	0	119	0.0477764
CRISPR-associated protein, CT1976	0	0	88	0.0353304
CRISPR-associated protein, TM1800 family	0	0	57	0.0228845
CRISPR-associated protein, TM1801 family	0	0	50	0.0200741
CRISPR-associated protein, TM1802 family	0	0	43	0.0172637
CTP-dependent archaeal riboflavin kinase	0	0	358	0.143731
Candidate gene for the hypothesized phosphomevalonate decarboxylase	0	0	143	0.057412
CapK protein, putative	0	0	18	0.00722668
Carbamate kinase (EC 2.7.2.2)	0	0	12	0.00481779
Carbamoyl-phosphate synthase small chain (EC 6.3.5.5)	0	0	169	0.0678505
Carbon monoxide dehydrogenase CooS subunit (EC 1.2.99.2)	0	0	12	0.00481779
Carbon starvation protein A	0	0	39	0.0156578
Carbonic anhydrase, gamma class (EC 4.2.1.1)	0	0	70	0.0281038
Catalase (EC 1.11.1.6)	0	0	15	0.00602223
Cell division protein FtsJ	0	0	110	0.044163
Cell division protein FtsX	0	0	771	0.309543
Cell division transporter, ATP-binding protein FtsE (TC 3.A.5.1.1)	0	0	91	0.0365349
Chaperone protein DnaJ	0	0	100	0.0401482
Chemotaxis protein CheC -- inhibitor of MCP methylation	0	0	7	0.00281038
Chemotaxis protein CheV (EC 2.7.3.-)	0	0	0	0
Chemotaxis protein methyltransferase CheR (EC 2.1.1.80)	0	0	53	0.0212786
Chemotaxis regulator - transmits chemoreceptor signals to flagelllar motor components CheY	0	0	4	0.00160593
Chemotaxis response regulator protein-glutamate methylesterase CheB (EC 3.1.1.61)	0	0	31	0.012446
Chitinase (EC 3.2.1.14)	0	0	30	0.0120445
ChlD component of cobalt chelatase involved in B12 biosynthesis	0	0	235	0.0943483
Choline permease LicB	0	0	3	0.00120445
Choline-sulfatase (EC 3.1.6.6)	0	0	347	0.139314
Chorismate mutase I (EC 5.4.99.5)	0	0	59	0.0236875
Chromosome (plasmid) partitioning protein ParA	0	0	3	0.00120445
Chromosome partition protein smc	0	0	819	0.328814
Circadian clock protein KaiC	0	0	210	0.0843113
Circadian oscillation regulator KaiB	0	0	8	0.00321186
Circadian phase modifier	0	0	74	0.0297097
Citrate synthase (si) (EC 2.3.3.1)	0	0	26	0.0104385
CoB--CoM heterodisulfide reductase subunit C (EC 1.8.98.1)	0	0	213	0.0855157
CoB--CoM-reducing hydrogenase (Cys) gamma subunit	0	0	5	0.00200741
CoB--CoM-reducing hydrogenase (Sec) gamma subunit	0	0	7	0.00281038
CobN component of cobalt chelatase involved in B12 biosynthesis	0	0	265	0.106393
Cobalamin biosynthesis protein CbiG	0	0	23	0.00923409
Cobalamin synthase	0	0	42	0.0168623
Cobalt-precorrin-2 C20-methyltransferase (EC 2.1.1.130)	0	0	50	0.0200741
Cobalt-precorrin-3b C17-methyltransferase	0	0	45	0.0180667
Cobalt-precorrin-4 C11-methyltransferase (EC 2.1.1.133)	0	0	39	0.0156578
Cobalt-precorrin-6 synthase, anaerobic	0	0	56	0.022483
Cobalt-precorrin-6y C15-methyltransferase [decarboxylating] (EC 2.1.1.-)	0	0	17	0.0068252
Cobalt-precorrin-8x methylmutase (EC 5.4.1.2)	0	0	63	0.0252934
Cobalt-zinc-cadmium resistance protein	0	0	548	0.220012
Coenzyme B synthesis from 2-oxoglutarate: steps 1, 6, and 10	0	0	262	0.105188
Coenzyme B synthesis from 2-oxoglutarate: steps 4, 7, 8, 11, and 12 [large subunit]	0	0	45	0.0180667
Coenzyme F(420)H(2) dehydrogenase (methanophenazine) subunit FpoF	0	0	190	0.0762816
Coenzyme F(420)H(2) dehydrogenase (methanophenazine) subunit FpoI	0	0	38	0.0152563
Coenzyme F(420)H(2) dehydrogenase (methanophenazine) subunit FpoK	0	0	26	0.0104385
Coenzyme F420 hydrogenase beta subunit (FrcB) (EC 1.12.98.1)	0	0	3	0.00120445
Coenzyme F420 hydrogenase beta subunit (FruB) (EC 1.12.98.1)	0	0	5	0.00200741
Coenzyme F420 hydrogenase gamma subunit (FrcG) (EC 1.12.98.1)	0	0	8	0.00321186
Coenzyme F420 hydrogenase maturation protease (EC 3.4.24.-)	0	0	46	0.0184682
Coenzyme F420-0:L-glutamate ligase	0	0	49	0.0196726
Coenzyme F420-1:L-glutamate ligase	0	0	49	0.0196726
Coenzyme F420-dependent oxidoreductase	0	0	152	0.0610253
Coenzyme F420-reducing hydrogenase, beta subunit	0	0	13	0.00521927
Colanic acid biosysnthesis protein WcaK	0	0	82	0.0329215
Cold-shock DEAD-box protein A	0	0	1	0.000401482
Copper-translocating P-type ATPase (EC 3.6.3.4)	0	0	359	0.144132
Creatinine amidohydrolase (EC 3.5.2.10)	0	0	34	0.0136504
Crossover junction endodeoxyribonuclease RuvC (EC 3.1.22.4)	0	0	13	0.00521927
Cyclohexadienyl dehydrogenase (EC 1.3.1.12)(EC 1.3.1.43)	0	0	47	0.0188697
Cysteinyl-tRNA synthetase (EC 6.1.1.16)	0	0	19	0.00762816
Cytidylate kinase (EC 2.7.4.14)	0	0	109	0.0437616
Cytochrome c-type biogenesis protein CcdA (DsbD analog)	0	0	88	0.0353304
Cytochrome c-type biogenesis protein CcmC, putative heme lyase for CcmE	0	0	52	0.0208771
Cytosolic Fe-S cluster assembling factor NBP35	0	0	99	0.0397467
D-3-phosphoglycerate dehydrogenase (EC 1.1.1.95)	0	0	206	0.0827053
D-arabino-3-hexulose 6-phosphate formaldehyde lyase / 6-phospho-3-hexuloisomerase	0	0	3	0.00120445
D-glycerate 2-kinase (EC 2.7.1.-)	0	0	67	0.0268993
D-glycero-D-manno-heptose 1-phosphate guanosyltransferase	0	0	100	0.0401482
DNA gyrase subunit A (EC 5.99.1.3)	0	0	54	0.02168
DNA helicase (Rad25 homolog)	0	0	393	0.157783
DNA helicase IV	0	0	102	0.0409512
DNA mismatch repair protein MutL	0	0	53	0.0212786
DNA polymerase I (EC 2.7.7.7)	0	0	1147	0.4605
DNA polymerase III alpha subunit (EC 2.7.7.7)	0	0	0	0
DNA polymerase III epsilon subunit (EC 2.7.7.7)	0	0	30	0.0120445
DNA polymerase IV (EC 2.7.7.7)	0	0	171	0.0686535
DNA polymerase X family	0	0	15	0.00602223
DNA primase (EC 2.7.7.-)	0	0	255	0.102378
DNA primase large subunit (EC 2.7.7.-)	0	0	604	0.242495
DNA primase small subunit (EC 2.7.7.-)	0	0	193	0.0774861
DNA repair and recombination protein RadA	0	0	679	0.272606
DNA repair and recombination protein RadB	0	0	235	0.0943483
DNA repair protein RadC	0	0	55	0.0220815
DNA replication helicase protein MCM	0	0	1759	0.706207
DNA sulfur modification protein DndE	0	0	8	0.00321186
DNA topoisomerase VI subunit B (EC 5.99.1.3)	0	0	512	0.205559
DNA-binding HTH domain in riboflavin kinase	0	0	358	0.143731
DNA-directed RNA polymerase subunit BII (EC 2.7.7.6)	0	0	218	0.0875231
DNA-directed RNA polymerase subunit D (EC 2.7.7.6)	0	0	347	0.139314
DNA-directed RNA polymerase subunit F (EC 2.7.7.6)	0	0	207	0.0831068
DUF324 domain containing Cmr2-like protein	0	0	2	0.000802965
DUF324 domain containing Cmr6-like protein	0	0	2	0.000802965
DUF447 family protein	0	0	26	0.0104385
Deblocking aminopeptidase (EC 3.4.11.-)	0	0	40	0.0160593
Deoxycytidine triphosphate deaminase (EC 3.5.4.13)	0	0	34	0.0136504
Deoxyribodipyrimidine photolyase (EC 4.1.99.3)	0	0	11	0.0044163
Dephospho-CoA kinase archaeal, predicted (EC 2.7.1.24)	0	0	178	0.0714638
Diaminopimelate epimerase (EC 5.1.1.7)	0	0	58	0.023286
Dihydrolipoamide dehydrogenase (EC 1.8.1.4)	0	0	390	0.156578
Dihydroorotase (EC 3.5.2.3)	0	0	202	0.0810994
Dihydroorotate dehydrogenase electron transfer subunit (EC 1.3.3.1)	0	0	458	0.183879
Dihydroorotate dehydrogenase, catalytic subunit (EC 1.3.3.1)	0	0	179	0.0718653
Dihydropteridine reductase (EC 1.5.1.34)	0	0	4	0.00160593
Dihydroxy-acid dehydratase (EC 4.2.1.9)	0	0	182	0.0730698
Dimethyladenosine transferase (EC 2.1.1.-)	0	0	269	0.107999
Dimethylamine:corrinoid methyltransferase	0	0	170	0.068252
DinG family ATP-dependent helicase CPE1197	0	0	5	0.00200741
DinG family ATP-dependent helicase YoaA	0	0	345	0.138511
Dipeptide transport ATP-binding protein DppF (TC 3.A.1.5.2)	0	0	6	0.00240889
Dipeptide transport system permease protein DppC (TC 3.A.1.5.2)	0	0	57	0.0228845
Diphosphomevalonate decarboxylase (EC 4.1.1.33)	0	0	152	0.0610253
Dolichol-phosphate mannosyltransferase (EC 2.4.1.83)	0	0	14	0.00562075
Electron transfer flavoprotein, beta subunit	0	0	21	0.00843113
Electron transport complex protein RnfD	0	0	66	0.0264978
Electron transport complex protein RnfG	0	0	43	0.0172637
Endo-1,4-beta-xylanase A precursor (EC 3.2.1.8)	0	0	6	0.00240889
Endonuclease III (EC 4.2.99.18)	0	0	128	0.0513897
Endonuclease IV (EC 3.1.21.2)	0	0	191	0.0766831
Energy conserving hydrogenase Eha associated protein (protein S)	0	0	141	0.056609
Energy conserving hydrogenase Ehb anchor subunit F	0	0	82	0.0329215
Energy conserving hydrogenase Ehb large subunit (protein N)	0	0	193	0.0774861
Energy conserving hydrogenase Ehb protein A	0	0	32	0.0128474
Energy-conserving hydrogenase (ferredoxin), subunit D	0	0	4	0.00160593
Energy-conserving hydrogenase (ferredoxin), subunit E	0	0	18	0.00722668
Enolase (EC 4.2.1.11)	0	0	215	0.0863187
Eukaryotic translation initiation factor 2 beta subunit	0	0	436	0.175046
Eukaryotic translation initiation factor 5	0	0	185	0.0742742
Eukaryotic translation initiation factor 5A	0	0	185	0.0742742
Excinuclease ABC subunit A	0	0	271	0.108802
Excinuclease ABC subunit B	0	0	327	0.131285
Exodeoxyribonuclease III (EC 3.1.11.2)	0	0	10	0.00401482
Exodeoxyribonuclease VII large subunit (EC 3.1.11.6)	0	0	127	0.0509882
Exonuclease SbcC	0	0	6	0.00240889
Exonuclease SbcD	0	0	6	0.00240889
Exopolyphosphatase (EC 3.6.1.11)	0	0	47	0.0188697
FIG042796: Hypothetical protein	0	0	29	0.011643
FIG137478: Hypothetical protein	0	0	4	0.00160593
FIG143828: Hypothetical protein YbgA	0	0	6	0.00240889
FMN adenylyltransferase, type 3 archaeal (EC 2.7.7.2)	0	0	144	0.0578134
Fe-S OXIDOREDUCTASE (1.8.-.-) Wyeosine biosynthesis	0	0	326	0.130883
Ferredoxin 3 fused to uncharacterized domain	0	0	92	0.0369364
Ferrichrome transport system permease protein FhuB (TC 3.A.1.14.3)	0	0	2	0.000802965
Ferrous iron transport protein A	0	0	15	0.00602223
Fibrillarin	0	0	155	0.0622298
Fibrinogen-binding protein	0	0	7	0.00281038
Fibrinogen-binding protein A	0	0	7	0.00281038
Fibronectin/fibrinogen-binding protein	0	0	1	0.000401482
Flagella-related protein FlaD	0	0	5	0.00200741
Flagella-related protein FlaG	0	0	73	0.0293082
Flagella-related protein FlaH	0	0	185	0.0742742
Flagella-related protein FlaJ	0	0	184	0.0738727
Flagellar hook-length control protein FliK	0	0	48	0.0192711
Flagellin FlaB1	0	0	31	0.012446
Flagellin FlaB2	0	0	50	0.0200741
Flap structure-specific endonuclease (EC 3.-.-.-)	0	0	157	0.0630327
Flavodoxin 2	0	0	1	0.000401482
Flavodoxin reductases (ferredoxin-NADPH reductases) family 1	0	0	126	0.0505868
Folate biosynthesis protein PTPS-III, catalyzes a reaction that bypasses dihydroneopterin aldolase (FolB)	0	0	195	0.078289
Formate dehydrogenase alpha subunit (EC 1.2.1.2)	0	0	38	0.0152563
Formate dehydrogenase beta subunit (EC 1.2.1.2)	0	0	16	0.00642372
Formate dehydrogenase chain D (EC 1.2.1.2)	0	0	13	0.00521927
Formate dehydrogenase-O, major subunit (EC 1.2.1.2)	0	0	29	0.011643
Formate hydrogenlyase subunit 3	0	0	1	0.000401482
Formylmethanofuran dehydrogenase (molybdenum) operon gene F (polyferredoxin)	0	0	1	0.000401482
Formylmethanofuran dehydrogenase (molybdenum) operon gene G	0	0	25	0.0100371
Formylmethanofuran dehydrogenase (molybdenum) subunit B (EC 1.2.99.5)	0	0	45	0.0180667
Formylmethanofuran dehydrogenase (molybdenum) subunit C (EC 1.2.99.5)	0	0	30	0.0120445
Formylmethanofuran dehydrogenase (tungsten) operon gene F (polyferredoxin)	0	0	200	0.0802965
Formylmethanofuran dehydrogenase (tungsten) subunit B (EC 1.2.99.5)	0	0	50	0.0200741
Formylmethanofuran dehydrogenase subunit D (EC 1.2.99.5)	0	0	74	0.0297097
Fructose-1,6-bisphosphatase, type V, archaeal (EC 3.1.3.11)	0	0	73	0.0293082
Fructose-bisphosphate aldolase, archaeal class I (EC 4.1.2.13)	0	0	26	0.0104385
Fumarylacetoacetate hydrolase family protein	0	0	6	0.00240889
GDP-L-fucose synthetase (EC 1.1.1.271)	0	0	44	0.0176652
GMP synthase [glutamine-hydrolyzing] (EC 6.3.5.2)	0	0	257	0.103181
GTP cyclohydrolase III (methanopterin)	0	0	63	0.0252934
GTP-binding protein EngB	0	0	52	0.0208771
GTP-binding protein HflX	0	0	404	0.162199
GTP-binding protein RBG1	0	0	314	0.126065
Geranylgeranyl/isoprenyl reductase	0	0	62	0.0248919
Glucoamylase (EC 3.2.1.3)	0	0	10	0.00401482
Glucosamine--fructose-6-phosphate aminotransferase [isomerizing] (EC 2.6.1.16)	0	0	623	0.250123
Glucosamine-1-phosphate N-acetyltransferase (EC 2.3.1.157)	0	0	7	0.00281038
Glucose-6-phosphate isomerase (EC 5.3.1.9)	0	0	81	0.0325201
Glucose-6-phosphate isomerase, archaeal (EC 5.3.1.9)	0	0	23	0.00923409
Glucose-6-phosphate isomerase, archaeal II (EC 5.3.1.9)	0	0	3	0.00120445
Glutamate synthase [NADPH] large chain (EC 1.4.1.13)	0	0	36	0.0144534
Glutamate-1-semialdehyde aminotransferase (EC 5.4.3.8)	0	0	170	0.068252
Glutamine amidotransferase chain of NAD synthetase	0	0	0	0
Glutamine synthetase type I (EC 6.3.1.2)	0	0	49	0.0196726
Glutamyl-tRNA synthetase (EC 6.1.1.17)	0	0	734	0.294688
Glutamyl-tRNA(Gln) amidotransferase asparaginase subunit (EC 6.3.5.7)	0	0	506	0.20315
Glutamyl-tRNA(Gln) amidotransferase subunit C (EC 6.3.5.7)	0	0	19	0.00762816
Glutamyl-tRNA(Gln) synthetase (EC 6.1.1.24)	0	0	734	0.294688
Glutaredoxin	0	0	90	0.0361334
Glutathione-regulated potassium-efflux system protein KefB	0	0	16	0.00642372
Glutathione-regulated potassium-efflux system protein KefC	0	0	198	0.0794935
Glycerol dehydrogenase (EC 1.1.1.6)	0	0	156	0.0626312
Glycerol-1-phosphate dehydrogenase [NAD(P)] (EC 1.1.1.261)	0	0	329	0.132088
Glycerol-3-phosphate transporter	0	0	52	0.0208771
Glycerophosphoryl diester phosphodiesterase (EC 3.1.4.46)	0	0	1	0.000401482
Glycine betaine ABC transport system, glycine betaine-binding protein OpuAC	0	0	4	0.00160593
Glycine dehydrogenase [decarboxylating] (glycine cleavage system P1 protein) (EC 1.4.4.2)	0	0	4	0.00160593
Glycine dehydrogenase [decarboxylating] (glycine cleavage system P2 protein) (EC 1.4.4.2)	0	0	1	0.000401482
Glycogen branching enzyme, GH-57-type, archaeal (EC 2.4.1.18)	0	0	3	0.00120445
Glycogen phosphorylase (EC 2.4.1.1)	0	0	59	0.0236875
Glycosyl transferase, group 1	0	0	77	0.0309141
Glycosyl transferase, group 1 family protein	0	0	26	0.0104385
Glycyl-tRNA synthetase (EC 6.1.1.14)	0	0	320	0.128474
Glyoxylate reductase (EC 1.1.1.26)	0	0	11	0.0044163
H4MPt-dependent SHMT	0	0	527	0.211581
Heat shock protein 60 family co-chaperone GroES	0	0	37	0.0148548
Heme biosynthesis protein related to NirD	0	0	31	0.012446
Heme biosynthesis protein related to NirD and NirG	0	0	31	0.012446
Heme biosynthesis protein related to NirL	0	0	52	0.0208771
Heme biosynthesis protein related to NirL and NirH	0	0	52	0.0208771
Histidinol dehydrogenase (EC 1.1.1.23)	0	0	82	0.0329215
Histidyl-tRNA synthetase (EC 6.1.1.21)	0	0	246	0.0987646
Holliday junction DNA helicase RuvA	0	0	75	0.0301112
Holliday junction DNA helicase RuvB	0	0	116	0.0465719
Homoaconitase large subunit (EC 4.2.1.36)	0	0	17	0.0068252
Homoserine O-acetyltransferase (EC 2.3.1.31)	0	0	22	0.00883261
Homoserine kinase (EC 2.7.1.39)	0	0	87	0.034929
Hydantoinase	0	0	8	0.00321186
Hydrogenase-4 component B (EC 1.-.-.-)	0	0	1	0.000401482
Hydroxyethylthiazole kinase (EC 2.7.1.50)	0	0	7	0.00281038
Hydroxypyruvate reductase (EC 1.1.1.81)	0	0	11	0.0044163
Hypothetical ATP-binding protein, containing DUF265 domain	0	0	84	0.0337245
Hypothetical protein (associated with DNA helicase - Rad25 homolog)	0	0	22	0.00883261
Hypothetical protein distantly related to putative heme lyase CcmC	0	0	3	0.00120445
IMP cyclohydrolase (EC 3.5.4.10)	0	0	279	0.112014
Imidazole glycerol phosphate synthase amidotransferase subunit (EC 2.4.2.-)	0	0	72	0.0289067
Imidazole glycerol phosphate synthase cyclase subunit (EC 4.1.3.-)	0	0	70	0.0281038
Imidazoleglycerol-phosphate dehydratase (EC 4.2.1.19)	0	0	32	0.0128474
Indole-3-glycerol phosphate synthase (EC 4.1.1.48)	0	0	75	0.0301112
Indolepyruvate oxidoreductase subunit IorA (EC 1.2.7.8)	0	0	321	0.128876
Indolepyruvate oxidoreductase subunit IorB (EC 1.2.7.8)	0	0	56	0.022483
Inner membrane protein YrbG, predicted calcium/sodium:proton antiporter	0	0	4	0.00160593
Inorganic pyrophosphatase (EC 3.6.1.1)	0	0	161	0.0646386
Inosine/xanthosine triphosphatase (EC 3.6.1.-)	0	0	48	0.0192711
Integrase	0	0	240	0.0963557
Integrase/recombinase (XerC/CodV family)	0	0	40	0.0160593
Iron(III) dicitrate transport system permease protein FecD (TC 3.A.1.14.1)	0	0	3	0.00120445
Iron-dependent repressor IdeR/DtxR	0	0	355	0.142526
Iron-sulfur cluster assembly protein SufB	0	0	15	0.00602223
Iron-sulfur cluster assembly scaffold protein IscU	0	0	85	0.034126
Iron-sulfur cluster assembly scaffold protein IscU/NifU-like	0	0	85	0.034126
Iron-sulfur cluster-binding protein	0	0	562	0.225633
Isochorismatase (EC 3.3.2.1)	0	0	55	0.0220815
Isopentenyl phosphate kinase	0	0	267	0.107196
Isopentenyl-diphosphate delta-isomerase, FMN-dependent (EC 5.3.3.2)	0	0	199	0.079895
Ketoisovalerate oxidoreductase subunit VorA (EC 1.2.7.7)	0	0	178	0.0714638
Ketoisovalerate oxidoreductase subunit VorB (EC 1.2.7.7)	0	0	7	0.00281038
Ketoisovalerate oxidoreductase subunit VorG (EC 1.2.7.7)	0	0	183	0.0734713
Kup system potassium uptake protein	0	0	20	0.00802965
L-Aspartate dehydrogenase (EC 1.4.1.21)	0	0	404	0.162199
L-lactate permease	0	0	299	0.120043
L-proline glycine betaine ABC transport system permease protein ProV (TC 3.A.1.12.1)	0	0	209	0.0839098
L-proline glycine betaine ABC transport system permease protein ProW (TC 3.A.1.12.1)	0	0	12	0.00481779
L-proline glycine betaine binding ABC transporter protein ProX (TC 3.A.1.12.1)	0	0	68	0.0273008
L-seryl-tRNA(Sec) kinase	0	0	17	0.0068252
L-sulfolactate dehydrogenase (EC 1.1.1.272)	0	0	10	0.00401482
L-threonine 3-O-phosphate decarboxylase (EC 4.1.1.81)	0	0	150	0.0602223
L-threonine 3-dehydrogenase (EC 1.1.1.103)	0	0	10	0.00401482
LSU rRNA	0	0	110	0.044163
LSU ribosomal protein L12e (L11p)	0	0	332	0.133292
LSU ribosomal protein L18Ae	0	0	19	0.00762816
LSU ribosomal protein L30e	0	0	73	0.0293082
LSU ribosomal protein L34e	0	0	7	0.00281038
LSU ribosomal protein L35Ae	0	0	20	0.00802965
LSU ribosomal protein L35e (L29p)	0	0	35	0.0140519
LSU ribosomal protein L37Ae	0	0	36	0.0144534
LSU ribosomal protein L40e	0	0	7	0.00281038
LSU ribosomal protein L7e (L30p)	0	0	227	0.0911365
LSU ribosomal protein L9e (L6p)	0	0	316	0.126868
LSU ribosomal protein P0 (L10p)	0	0	687	0.275818
Large-conductance mechanosensitive channel	0	0	98	0.0393453
Legionaminic acid synthase (EC 2.5.1.56)	0	0	4	0.00160593
Leucyl-tRNA synthetase (EC 6.1.1.4)	0	0	537	0.215596
Lipoate-protein ligase A	0	0	13	0.00521927
Lipocalin-related protein and Bos/Can/Equ allergen	0	0	60	0.0240889
Lipopolysaccharide biosynthesis protein WzxC	0	0	49	0.0196726
Lipoprotein releasing system ATP-binding protein LolD	0	0	81	0.0325201
Lipoprotein releasing system transmembrane protein LolC	0	0	83	0.033323
LonB like ATP-ase no protease domain	0	0	707	0.283848
Lysine 2,3-aminomutase (EC 5.4.3.2)	0	0	278	0.111612
Magnesium and cobalt transport protein CorA	0	0	38	0.0152563
Malate dehydrogenase (EC 1.1.1.37)	0	0	118	0.0473749
Malate:quinone oxidoreductase (EC 1.1.99.16)	0	0	35	0.0140519
Mannose-1-phosphate guanylyltransferase (GDP) (EC 2.7.7.22)	0	0	119	0.0477764
Membrane alanine aminopeptidase N (EC 3.4.11.2)	0	0	2	0.000802965
Metal-dependent hydrolases of the beta-lactamase superfamily I	0	0	75	0.0301112
Metal-dependent hydrolases of the beta-lactamase superfamily I; PhnP protein	0	0	69	0.0277023
Metal-dependent hydrolases of the beta-lactamase superfamily II	0	0	6	0.00240889
Methanol methyltransferase corrinoid protein	0	0	2	0.000802965
Methanol:corrinoid methyltransferase	0	0	13	0.00521927
Methanophenazine hydrogenase cytochrome b subunit (EC 1.12.98.3)	0	0	141	0.056609
Methionyl-tRNA synthetase (EC 6.1.1.10)	0	0	341	0.136905
Methyl coenzyme M reductase I beta subunit (EC 2.8.4.1)	0	0	2	0.000802965
Methylated-DNA--protein-cysteine methyltransferase (EC 2.1.1.63)	0	0	34	0.0136504
Methylcobalamin:coenzyme M methyltransferase, methanol-specific	0	0	381	0.152965
Methylmalonyl-CoA mutase (EC 5.4.99.2)	0	0	13	0.00521927
Methylthioadenosine deaminase	0	0	562	0.225633
Mg-protoporphyrin IX monomethyl ester oxidative cyclase (anaerobic) (EC 1.14.13.81)	0	0	38	0.0152563
Molybdenum ABC transporter, periplasmic molybdenum-binding protein ModA (TC 3.A.1.8.1)	0	0	114	0.045769
Molybdenum cofactor biosynthesis protein MoaB	0	0	54	0.02168
Molybdenum cofactor biosynthesis protein MoaC	0	0	17	0.0068252
Molybdenum cofactor biosynthesis protein MoaD	0	0	3	0.00120445
Molybdenum transport ATP-binding protein ModC (TC 3.A.1.8.1)	0	0	142	0.0570105
Molybdenum transport system permease protein ModB (TC 3.A.1.8.1)	0	0	53	0.0212786
Molybdenum transport system protein ModD	0	0	13	0.00521927
Molybdopterin-guanine dinucleotide biosynthesis protein MobA	0	0	21	0.00843113
MoxR-like ATPase in aerotolerance operon	0	0	0	0
Multi antimicrobial extrusion protein (Na(+)/drug antiporter), MATE family of MDR efflux pumps	0	0	281	0.112817
Myo-inositol 2-dehydrogenase 1 (EC 1.1.1.18)	0	0	93	0.0373379
N protein	0	0	31	0.012446
N-acetyl-gamma-glutamyl-phosphate reductase (EC 1.2.1.38)	0	0	112	0.044966
N-acetylglucosamine-1-phosphate uridyltransferase (EC 2.7.7.23)	0	0	7	0.00281038
N-acetylneuraminate synthase (EC 2.5.1.56)	0	0	4	0.00160593
N-carbamoylputrescine amidase (3.5.1.53)	0	0	2	0.000802965
N-methylhydantoinase A (EC 3.5.2.14)	0	0	8	0.00321186
N-methylhydantoinase B (EC 3.5.2.14)	0	0	87	0.034929
N1-specific pseudouridine methyltransferase NEP1, biosynthesis of m1acp3-psi in 18S/16S rRNA in Eukaryotes and Archaea	0	0	19	0.00762816
N5-methyltetrahydromethanopterin:coenzyme M methyltransferase subunit D (EC 2.1.1.86)	0	0	84	0.0337245
N5-methyltetrahydromethanopterin:coenzyme M methyltransferase subunit X	0	0	95	0.0381408
NAD kinase (EC 2.7.1.23)	0	0	336	0.134898
NAD synthetase (EC 6.3.1.5)	0	0	160	0.0642372
NAD(P)-dependent glyceraldehyde 3-phosphate dehydrogenase archaeal (EC 1.2.1.59)	0	0	154	0.0618283
NAD(P)H oxidoreductase YRKL (EC 1.6.99.-)	0	0	1	0.000401482
NAD-dependent epimerase/dehydratase	0	0	14	0.00562075
NAD-dependent formate dehydrogenase alpha subunit	0	0	53	0.0212786
NAD-dependent protein deacetylase of SIR2 family	0	0	97	0.0389438
NAD-reducing hydrogenase subunit HoxF (EC 1.12.1.2)	0	0	5	0.00200741
NAD-specific glutamate dehydrogenase (EC 1.4.1.2)	0	0	4	0.00160593
NADH dehydrogenase (EC 1.6.99.3)	0	0	55	0.0220815
NADH pyrophosphatase (EC 3.6.1.22)	0	0	4	0.00160593
NADH-ubiquinone oxidoreductase chain I (EC 1.6.5.3)	0	0	5	0.00200741
NADP-dependent malic enzyme (EC 1.1.1.40)	0	0	28	0.0112415
NADP-reducing hydrogenase, subunit C	0	0	14	0.00562075
NADP-specific glutamate dehydrogenase (EC 1.4.1.4)	0	0	4	0.00160593
Na(+) H(+) antiporter subunit B	0	0	26	0.0104385
Na(+) H(+) antiporter subunit C	0	0	26	0.0104385
Na(+) H(+) antiporter subunit D	0	0	8	0.00321186
Na(+) H(+) antiporter subunit E	0	0	0	0
Na(+) H(+) antiporter subunit F	0	0	10	0.00401482
Naphthoate synthase (EC 4.1.3.36)	0	0	1	0.000401482
Ni,Fe-hydrogenase III large subunit	0	0	5	0.00200741
Nicotinate phosphoribosyltransferase (EC 2.4.2.11)	0	0	202	0.0810994
Nicotinate-nucleotide--dimethylbenzimidazole phosphoribosyltransferase (EC 2.4.2.21)	0	0	107	0.0429586
Nitrate/nitrite transporter	0	0	26	0.0104385
Nitrogen regulatory protein P-II	0	0	8	0.00321186
Nitrogenase (molybdenum-iron) beta chain (EC 1.18.6.1)	0	0	7	0.00281038
Nitrogenase FeMo-cofactor scaffold and assembly protein NifE	0	0	172	0.069055
Nitrogenase FeMo-cofactor scaffold and assembly protein NifN	0	0	142	0.0570105
Nitrogenase vanadium-cofactor synthesis protein VnfE	0	0	91	0.0365349
Nitrous oxide reductase maturation protein NosD	0	0	35	0.0140519
Non-phosphorylating glyceraldehyde-3-phosphate dehydrogenase (NAD)	0	0	13	0.00521927
Nucleotidase YfbR, HD superfamily	0	0	0	0
Nucleotide pyrophosphatase (EC 3.6.1.9)	0	0	42	0.0168623
NusA protein homolog, archaeal	0	0	103	0.0413527
O-acetylhomoserine sulfhydrylase (EC 2.5.1.49)	0	0	8	0.00321186
O-antigen export system, permease protein	0	0	6	0.00240889
O-antigen flippase Wzx	0	0	31	0.012446
O-phosphoseryl-tRNA(Cys) synthetase	0	0	204	0.0819024
O-phosphoseryl-tRNA(Sec) selenium transferase	0	0	16	0.00642372
O-phosphoseryl-tRNA:Cysteinyl-tRNA synthase	0	0	197	0.079092
O-succinylhomoserine sulfhydrylase (EC 2.5.1.48)	0	0	8	0.00321186
Octaprenyl-diphosphate synthase (EC 2.5.1.-)	0	0	47	0.0188697
Oligopeptide ABC transporter, periplasmic oligopeptide-binding protein OppA (TC 3.A.1.5.1)	0	0	6	0.00240889
Oligopeptide transport system permease protein OppB (TC 3.A.1.5.1)	0	0	2	0.000802965
Oligosaccharyltransferase PglB (EC 2.4.1.119)	0	0	18	0.00722668
Ornithine decarboxylase (EC 4.1.1.17)	0	0	11	0.0044163
Orotate phosphoribosyltransferase (EC 2.4.2.10)	0	0	219	0.0879246
Orotidine 5I-phosphate decarboxylase (EC 4.1.1.23)	0	0	105	0.0421556
Outer membrane protein YfgL, lipoprotein component of the protein assembly complex (forms a complex with YaeT, YfiO, and NlpB)	0	0	1	0.000401482
P protein	0	0	493	0.197931
PAB2272 methyltransferase homolog	0	0	119	0.0477764
Pantoate kinase, archaeal (EC 2.7.1.-)	0	0	76	0.0305127
Peptidase M48, Ste24p precursor	0	0	4	0.00160593
Peptide chain release factor 1	0	0	31	0.012446
Peptidyl-prolyl cis-trans isomerase (EC 5.2.1.8)	0	0	70	0.0281038
Peptidyl-prolyl cis-trans isomerase ppiC (EC 5.2.1.8)	0	0	42	0.0168623
Peptidyl-tRNA hydrolase, archaeal type (EC 3.1.1.29)	0	0	223	0.0895305
Periplasmic divalent cation tolerance protein cutA	0	0	2	0.000802965
Periplasmic thiol:disulfide interchange protein DsbA	0	0	4	0.00160593
Permease of the drug/metabolite transporter (DMT) superfamily	0	0	100	0.0401482
Phage integrase	0	0	51	0.0204756
Phenylalanyl-tRNA synthetase alpha chain (EC 6.1.1.20)	0	0	411	0.165009
Phenylalanyl-tRNA synthetase beta chain (EC 6.1.1.20)	0	0	1217	0.488604
Phosphate ABC transporter, periplasmic phosphate-binding protein PstS (TC 3.A.1.7.1)	0	0	57	0.0228845
Phosphate transport system permease protein PstA (TC 3.A.1.7.1)	0	0	3	0.00120445
Phosphate transport system permease protein PstC (TC 3.A.1.7.1)	0	0	19	0.00762816
Phosphate transport system regulatory protein PhoU	0	0	30	0.0120445
Phosphatidate cytidylyltransferase (EC 2.7.7.41)	0	0	192	0.0770846
Phosphatidylserine decarboxylase (EC 4.1.1.65)	0	0	61	0.0244904
Phospho-N-acetylmuramoyl-pentapeptide-transferase (EC 2.7.8.13)	0	0	70	0.0281038
Phosphoenolpyruvate carboxykinase [GTP] (EC 4.1.1.32)	0	0	615	0.246912
Phosphoenolpyruvate carboxylase, archaeal (EC 4.1.1.31)	0	0	6	0.00240889
Phosphoenolpyruvate synthase (EC 2.7.9.2)	0	0	60	0.0240889
Phosphoglucosamine mutase (EC 5.4.2.10)	0	0	590	0.236875
Phosphoglycerate mutase (EC 5.4.2.1)	0	0	5	0.00200741
Phosphoglycolate phosphatase, archaeal type (EC 3.1.3.18)	0	0	1	0.000401482
Phosphomethylpyrimidine kinase (EC 2.7.4.7)	0	0	66	0.0264978
Phosphopantothenoylcysteine decarboxylase (EC 4.1.1.36)	0	0	344	0.13811
Phosphopantothenoylcysteine synthetase (EC 6.3.2.5)	0	0	344	0.13811
Phosphoribosyl-AMP cyclohydrolase (EC 3.5.4.19)	0	0	5	0.00200741
Phosphoribosylamine--glycine ligase (EC 6.3.4.13)	0	0	1105	0.443638
Phosphoribosylaminoimidazole carboxylase catalytic subunit (EC 4.1.1.21)	0	0	192	0.0770846
Phosphoribosylaminoimidazolecarboxamide formyltransferase (EC 2.1.2.3)	0	0	279	0.112014
Phosphoribosylaminoimidazolecarboxamide formyltransferase [alternate form]	0	0	729	0.292681
Phosphoribosylformimino-5-aminoimidazole carboxamide ribotide isomerase (EC 5.3.1.16)	0	0	135	0.0542001
Phosphoribosylformimino-5-aminoimidazole carboxamide ribotide isomerase related protein	0	0	115	0.0461705
Phosphoribosylformylglycinamidine synthase, PurS subunit (EC 6.3.5.3)	0	0	103	0.0413527
Phosphoribosylglycinamide formyltransferase (EC 2.1.2.2)	0	0	30	0.0120445
Phosphoribosylglycinamide formyltransferase 2 (EC 2.1.2.-)	0	0	1	0.000401482
Phytoene dehydrogenase and related proteins	0	0	417	0.167418
Phytoene desaturase (EC 1.14.99.-)	0	0	38	0.0152563
Phytoene desaturase, neurosporene or lycopene producing (EC 1.3.-.-)	0	0	71	0.0285052
Poly(glycerol-phosphate) alpha-glucosyltransferase (EC 2.4.1.52)	0	0	91	0.0365349
Polyferredoxin NapH (periplasmic nitrate reductase)	0	0	91	0.0365349
Polyphosphate kinase (EC 2.7.4.1)	0	0	0	0
Polysaccharide deacetylase	0	0	17	0.0068252
Potassium efflux system KefA	0	0	107	0.0429586
Potassium efflux system KefA protein	0	0	107	0.0429586
Potassium efflux system KefA protein / Small-conductance mechanosensitive channel	0	0	107	0.0429586
Potassium voltage-gated channel subfamily KQT	0	0	84	0.0337245
Predicted 2-keto-4-pentenoate hydratase/2-oxohepta-3-ene-1,7-dioic acid hydratase	0	0	31	0.012446
Predicted RNA methylase COG2263	0	0	78	0.0313156
Predicted RNA-binding protein COG1491	0	0	472	0.1895
Predicted Zn-ribbon RNA-binding protein with a function in translation	0	0	10	0.00401482
Predicted adenosylcobinamide-phosphate guanylyltransferase CobY (EC 2.7.7.62)	0	0	45	0.0180667
Predicted alpha-ribazole-5I-phosphate phosphatase CobZ (EC 3.1.3.73)	0	0	114	0.045769
Predicted functional analog of homoserine kinase (EC 2.7.1.-)	0	0	86	0.0345275
Predicted signal-transduction protein containing cAMP-binding and CBS domains	0	0	204	0.0819024
Prephenate and/or arogenate dehydrogenase (unknown specificity) (EC 1.3.1.12)(EC 1.3.1.43)	0	0	191	0.0766831
Prephenate dehydratase (EC 4.2.1.51)	0	0	71	0.0285052
Prevent host death protein, Phd antitoxin	0	0	12	0.00481779
Probable low-affinity inorganic phosphate transporter	0	0	173	0.0694564
Prolyl-tRNA synthetase (EC 6.1.1.15)	0	0	490	0.196726
Protein RtcB	0	0	159	0.0638357
Protein involved in stability of MscS mechanosensitive channel	0	0	34	0.0136504
Protein similar to polyadenylation specificity factor, MA3206 type	0	0	46	0.0184682
Protein similar to polyadenylation specificity factor, MJ0047 type	0	0	274	0.110006
Protein-N(5)-glutamine methyltransferase PrmC, methylates polypeptide chain release factors RF1 and RF2	0	0	90	0.0361334
Protein-export membrane protein SecF (TC 3.A.5.1.1)	0	0	156	0.0626312
Putative DNA-binding protein in cluster with Type I restriction-modification system	0	0	209	0.0839098
Putative RNA-binding protein COG1094	0	0	258	0.103582
Putative Zn-dependent hydrolase in polyisoprenoid biosynthetic cluster	0	0	529	0.212384
Putative arylsulfatase regulatory protein	0	0	123	0.0493823
Putative deoxyribonuclease YcfH	0	0	8	0.00321186
Putative heme iron utilization protein	0	0	8	0.00321186
Putative membrane-bound ClpP-class protease associated with aq_911	0	0	57	0.0228845
Putative metal chaperone, involved in Zn homeostasis, GTPase of COG0523 family	0	0	14	0.00562075
Putative preQ0 transporter	0	0	2	0.000802965
Putative stomatin/prohibitin-family membrane protease subunit YbbK	0	0	172	0.069055
Putative stomatin/prohibitin-family membrane protease subunit aq_911	0	0	17	0.0068252
Putrescine transport ATP-binding protein PotA (TC 3.A.1.11.1)	0	0	3	0.00120445
Pyridoxine biosynthesis glutamine amidotransferase, glutaminase subunit (EC 2.4.2.-)	0	0	60	0.0240889
Pyrimidine deaminase archaeal predicted (EC 3.5.4.26)	0	0	534	0.214392
Pyrrolidone-carboxylate peptidase (EC 3.4.19.3)	0	0	0	0
Pyrroline-5-carboxylate reductase (EC 1.5.1.2)	0	0	56	0.022483
Pyruvate formate-lyase (EC 2.3.1.54)	0	0	4	0.00160593
Pyruvate formate-lyase activating enzyme (EC 1.97.1.4)	0	0	3	0.00120445
Pyruvate kinase (EC 2.7.1.40)	0	0	62	0.0248919
Pyruvate oxidase [ubiquinone, cytochrome] (EC 1.2.2.2)	0	0	47	0.0188697
Pyruvate phosphate dikinase	0	0	139	0.055806
Pyruvate,phosphate dikinase (EC 2.7.9.1)	0	0	2	0.000802965
Pyruvate:ferredoxin oxidoreductase, beta subunit (EC 1.2.7.1)	0	0	219	0.0879246
Pyruvate:ferredoxin oxidoreductase, delta subunit (EC 1.2.7.1)	0	0	161	0.0646386
Queuosine Biosynthesis QueC ATPase	0	0	33	0.0132489
Queuosine Biosynthesis QueE Radical SAM	0	0	92	0.0369364
Queuosine biosynthesis QueD, PTPS-I	0	0	294	0.118036
Quinolinate phosphoribosyltransferase [decarboxylating] (EC 2.4.2.19)	0	0	69	0.0277023
RNA helicase, putative	0	0	1177	0.472545
Radical SAM domain heme biosynthesis protein	0	0	96	0.0385423
Respiratory nitrate reductase beta chain (EC 1.7.99.4)	0	0	0	0
Retron-type reverse transcriptase	0	0	4357	1.74926
Ribonuclease P protein component 1 (EC 3.1.26.5)	0	0	113	0.0453675
Ribonuclease P protein component 2 (EC 3.1.26.5)	0	0	89	0.0357319
Ribonuclease P protein component 3 (EC 3.1.26.5)	0	0	119	0.0477764
Ribonuclease P protein component 4 (EC 3.1.26.5)	0	0	90	0.0361334
Ribonuclease PH (EC 2.7.7.56)	0	0	16	0.00642372
Ribonucleotide reductase of class II (coenzyme B12-dependent) (EC 1.17.4.1)	0	0	110	0.044163
Ribonucleotide reductase of class III (anaerobic), activating protein (EC 1.97.1.4)	0	0	120	0.0481779
Ribonucleotide reductase of class Ia (aerobic), beta subunit (EC 1.17.4.1)	0	0	11	0.0044163
Ribose 1,5-bisphosphate or 5-ribose-1,2-cyclic phosphate dehydrogenase	0	0	111	0.0445645
Ribose 5-phosphate isomerase A (EC 5.3.1.6)	0	0	87	0.034929
Ribose ABC transport system, ATP-binding protein RbsA (TC 3.A.1.2.1)	0	0	5	0.00200741
Ribose ABC transport system, permease protein RbsC (TC 3.A.1.2.1)	0	0	2	0.000802965
Ribose-1,5-bisphosphate isomerase	0	0	169	0.0678505
Ribose-phosphate pyrophosphokinase (EC 2.7.6.1)	0	0	250	0.100371
Ribosomal RNA large subunit methyltransferase E (EC 2.1.1.-)	0	0	110	0.044163
Ribosomal RNA small subunit methyltransferase C (EC 2.1.1.52)	0	0	95	0.0381408
Ribosomal protein S6 glutaminyl transferase	0	0	19	0.00762816
Ribosomal-protein-L7p-serine acetyltransferase	0	0	3	0.00120445
Ribosomal-protein-S18p-alanine acetyltransferase (EC 2.3.1.-)	0	0	115	0.0461705
Ribosome biogenesis protein Nop10	0	0	13	0.00521927
Ribulose bisphosphate carboxylase (EC 4.1.1.39)	0	0	142	0.0570105
Ribulose-1,5-bisphosphate carboxylase, Type III (EC 4.1.1.39)	0	0	744	0.298703
Ribulose-5-phosphate 4-epimerase and related epimerases and aldolases	0	0	5	0.00200741
SSU ribosomal protein S10p (S20e)	0	0	4	0.00160593
SSU ribosomal protein S11e (S17p)	0	0	154	0.0618283
SSU ribosomal protein S15e (S19p)	0	0	189	0.0758801
SSU ribosomal protein S16e (S9p)	0	0	125	0.0501853
SSU ribosomal protein S18e (S13p)	0	0	206	0.0827053
SSU ribosomal protein S23e (S12p)	0	0	108	0.0433601
SSU ribosomal protein S24e	0	0	49	0.0196726
SSU ribosomal protein S27Ae	0	0	80	0.0321186
SSU ribosomal protein S3Ae	0	0	236	0.0947498
SSU ribosomal protein S5e (S7p)	0	0	90	0.0361334
SSU ribosomal protein S7p (S5e)	0	0	43	0.0172637
SSU ribosomal protein S8e	0	0	108	0.0433601
SSU ribosomal protein S9e (S4p)	0	0	198	0.0794935
Sarcosine oxidase alpha subunit (EC 1.5.3.1)	0	0	201	0.0806979
Segregation and condensation protein A	0	0	162	0.0650401
Segregation and condensation protein B	0	0	163	0.0654416
Selenide,water dikinase (EC 2.7.9.3)	0	0	21	0.00843113
Selenocysteine-specific translation elongation factor	0	0	19	0.00762816
Serine acetyltransferase (EC 2.3.1.30)	0	0	6	0.00240889
Serine hydroxymethyltransferase (EC 2.1.2.1)	0	0	544	0.218406
Serine phosphatase RsbU, regulator of sigma subunit	0	0	560	0.22483
Shikimate 5-dehydrogenase I alpha (EC 1.1.1.25)	0	0	26	0.0104385
Shikimate kinase I (EC 2.7.1.71)	0	0	2	0.000802965
Signal peptidase, type IV - prepilin/preflagellin	0	0	93	0.0373379
Signal recognition particle receptor protein FtsY (=alpha subunit) (TC 3.A.5.1.1)	0	0	790	0.317171
Signal recognition particle, subunit Ffh SRP54 (TC 3.A.5.1.1)	0	0	596	0.239283
Signal transduction histidine kinase CheA (EC 2.7.3.-)	0	0	27	0.01084
Sirohydrochlorin cobaltochelatase (EC 4.99.1.3)	0	0	79	0.0317171
Sodium-dependent phosphate transporter	0	0	412	0.165411
Sporulation initiation inhibitor protein Soj	0	0	2	0.000802965
Substrate-specific component CbiM of cobalt ECF transporter	0	0	42	0.0168623
Succinate dehydrogenase flavoprotein subunit (EC 1.3.99.1)	0	0	52	0.0208771
Succinate dehydrogenase iron-sulfur protein (EC 1.3.99.1)	0	0	34	0.0136504
Succinyl-CoA ligase [ADP-forming] alpha chain (EC 6.2.1.5)	0	0	0	0
Succinyl-CoA ligase [ADP-forming] beta chain (EC 6.2.1.5)	0	0	28	0.0112415
Sulfatase	0	0	5	0.00200741
Sulfate adenylyltransferase subunit 2 (EC 2.7.7.4)	0	0	35	0.0140519
Sulfate adenylyltransferase, dissimilatory-type (EC 2.7.7.4)	0	0	22	0.00883261
Sulfhydrogenase II subunit a	0	0	58	0.023286
Sulfhydrogenase II subunit b	0	0	23	0.00923409
Sulfhydrogenase II subunit d	0	0	33	0.0132489
Sulfhydrogenase II subunit g	0	0	0	0
Superoxide dismutase [Mn/Fe] (EC 1.15.1.1)	0	0	5	0.00200741
TPR domain protein, putative component of TonB system	0	0	25	0.0100371
TRAP-type uncharacterized transport system, fused permease component	0	0	112	0.044966
Tagatose-1,6-bisphosphate aldolase GatY (EC 4.1.2.-)	0	0	113	0.0453675
Tetrahydromethanopterin:alpha-L-glutamate ligase	0	0	57	0.0228845
ThiJ/PfpI family protein	0	0	25	0.0100371
Thiamin ABC transporter, transmembrane component	0	0	12	0.00481779
Thiamin biosynthesis lipoprotein ApbE	0	0	90	0.0361334
Thiamin-phosphate pyrophosphorylase (EC 2.5.1.3)	0	0	31	0.012446
Thiamin-phosphate synthase ThiN (EC 2.5.1.3)	0	0	66	0.0264978
Thiamine biosynthesis protein thiI-like	0	0	85	0.034126
Thiamine-monophosphate kinase (EC 2.7.4.16)	0	0	397	0.159388
Thiazole biosynthetic enzyme Thi4	0	0	111	0.0445645
Thioredoxin	0	0	187	0.0750772
Thioredoxin reductase (EC 1.8.1.9)	0	0	25	0.0100371
Thymidine kinase	0	0	41	0.0164608
Thymidine kinase (EC 2.7.1.21)	0	0	41	0.0164608
Thymidylate synthase thyX (EC 2.1.1.-)	0	0	3	0.00120445
TilS and TtcA-like	0	0	599	0.240488
TldE/PmbA protein, part of proposed TldE/TldD proteolytic complex (PMID 12029038)	0	0	303	0.121649
Transcription termination protein NusA	0	0	59	0.0236875
Transcriptional regulator, GntR family domain	0	0	138	0.0554046
Transcriptional regulator, Hth-3 family	0	0	11	0.0044163
Transcriptional regulator, MerR family	0	0	9	0.00361334
Translation elongation factor 1 beta subunit	0	0	65	0.0260963
Translation elongation factor 2	0	0	677	0.271803
Transmembrane component CbiQ of energizing module of cobalt ECF transporter	0	0	73	0.0293082
Transmembrane component NikQ of energizing module of nickel ECF transporter	0	0	36	0.0144534
Transmembrane component of general energizing module of ECF transporters	0	0	262	0.105188
Transport ATP-binding protein CydC	0	0	9	0.00361334
Trimethylamine methyltransferase corrinoid protein	0	0	45	0.0180667
Trimethylamine:corrinoid methyltransferase	0	0	64	0.0256949
Triosephosphate isomerase (EC 5.3.1.1)	0	0	98	0.0393453
Triphosphoribosyl-dephospho-CoA synthetase	0	0	111	0.0445645
Tryptophan synthase alpha chain (EC 4.2.1.20)	0	0	86	0.0345275
Tryptophan synthase beta chain (EC 4.2.1.20)	0	0	108	0.0433601
Tryptophan synthase beta chain like (EC 4.2.1.20)	0	0	29	0.011643
Tryptophanyl-tRNA synthetase (EC 6.1.1.2)	0	0	189	0.0758801
Two-component sensor kinase SA14-24	0	0	3	0.00120445
Type I restriction-modification system, DNA-methyltransferase subunit M (EC 2.1.1.72)	0	0	96	0.0385423
Type I restriction-modification system, restriction subunit R (EC 3.1.21.3)	0	0	294	0.118036
Type I restriction-modification system, specificity subunit S (EC 3.1.21.3)	0	0	86	0.0345275
Type III restriction-modification system methylation subunit (EC 2.1.1.72)	0	0	14	0.00562075
Type IV fimbrial biogenesis protein PilY1	0	0	13	0.00521927
Tyrosyl-tRNA synthetase (EC 6.1.1.1)	0	0	466	0.187091
UDP-4-amino-4-deoxy-L-arabinose--oxoglutarate aminotransferase (EC 2.6.1.-)	0	0	208	0.0835083
UDP-Bac2Ac4Ac hydrolyzing 2-epimerase NeuC homolog	0	0	4	0.00160593
UDP-N-acetyl-D-mannosaminuronate dehydrogenase	0	0	84	0.0337245
UDP-N-acetylglucosamine 2-epimerase (EC 5.1.3.14)	0	0	93	0.0373379
UDP-N-acetylglucosamine 4,6-dehydratase (EC 4.2.1.-)	0	0	20	0.00802965
UDP-glucose dehydrogenase (EC 1.1.1.22)	0	0	331	0.132891
UPF0129 protein MJ1474	0	0	116	0.0465719
UTP--glucose-1-phosphate uridylyltransferase (EC 2.7.7.9)	0	0	49	0.0196726
Ubiquinone biosynthesis monooxygenase UbiB	0	0	247	0.0991661
Ubiquinone/menaquinone biosynthesis methyltransferase UbiE (EC 2.1.1.-)	0	0	646	0.259358
Ubiquitin-like small archaeal modifier protein SAMP1	0	0	14	0.00562075
Uncharacterized ATP-dependent helicase MJ0294	0	0	886	0.355713
Uncharacterized HTH-type transcriptional regulator MJ0621	0	0	55	0.0220815
Uncharacterized ferredoxin MJ0099	0	0	48	0.0192711
Uncharacterized ferredoxin oxidoreductase MJ0100	0	0	186	0.0746757
Uncharacterized protein MJ0054	0	0	219	0.0879246
Uncharacterized protein MJ0065	0	0	87	0.034929
Uncharacterized protein MJ0094	0	0	111	0.0445645
Uncharacterized protein MJ0296	0	0	50	0.0200741
Uncharacterized protein MJ0319	0	0	291	0.116831
Uncharacterized protein MJ0453	0	0	20	0.00802965
Uncharacterized protein MJ1487	0	0	84	0.0337245
Uncharacterized protein conserved in archaea (DUF531)	0	0	106	0.0425571
Undecaprenyl pyrophosphate synthetase (EC 2.5.1.31)	0	0	161	0.0646386
Undecaprenyl-diphosphatase (EC 3.6.1.27)	0	0	17	0.0068252
Undecaprenyl-phosphate N-acetylglucosaminyl 1-phosphate transferase (EC 2.7.8.-)	0	0	6	0.00240889
Uracil-DNA glycosylase, family 4	0	0	27	0.01084
Uracil-DNA glycosylase, family 5	0	0	0	0
Uridine phosphorylase (EC 2.4.2.3)	0	0	2	0.000802965
Uroporphyrinogen decarboxylase (URO-D)	0	0	28	0.0112415
Uroporphyrinogen-III methyltransferase (EC 2.1.1.107)	0	0	93	0.0373379
Uroporphyrinogen-III synthase (EC 4.2.1.75)	0	0	86	0.0345275
V-type ATP synthase subunit E (EC 3.6.3.14)	0	0	80	0.0321186
V-type ATP synthase subunit F (EC 3.6.3.14)	0	0	124	0.0497838
Vitamin B12 ABC transporter, ATPase component BtuD	0	0	108	0.0433601
Vitamin B12 ABC transporter, B12-binding component BtuF	0	0	87	0.034929
Vitamin B12 ABC transporter, permease component BtuC	0	0	58	0.023286
Xaa-Pro aminopeptidase (EC 3.4.11.9)	0	0	658	0.264175
Xanthine permease	0	0	108	0.0433601
Xanthine-guanine phosphoribosyltransferase (EC 2.4.2.22)	0	0	62	0.0248919
Xylulose kinase (EC 2.7.1.17)	0	0	37	0.0148548
YjbQ (alternate ThiE)	0	0	213	0.0855157
YjeF protein, function unknown	0	0	262	0.105188
Zinc ABC transporter, ATP-binding protein ZnuC	0	0	120	0.0481779
Zinc ABC transporter, inner membrane permease protein ZnuB	0	0	129	0.0517912
Zinc ABC transporter, periplasmic-binding protein ZnuA	0	0	161	0.0646386
[NiFe] hydrogenase metallocenter assembly protein HypD	0	0	122	0.0489808
[NiFe] hydrogenase metallocenter assembly protein HypE	0	0	30	0.0120445
[NiFe] hydrogenase metallocenter assembly protein HypF	0	0	500	0.200741
[NiFe] hydrogenase nickel incorporation protein HypA	0	0	45	0.0180667
archaeal ATPase, fused to C-terminal DUF234 domain	0	0	665	0.266986
archaeosine tRNA-ribosyltransferase (EC 2.4.2.-) PUA domain	0	0	355	0.142526
archaeosine tRNA-ribosyltransferase (EC 2.4.2.-) type 1	0	0	390	0.156578
archaeosine tRNA-ribosyltransferase (EC 2.4.2.-) type 2	0	0	313	0.125664
cAMP-dependent Kef-type K+ transport system	0	0	35	0.0140519
capsular polysaccharide biosynthesis protein	0	0	85	0.034126
coenzyme F420-reducing hydrogenase, beta subunit homolog	0	0	46	0.0184682
conserved hypothetical protein [Pyrococcus horikoshii]; COG2102: Predicted ATPases of PP-loop superfamily; IPR002761: Domain of unknown function DUF71	0	0	276	0.110809
conserved protein associated with acetyl-CoA C-acyltransferase	0	0	236	0.0947498
conserved protein with predicted RNA binding PUA domain	0	0	276	0.110809
corresponds to STY3070 from Accession AL513382: Salmonella typhi CT18	0	0	158	0.0634342
dTDP-4-dehydrorhamnose 3,5-epimerase (EC 5.1.3.13)	0	0	81	0.0325201
dTDP-glucose 4,6-dehydratase (EC 4.2.1.46)	0	0	147	0.0590179
delta 1-pyrroline-5-carboxylate synthetase	0	0	49	0.0196726
diguanylate cyclase (GGDEF domain) with PAS/PAC sensor	0	0	45	0.0180667
ethylmalonyl-CoA mutase	0	0	13	0.00521927
glycosyl transferase, family 2	0	0	53	0.0212786
heterodisulfide reductase, subunit A/methylviologen reducing hydrogenase, subunit delta	0	0	2	0.000802965
histone acetyltransferase, ELP3 family	0	0	904	0.36294
hypothetical protein PA3071	0	0	9	0.00361334
methylcobamide:CoM methyltransferase isozyme M	0	0	80	0.0321186
n-type ATP pyrophosphatase superfamily / TilS and TtcA-like	0	0	599	0.240488
p53-regulating protein kinase (human PRPK/yeast YGR262c)	0	0	255	0.102378
photosystem I biogenesis protein BtpA	0	0	9	0.00361334
phytol kinase	0	0	79	0.0317171
protein of unknown function DUF358	0	0	273	0.109605
putative periplasmic protein kinase ArgK and related GTPases of G3E family	0	0	6	0.00240889
pyrrolysine-containing	0	0	234	0.0939469
rRNA biogenesis protein Nop5/Nop56	0	0	155	0.0622298
rubredoxin-oxygen oxidoreductase	0	0	48	0.0192711
tRNA (Uracil54-C5-)-methyltransferase (EC 2.1.1.35)	0	0	3	0.00120445
tRNA (adenine57/58-N1)-methyltransferase (EC 2.1.1.36)	0	0	385	0.154571
tRNA 5-methylaminomethyl-2-thiouridine synthase TusA	0	0	45	0.0180667
tRNA 5-methylaminomethyl-2-thiouridine synthase TusD	0	0	25	0.0100371
tRNA N2,N2-dimethyl(Guanine26-N2)-methyltransferase (EC 2.1.1.32)	0	0	401	0.160994
tRNA N6-threonylcarbamoyladenosine 2-methylthiotransferase (putative)	0	0	464	0.186288
tRNA cytosine methylase Pos56	0	0	391	0.15698
tRNA dihydrouridine synthase B (EC 1.-.-.-)	0	0	51	0.0204756
tRNA m5C48-49 methylase	0	0	20	0.00802965
tRNA methylase Trm12p Wyeosine biosynthesis	0	0	238	0.0955528
tRNA methylase YGL050w homolog Wyeosine biosynthesis	0	0	70	0.0281038
tRNA methylase YGL050w homolog Wyeosine biosynthesis type 2	0	0	70	0.0281038
tRNA nucleotidyltransferase, archaeal type (EC 2.7.7.21) (EC 2.7.7.25)	0	0	376	0.150957
tRNA pseudouridine 13 synthase (EC 4.2.1.-)	0	0	503	0.201946
tRNA pseudouridine 55 synthase (EC 4.2.1.70)	0	0	287	0.115225
tRNA pseudouridine synthase A (EC 4.2.1.70)	0	0	70	0.0281038
tRNA(U54)-2-thioribothymidine synthetase	0	0	5	0.00200741
tRNA-(G10-N2) methyltransferase; tRNA-(G10-N2) dimethyltransferase	0	0	110	0.044163
tRNA-guanine transglycosylase (EC 2.4.2.29)	0	0	18	0.00722668
tRNA-i(6)A37 methylthiotransferase	0	0	473	0.189901
tRNA-intron endonuclease (EC 3.1.27.9)	0	0	439	0.176251
tRNA:Cm32/Um32 methyltransferase	0	0	416	0.167017
tungsten-containing formate dehydrogenase alpha subunit	0	0	11	0.0044163
tungsten-containing formate dehydrogenase beta subunit	0	0	6	0.00240889
uncharacterized domain	0	0	276	0.110809

## Sheet: Cyanobacteria
Functions – Cyanobacteria	RNA	RNA (%)	DNA	DNA (%)
Cold-shock DEAD-box protein A	20158	60.748	18	0.022239
Ribosomal protein S12p Asp88 (E. coli) methylthiotransferase	2206	6.64798	66	0.0815429
Translation initiation factor 2	1737	5.23461	13	0.0160615
3-oxoacyl-[acyl-carrier-protein] synthase, KASII (EC 2.3.1.41)	964	2.9051	72	0.0889559
3-dehydroquinate dehydratase II (EC 4.2.1.10)	869	2.61881	3	0.0037065
2-C-methyl-D-erythritol 4-phosphate cytidylyltransferase (EC 2.7.7.60)	792	2.38676	41	0.0506554
Translation initiation factor 3	771	2.32348	2	0.002471
Light-independent protochlorophyllide reductase subunit B (EC 1.18.-.-)	575	1.73281	22	0.027181
Rod shape-determining protein MreB	431	1.29886	33	0.0407714
Segregation and condensation protein B	416	1.25365	17	0.0210035
Alanine racemase (EC 5.1.1.1)	380	1.14516	11	0.0135905
Glutamine synthetase inactivating factor IF7	340	1.02462	0	0
Phosphomannomutase (EC 5.4.2.8)	322	0.970376	16	0.019768
Phosphoglucomutase (EC 5.4.2.2)	320	0.964349	34	0.0420069
Protoporphyrin IX Mg-chelatase subunit D (EC 6.6.1.1)	204	0.614773	5	0.00617749
dTDP-4-dehydrorhamnose 3,5-epimerase (EC 5.1.3.13)	200	0.602718	10	0.012355
TldD protein, part of proposed TldE/TldD proteolytic complex (PMID 12029038)	174	0.524365	186	0.229803
6,7-dimethyl-8-ribityllumazine synthase (EC 2.5.1.9)	141	0.424916	14	0.017297
N-acetylmuramoyl-L-alanine amidase (EC 3.5.1.28)	137	0.412862	73	0.0901914
Cadherin-4 precursor	130	0.391767	0	0
GMP synthase [glutamine-hydrolyzing] (EC 6.3.5.2)	124	0.373685	129	0.159379
Ribosomal subunit interface protein	104	0.313413	29	0.0358295
Heme O synthase, protoheme IX farnesyltransferase (EC 2.5.1.-) COX10-CtaB	94	0.283278	34	0.0420069
Pyridoxine 5I-phosphate synthase (EC 2.6.99.2)	86	0.259169	2	0.002471
Photosystem II stability/assembly factor HCF136/Ycf48	84	0.253142	21	0.0259455
SSU ribosomal protein S1p	66	0.198897	89	0.109959
Glutamine synthetase type I (EC 6.3.1.2)	62	0.186843	32	0.0395359
DNA-directed RNA polymerase delta (= betaII) subunit (EC 2.7.7.6)	59	0.177802	411	0.50779
GTP-binding protein	59	0.177802	231	0.2854
GTP-binding protein HflX	59	0.177802	7	0.00864849
S-adenosylmethionine synthetase (EC 2.5.1.6)	59	0.177802	106	0.130963
DNA gyrase subunit A (EC 5.99.1.3)	53	0.15972	146	0.180383
Dihydroneopterin aldolase (EC 4.1.2.25)	52	0.156707	43	0.0531264
Homoserine dehydrogenase (EC 1.1.1.3)	45	0.135612	61	0.0753654
Phosphoribosylformylglycinamidine synthase, synthetase subunit (EC 6.3.5.3)	44	0.132598	18	0.022239
Chromosome partition protein smc	38	0.114516	22	0.027181
Phycocyanin alpha chain	38	0.114516	0	0
Lycopene cyclase	36	0.108489	12	0.014826
Carboxysome protein CcmM	33	0.0994485	1	0.0012355
decarboxylase	32	0.0964349	1034	1.27751
Uptake hydrogenase large subunit (EC 1.12.99.6)	30	0.0904077	0	0
Carboxysome protein CcmN	28	0.0843806	0	0
Histidinol dehydrogenase (EC 1.1.1.23)	28	0.0843806	10	0.012355
Translation elongation factor LepA	27	0.081367	4	0.00494199
COG2740: Predicted nucleic-acid-binding protein implicated in transcription termination	26	0.0783534	13	0.0160615
DNA gyrase subunit B (EC 5.99.1.3)	23	0.0693126	38	0.0469489
YbbL ABC transporter ATP-binding protein	22	0.066299	3	0.0037065
NADH dehydrogenase subunit 5	20	0.0602718	234	0.289107
NADH dehydrogenase subunit 5, Involved in CO2 fixation	20	0.0602718	234	0.289107
Protein-export membrane protein SecD (TC 3.A.5.1.1)	20	0.0602718	46	0.0568329
5-methyltetrahydrofolate--homocysteine methyltransferase (EC 2.1.1.13)	19	0.0572582	366	0.452192
Rhodanese-related sulfurtransferase	19	0.0572582	19	0.0234745
SAM radical protein, elongator protein	19	0.0572582	76	0.0938979
Zn-dependent hydrolase, RNA-metabolising	15	0.0452039	226	0.279223
Glycogen synthase, ADP-glucose transglucosylase (EC 2.4.1.21)	14	0.0421903	60	0.0741299
NAD kinase (EC 2.7.1.23)	14	0.0421903	65	0.0803074
2-hydroxy-3-oxopropionate reductase (EC 1.1.1.60)	13	0.0391767	336	0.415127
DNA polymerase III beta subunit (EC 2.7.7.7)	13	0.0391767	122	0.150731
Gluconolactonase (EC 3.1.1.17)	13	0.0391767	39	0.0481844
Phycobilisome small rod capping linker polypeptide, phycocyanin-associated	13	0.0391767	0	0
COG1496: Uncharacterized conserved protein	12	0.0361631	28	0.034594
Rod shape-determining protein MreC	11	0.0331495	12	0.014826
tRNA-(ms[2]io[6]A)-hydroxylase (EC 1.-.-.-)	11	0.0331495	5	0.00617749
ATP synthase protein I	10	0.0301359	25	0.0308875
Diaminopimelate decarboxylase (EC 4.1.1.20)	10	0.0301359	53	0.0654814
FIG048548: ATP synthase protein I2	10	0.0301359	25	0.0308875
Glucosamine-1-phosphate N-acetyltransferase (EC 2.3.1.157)	10	0.0301359	45	0.0555974
N-acetylglucosamine-1-phosphate uridyltransferase (EC 2.7.7.23)	10	0.0301359	45	0.0555974
Uroporphyrinogen III decarboxylase (EC 4.1.1.37)	10	0.0301359	37	0.0457134
Iron-sulfur cluster assembly protein SufB	9	0.0271223	0	0
Acetylornithine aminotransferase (EC 2.6.1.11)	8	0.0241087	262	0.323701
NAD-reducing hydrogenase subunit HoxF (EC 1.12.1.2)	8	0.0241087	0	0
Pyruvate decarboxylase (EC 4.1.1.1)	8	0.0241087	655	0.809251
Glutamyl-tRNA synthetase (EC 6.1.1.17)	7	0.0210951	11	0.0135905
Glutamyl-tRNA(Gln) synthetase (EC 6.1.1.24)	7	0.0210951	11	0.0135905
Kef-type K+ transport systems (NAD-binding component fused to domain related to exopolyphosphatase)	7	0.0210951	0	0
Phycobilisome degradation protein NblA	7	0.0210951	0	0
SSU ribosomal protein S14p (S29e)	7	0.0210951	4	0.00494199
anti sigma b factor antagonist RsbV	7	0.0210951	0	0
Cell division protein YlmG/Ycf19 (putative), YggT family	6	0.0180815	32	0.0395359
Ubiquinone biosynthesis monooxygenase UbiB	6	0.0180815	238	0.294049
2-amino-4-hydroxy-6-hydroxymethyldihydropteridine pyrophosphokinase (EC 2.7.6.3)	5	0.015068	3	0.0037065
Iron-sulfur cluster assembly ATPase protein SufC	5	0.015068	61	0.0753654
Malate dehydrogenase (EC 1.1.1.37)	5	0.015068	0	0
3-dehydroquinate synthase (EC 4.2.3.4)	4	0.0120544	51	0.0630104
Cytochrome b6-f complex subunit V (PetG)	4	0.0120544	0	0
Glucose-6-phosphate 1-dehydrogenase (EC 1.1.1.49)	4	0.0120544	69	0.0852494
Orotidine 5I-phosphate decarboxylase (EC 4.1.1.23)	4	0.0120544	69	0.0852494
Phosphate ABC transporter, periplasmic phosphate-binding protein PstS (TC 3.A.1.7.1)	4	0.0120544	364	0.449721
RNA polymerase sigma-E factor	4	0.0120544	5	0.00617749
Anthranilate synthase, amidotransferase component (EC 4.1.3.27)	3	0.00904077	9	0.0111195
Cyanobacteria-specific RpoD-like sigma factor, type-3	3	0.00904077	0	0
Diacylglycerol kinase (EC 2.7.1.107)	3	0.00904077	26	0.032123
FIG000325: clustered with transcription termination protein NusA	3	0.00904077	23	0.0284165
Group 2 RNA polymerase sigma factor	3	0.00904077	45	0.0555974
Hypothetical glycine rich membrane protein DUF1517	3	0.00904077	32	0.0395359
LSU rRNA	3	0.00904077	1	0.0012355
Preprotein translocase subunit SecE (TC 3.A.5.1.1)	3	0.00904077	0	0
RNA polymerase sigma factor	3	0.00904077	193	0.238451
Ribosomal RNA large subunit methyltransferase N (EC 2.1.1.-)	3	0.00904077	39	0.0481844
Transcriptional regulator, MecI family	3	0.00904077	0	0
Circadian clock protein KaiC	2	0.00602718	273	0.337291
DNA primase (EC 2.7.7.-)	2	0.00602718	509	0.628869
Dihydrodipicolinate synthase (EC 4.2.1.52)	2	0.00602718	33	0.0407714
Dihydrofolate synthase (EC 6.3.2.12)	2	0.00602718	4	0.00494199
Folylpolyglutamate synthase (EC 6.3.2.17)	2	0.00602718	4	0.00494199
Mannose-1-phosphate guanylyltransferase (EC 2.7.7.13 )	2	0.00602718	62	0.0766009
Multimodular transpeptidase-transglycosylase (EC 2.4.1.129) (EC 3.4.-.-)	2	0.00602718	441	0.544855
Orotate phosphoribosyltransferase (EC 2.4.2.10)	2	0.00602718	89	0.109959
Potassium channel protein	2	0.00602718	11	0.0135905
UDP-glucose 4-epimerase (EC 5.1.3.2)	2	0.00602718	66	0.0815429
photosystem I P700 chlorophyll a apoprotein subunit Ia (PsaA)	2	0.00602718	0	0
3-polyprenyl-4-hydroxybenzoate carboxy-lyase UbiX (EC 4.1.1.-)	1	0.00301359	0	0
Cell division protein FtsH (EC 3.4.24.-)	1	0.00301359	549	0.678289
Cytochrome c oxidase polypeptide I (EC 1.9.3.1)	1	0.00301359	270	0.333585
D-alanyl-D-alanine carboxypeptidase (EC 3.4.16.4)	1	0.00301359	134	0.165557
DNA ligase, phage-associated	1	0.00301359	1116	1.37882
Death on curing protein, Doc toxin	1	0.00301359	79	0.0976044
Helicase PriA essential for oriC/DnaA-independent DNA replication	1	0.00301359	46	0.0568329
Imidazole glycerol phosphate synthase cyclase subunit (EC 4.1.3.-)	1	0.00301359	12	0.014826
Long-chain-fatty-acid--CoA ligase (EC 6.2.1.3)	1	0.00301359	543	0.670876
Nitrate ABC transporter, ATP-binding protein	1	0.00301359	0	0
Nitrate ABC transporter, nitrate-binding protein	1	0.00301359	11	0.0135905
Phosphoribosylaminoimidazole carboxylase ATPase subunit (EC 4.1.1.21)	1	0.00301359	68	0.0840139
Phycobilisome phycoerythrin-associated linker polypeptide	1	0.00301359	540	0.667169
Phytochrome, two-component sensor histidine kinase (EC 2.7.3.-)	1	0.00301359	121	0.149495
RNA polymerase sigma-70 factor	1	0.00301359	1	0.0012355
Ribosome recycling factor	1	0.00301359	32	0.0395359
Ribosome small subunit-stimulated GTPase EngC	1	0.00301359	23	0.0284165
Thioredoxin	1	0.00301359	229	0.282929
1,2-dihydroxy-3-keto-5-methylthiopentene dioxygenase (EC 1.13.11.54)	0	0	31	0.0383004
1,4-alpha-glucan (glycogen) branching enzyme, GH-13-type (EC 2.4.1.18)	0	0	162	0.200151
1,4-dihydroxy-2-naphthoate octaprenyltransferase (EC 2.5.1.-)	0	0	7	0.00864849
1-acyl-sn-glycerol-3-phosphate acyltransferase (EC 2.3.1.51)	0	0	0	0
1-deoxy-D-xylulose 5-phosphate reductoisomerase (EC 1.1.1.267)	0	0	18	0.022239
1-deoxy-D-xylulose 5-phosphate synthase (EC 2.2.1.7)	0	0	56	0.0691879
1-hydroxy-2-methyl-2-(E)-butenyl 4-diphosphate synthase (EC 1.17.7.1)	0	0	5	0.00617749
15,16-dihydrobiliverdin:ferredoxin oxidoreductase PebA (EC 1.3.7.2)	0	0	93	0.114901
16S rRNA processing protein RimM	0	0	10	0.012355
2,3-bisphosphoglycerate-independent phosphoglycerate mutase (EC 5.4.2.1)	0	0	120	0.14826
2,3-diketo-5-methylthiopentyl-1-phosphate enolase	0	0	63	0.0778364
2,3-diketo-5-methylthiopentyl-1-phosphate enolase-phosphatase (EC 3.1.3.77)	0	0	63	0.0778364
2-C-methyl-D-erythritol 2,4-cyclodiphosphate synthase (EC 4.6.1.12)	0	0	2	0.002471
2-Keto-3-deoxy-D-manno-octulosonate-8-phosphate synthase (EC 2.5.1.55)	0	0	10	0.012355
2-dehydro-3-deoxyphosphogluconate aldolase (EC 4.1.2.14)	0	0	16	0.019768
2-hydroxy-3-keto-5-methylthiopentenyl-1-phosphate phosphatase	0	0	52	0.0642459
2-hydroxychromene-2-carboxylate isomerase	0	0	5	0.00617749
2-isopropylmalate synthase (EC 2.3.3.13)	0	0	83	0.102546
2-keto-3-deoxy-D-arabino-heptulosonate-7-phosphate synthase I alpha (EC 2.5.1.54)	0	0	20	0.02471
2-keto-4-pentenoate hydratase/2-oxohepta-3-ene-1,7-dioic acid hydratase (catechol pathway)	0	0	0	0
2-methyl-6-phytyl-1,4-benzoquinone methyltransferase	0	0	53	0.0654814
2-methyl-6-solanyl-1,4-benzoquinone methyltransferase	0	0	53	0.0654814
2-octaprenyl-6-methoxyphenol hydroxylase (EC 1.14.13.-)	0	0	2	0.002471
2-phosphosulfolactate phosphatase (EC 3.1.3.71)	0	0	7	0.00864849
2-succinyl-5-enolpyruvyl-6-hydroxy-3-cyclohexene-1-carboxylic-acid synthase (EC 2.2.1.9)	0	0	20	0.02471
2-succinyl-6-hydroxy-2,4-cyclohexadiene-1-carboxylate synthase (EC 4.2.99.20)	0	0	3	0.0037065
23S rRNA (guanine-N-2-) -methyltransferase rlmL EC 2.1.1.-)	0	0	5	0.00617749
23S rRNA (guanosine-2I-O-) -methyltransferase rlmB (EC 2.1.1.-)	0	0	1	0.0012355
2I,3I-cyclic-nucleotide 2I-phosphodiesterase (EC 3.1.4.16)	0	0	478	0.590568
3,4-dihydroxy-2-butanone 4-phosphate synthase	0	0	58	0.0716589
3-demethylubiquinone-9 3-methyltransferase (EC 2.1.1.64)	0	0	143	0.176676
3-deoxy-D-manno-octulosonate 8-phosphate phosphatase (EC 3.1.3.45)	0	0	10	0.012355
3-isopropylmalate dehydratase large subunit (EC 4.2.1.33)	0	0	62	0.0766009
3-isopropylmalate dehydratase small subunit (EC 4.2.1.33)	0	0	48	0.0593039
3-isopropylmalate dehydrogenase (EC 1.1.1.85)	0	0	15	0.0185325
3-oxoacyl-[acyl-carrier protein] reductase (EC 1.1.1.100)	0	0	217	0.268103
3-oxoacyl-[acyl-carrier-protein] synthase, KASIII (EC 2.3.1.41)	0	0	20	0.02471
3-polyprenyl-4-hydroxybenzoate carboxy-lyase (EC 4.1.1.-)	0	0	3	0.0037065
3I(2I),5I-bisphosphate nucleotidase (EC 3.1.3.7)	0	0	21	0.0259455
3I,5I-cyclic-nucleotide phosphodiesterase (EC 3.1.4.17)	0	0	9	0.0111195
3I-to-5I exoribonuclease RNase R	0	0	93	0.114901
4,4I-diaponeurosporenoate glycosyltransferase (EC 2.4.1.-)	0	0	8	0.00988399
4-alpha-glucanotransferase (amylomaltase) (EC 2.4.1.25)	0	0	12	0.014826
4-amino-4-deoxy-L-arabinose transferase and related glycosyltransferases of PMT family	0	0	23	0.0284165
4-carboxymuconolactone decarboxylase (EC 4.1.1.44)	0	0	24	0.029652
4-diphosphocytidyl-2-C-methyl-D-erythritol kinase (EC 2.7.1.148)	0	0	8	0.00988399
4-hydroxy-3-methylbut-2-enyl diphosphate reductase (EC 1.17.1.2)	0	0	18	0.022239
4-hydroxybenzoate transporter	0	0	11	0.0135905
4-hydroxybenzoyl-CoA thioesterase family active site	0	0	21	0.0259455
4-keto-6-deoxy-N-Acetyl-D-hexosaminyl-(Lipid carrier) aminotransferase	0	0	2	0.002471
4Fe-4S ferredoxin, iron-sulfur binding	0	0	58	0.0716589
4I-phosphopantetheinyl transferase (EC 2.7.8.-)	0	0	59	0.0728944
5,10-methylenetetrahydrofolate reductase (EC 1.5.1.20)	0	0	44	0.0543619
5-Enolpyruvylshikimate-3-phosphate synthase (EC 2.5.1.19)	0	0	0	0
5-formyltetrahydrofolate cyclo-ligase (EC 6.3.3.2)	0	0	18	0.022239
5-nucleotidase SurE (EC 3.1.3.5)	0	0	34	0.0420069
5-oxoprolinase (EC 3.5.2.9)	0	0	2	0.002471
50S ribosomal subunit maturation GTPase RbgA (B. subtilis YlqF)	0	0	28	0.034594
5I-methylthioadenosine phosphorylase (EC 2.4.2.28)	0	0	32	0.0395359
5I-nucleotidase (EC 3.1.3.5)	0	0	266	0.328643
6-phosphogluconate dehydrogenase, decarboxylating (EC 1.1.1.44)	0	0	112	0.138376
6-phosphogluconolactonase (EC 3.1.1.31)	0	0	8	0.00988399
6-phosphogluconolactonase (EC 3.1.1.31), eukaryotic type	0	0	8	0.00988399
6-pyruvoyl tetrahydrobiopterin synthase (EC 4.2.3.12)	0	0	29	0.0358295
7,8-didemethyl-8-hydroxy-5-deazariboflavin synthase subunit 1	0	0	17	0.0210035
7,8-didemethyl-8-hydroxy-5-deazariboflavin synthase subunit 2	0	0	72	0.0889559
8-amino-7-oxononanoate synthase (EC 2.3.1.47)	0	0	26	0.032123
A/G-specific adenine glycosylase (EC 3.2.2.-)	0	0	36	0.0444779
ABC transporter, periplasmic spermidine putrescine-binding protein PotD (TC 3.A.1.11.1)	0	0	19	0.0234745
ABC-type multidrug transport system, ATPase component	0	0	33	0.0407714
ABC-type nitrate/sulfonate/bicarbonate transport system, permease component	0	0	4	0.00494199
ABC-type sugar transport system, permease component	0	0	22	0.027181
ADA regulatory protein	0	0	103	0.127256
ADP-heptose synthase (EC 2.7.-.-)	0	0	66	0.0815429
ADP-ribose pyrophosphatase (EC 3.6.1.13)	0	0	9	0.0111195
ATP phosphoribosyltransferase regulatory subunit (EC 2.4.2.17)	0	0	36	0.0444779
ATP synthase A chain (EC 3.6.3.14)	0	0	20	0.02471
ATP synthase B chain (EC 3.6.3.14)	0	0	83	0.102546
ATP synthase BI chain (EC 3.6.3.14)	0	0	21	0.0259455
ATP synthase alpha chain (EC 3.6.3.14)	0	0	39	0.0481844
ATP synthase beta chain (EC 3.6.3.14)	0	0	8	0.00988399
ATP synthase delta chain (EC 3.6.3.14)	0	0	53	0.0654814
ATP synthase epsilon chain (EC 3.6.3.14)	0	0	18	0.022239
ATP synthase gamma chain (EC 3.6.3.14)	0	0	51	0.0630104
ATP-dependent Clp protease ATP-binding subunit ClpX	0	0	89	0.109959
ATP-dependent Clp protease adaptor protein ClpS	0	0	23	0.0284165
ATP-dependent Clp protease proteolytic subunit (EC 3.4.21.92)	0	0	118	0.145789
ATP-dependent Clp protease, ATP-binding subunit ClpC	0	0	109	0.134669
ATP-dependent DNA helicase RecG (EC 3.6.1.-)	0	0	126	0.155673
ATP-dependent DNA helicase RecQ	0	0	69	0.0852494
ATP-dependent DNA helicase UvrD/PcrA	0	0	266	0.328643
ATP-dependent DNA helicase UvrD/PcrA/Rep	0	0	6	0.00741299
ATP-dependent DNA helicase UvrD/PcrA/Rep, cyanobacterial paralog	0	0	6	0.00741299
ATP-dependent DNA ligase (EC 6.5.1.1)	0	0	20	0.02471
ATP-dependent DNA ligase (EC 6.5.1.1) LigC	0	0	20	0.02471
ATP-dependent RNA helicase RhlE	0	0	9	0.0111195
ATPase component NikO of energizing module of nickel ECF transporter	0	0	1	0.0012355
ATPase of the AAA+ family protein associated with FIG137771 hypothetical protein	0	0	22	0.027181
Acetate kinase (EC 2.7.2.1)	0	0	17	0.0210035
Acetolactate synthase large subunit (EC 2.2.1.6)	0	0	49	0.0605394
Acetolactate synthase small subunit (EC 2.2.1.6)	0	0	18	0.022239
Acetolactate synthase, catabolic (EC 2.2.1.6)	0	0	0	0
Acetyl-CoA synthetase (ADP-forming) alpha and beta chains, putative	0	0	0	0
Acetyl-coenzyme A carboxyl transferase alpha chain (EC 6.4.1.2)	0	0	3	0.0037065
Acetyl-coenzyme A carboxyl transferase beta chain (EC 6.4.1.2)	0	0	6	0.00741299
Acetyl-coenzyme A synthetase (EC 6.2.1.1)	0	0	27	0.0333585
Acetylglutamate kinase (EC 2.7.2.8)	0	0	20	0.02471
Acetyltransferase (GNAT) family, Syn7942_2240 homolog	0	0	88	0.108724
Aconitate hydratase 2 (EC 4.2.1.3)	0	0	89	0.109959
Acriflavin resistance protein	0	0	14	0.017297
Acyl carrier protein	0	0	39	0.0481844
Acyl carrier protein phosphodiesterase (EC 3.1.4.14)	0	0	15	0.0185325
Acyl-[acyl-carrier-protein]--UDP-N-acetylglucosamine O-acyltransferase (EC 2.3.1.129)	0	0	215	0.265632
Acyl-phosphate:glycerol-3-phosphate O-acyltransferase PlsY	0	0	12	0.014826
Acylphosphate phosphohydrolase (EC 3.6.1.7), putative	0	0	1	0.0012355
Additional substrate-specific component NikN of nickel ECF transporter	0	0	1	0.0012355
Adenine phosphoribosyltransferase (EC 2.4.2.7)	0	0	12	0.014826
Adenosine deaminase (EC 3.5.4.4)	0	0	6	0.00741299
Adenosylcobinamide-phosphate guanylyltransferase (EC 2.7.7.62)	0	0	1	0.0012355
Adenosylhomocysteinase (EC 3.3.1.1)	0	0	68	0.0840139
Adenosylmethionine-8-amino-7-oxononanoate aminotransferase (EC 2.6.1.62)	0	0	42	0.0518909
Adenylate cyclase	0	0	961	1.18731
Adenylate cyclase (EC 4.6.1.1)	0	0	940	1.16137
Adenylate/guanylate cyclase (EC 4.6.1.2)	0	0	93	0.114901
Adenylosuccinate lyase (EC 4.3.2.2)	0	0	76	0.0938979
Adenylosuccinate synthetase (EC 6.3.4.4)	0	0	42	0.0518909
Adenylyl-sulfate reductase [thioredoxin] (EC 1.8.4.10)	0	0	30	0.037065
Adenylylsulfate kinase (EC 2.7.1.25)	0	0	7	0.00864849
Aerobic glycerol-3-phosphate dehydrogenase (EC 1.1.5.3)	0	0	5	0.00617749
Agmatinase (EC 3.5.3.11)	0	0	1	0.0012355
Alanine dehydrogenase (EC 1.4.1.1)	0	0	18	0.022239
Alanyl-tRNA synthetase (EC 6.1.1.7)	0	0	73	0.0901914
Alcohol dehydrogenase (EC 1.1.1.1)	0	0	4	0.00494199
Aldehyde dehydrogenase (EC 1.2.1.3)	0	0	19	0.0234745
Alkaline phosphatase (EC 3.1.3.1)	0	0	202	0.249571
Alkyl hydroperoxide reductase subunit C-like protein	0	0	147	0.181618
All3116 protein	0	0	7	0.00864849
Allophycocyanin alpha chain	0	0	48	0.0593039
Allophycocyanin-B	0	0	13	0.0160615
Alpha,alpha-trehalose-phosphate synthase [UDP-forming] (EC 2.4.1.15)	0	0	113	0.139611
Alpha-1,2-mannosidase	0	0	5	0.00617749
Alpha-1,3-N-acetylgalactosamine transferase PglA (EC 2.4.1.-)	0	0	6	0.00741299
Alpha-1,4-N-acetylgalactosamine transferase PglH (EC 2.4.1.-)	0	0	24	0.029652
Alpha-L-fucosidase (EC 3.2.1.51)	0	0	43	0.0531264
Alpha-N-arabinofuranosidase (EC 3.2.1.55)	0	0	10	0.012355
Alpha-acetolactate decarboxylase (EC 4.1.1.5)	0	0	24	0.029652
Alpha-glucosidase (EC 3.2.1.20)	0	0	40	0.0494199
Alpha-ribazole-5I-phosphate phosphatase (EC 3.1.3.73)	0	0	51	0.0630104
Amidophosphoribosyltransferase (EC 2.4.2.14)	0	0	124	0.153202
Amino-terminal intein-mediated trans-splice	0	0	18	0.022239
Aminodeoxychorismate lyase (EC 4.1.3.38)	0	0	2	0.002471
Aminomethyltransferase (glycine cleavage system T protein) (EC 2.1.2.10)	0	0	14	0.017297
Ammonium transporter	0	0	210	0.259455
Ammonium transporter family	0	0	178	0.219919
AmpG permease	0	0	5	0.00617749
Anhydro-N-acetylmuramic acid kinase (EC 2.7.1.-)	0	0	13	0.0160615
Anthranilate phosphoribosyltransferase (EC 2.4.2.18)	0	0	45	0.0555974
Anthranilate synthase, aminase component (EC 4.1.3.27)	0	0	38	0.0469489
Apolipoprotein N-acyltransferase (EC 2.3.1.-)	0	0	36	0.0444779
Aquaporin Z	0	0	44	0.0543619
Arabinose 5-phosphate isomerase (EC 5.3.1.13)	0	0	2	0.002471
Arginase (EC 3.5.3.1)	0	0	11	0.0135905
Arginine/ornithine antiporter	0	0	7	0.00864849
Arginine/ornithine antiporter ArcD	0	0	7	0.00864849
Argininosuccinate lyase (EC 4.3.2.1)	0	0	86	0.106253
Argininosuccinate synthase (EC 6.3.4.5)	0	0	121	0.149495
Arginyl-tRNA synthetase (EC 6.1.1.19)	0	0	65	0.0803074
Aromatic-L-amino-acid decarboxylase (EC 4.1.1.28)	0	0	4	0.00494199
Arsenate reductase (EC 1.20.4.1)	0	0	20	0.02471
Arsenic resistance protein ArsH	0	0	1	0.0012355
Arsenical pump-driving ATPase (EC 3.6.3.16)	0	0	10	0.012355
Arsenical-resistance protein ACR3	0	0	81	0.100075
Arylsulfatase (EC 3.1.6.1)	0	0	147	0.181618
Asparagine synthetase [glutamine-hydrolyzing] (EC 6.3.5.4)	0	0	151	0.18656
Asparaginyl-tRNA synthetase (EC 6.1.1.22)	0	0	12	0.014826
Aspartate aminotransferase (EC 2.6.1.1)	0	0	142	0.175441
Aspartate ammonia-lyase (EC 4.3.1.1)	0	0	3	0.0037065
Aspartate carbamoyltransferase (EC 2.1.3.2)	0	0	21	0.0259455
Aspartate-semialdehyde dehydrogenase (EC 1.2.1.11)	0	0	91	0.11243
Aspartokinase (EC 2.7.2.4)	0	0	21	0.0259455
Aspartyl-tRNA synthetase (EC 6.1.1.12)	0	0	50	0.0617749
Aspartyl-tRNA(Asn) amidotransferase subunit A (EC 6.3.5.6)	0	0	6	0.00741299
Aspartyl-tRNA(Asn) amidotransferase subunit B (EC 6.3.5.6)	0	0	22	0.027181
Aspartyl-tRNA(Asn) amidotransferase subunit C (EC 6.3.5.6)	0	0	10	0.012355
Aspartyl-tRNA(Asn) synthetase (EC 6.1.1.23)	0	0	50	0.0617749
Assimilatory nitrate reductase large subunit (EC:1.7.99.4)	0	0	16	0.019768
BarA sensory histidine kinase (= VarS = GacS)	0	0	10	0.012355
Benzoate 1,2-dioxygenase (EC 1.14.12.10)	0	0	47	0.0580684
Benzoylformate decarboxylase (EC 4.1.1.7)	0	0	7	0.00864849
Beta-1,3-glucosyltransferase	0	0	55	0.0679524
Beta-carotene hydroxylase	0	0	39	0.0481844
Beta-carotene ketolase (EC 1.14.-.-)	0	0	94	0.116137
Beta-glucosidase (EC 3.2.1.21)	0	0	96	0.118608
Beta-hexosaminidase (EC 3.2.1.52)	0	0	9	0.0111195
Beta-lactamase	0	0	52	0.0642459
Beta-lactamase (EC 3.5.2.6)	0	0	27	0.0333585
Beta-lactamase class A	0	0	1	0.0012355
Beta-mannosidase (EC 3.2.1.25)	0	0	5	0.00617749
Beta-phosphoglucomutase (EC 5.4.2.6)	0	0	4	0.00494199
Bilin biosynthesis protein CpeY	0	0	361	0.446015
Bilin biosynthesis protein CpeZ	0	0	49	0.0605394
Bilin biosynthesis protein MpeU	0	0	144	0.177912
Biosynthetic arginine decarboxylase (EC 4.1.1.19)	0	0	26	0.032123
Biotin carboxyl carrier protein	0	0	19	0.0234745
Biotin carboxyl carrier protein of acetyl-CoA carboxylase	0	0	19	0.0234745
Biotin carboxylase of acetyl-CoA carboxylase (EC 6.3.4.14)	0	0	76	0.0938979
Biotin synthase (EC 2.8.1.6)	0	0	22	0.027181
Biotin synthesis protein bioC	0	0	15	0.0185325
Biotin synthesis protein bioK	0	0	56	0.0691879
Branched-chain amino acid ABC transporter, amino acid-binding protein (TC 3.A.1.4.1)	0	0	73	0.0901914
Branched-chain amino acid aminotransferase (EC 2.6.1.42)	0	0	140	0.17297
Branched-chain amino acid transport ATP-binding protein LivF (TC 3.A.1.4.1)	0	0	13	0.0160615
Branched-chain amino acid transport system permease protein LivM (TC 3.A.1.4.1)	0	0	13	0.0160615
COG0523: Putative GTPases (G3E family)	0	0	18	0.022239
COG1355, Predicted dioxygenase	0	0	0	0
COG1565: Uncharacterized conserved protein	0	0	33	0.0407714
COG1649 predicted glycoside hydrolase	0	0	58	0.0716589
COG1836	0	0	15	0.0185325
COG1939: Ribonuclease III family protein	0	0	9	0.0111195
COGs COG3146	0	0	80	0.0988399
CRISPR-associated RAMP Cmr2	0	0	3	0.0037065
CRISPR-associated protein Cas1	0	0	2	0.002471
CTP synthase (EC 6.3.4.2)	0	0	86	0.106253
CTP:molybdopterin cytidylyltransferase	0	0	104	0.128492
Capsular polysaccharide export system protein KpsS	0	0	1	0.0012355
Carbamoyl-phosphate synthase large chain (EC 6.3.5.5)	0	0	20	0.02471
Carbamoyl-phosphate synthase small chain (EC 6.3.5.5)	0	0	12	0.014826
Carbonic anhydrase (EC 4.2.1.1)	0	0	191	0.23598
Carboxy-terminal intein-mediated trans-splice	0	0	61	0.0753654
Carboxyl-terminal protease (EC 3.4.21.102)	0	0	144	0.177912
Cardiolipin synthetase (EC 2.7.8.-)	0	0	66	0.0815429
Carotenoid cis-trans isomerase (EC 5.2.-.-)	0	0	79	0.0976044
Catalase (EC 1.11.1.6)	0	0	248	0.306404
Cation efflux system protein CusA	0	0	84	0.103782
Cell division inhibitor	0	0	12	0.014826
Cell division protein FtsA	0	0	6	0.00741299
Cell division protein FtsI [Peptidoglycan synthetase] (EC 2.4.1.129)	0	0	159	0.196444
Cell division protein FtsK	0	0	21	0.0259455
Cell division protein FtsQ	0	0	28	0.034594
Cell division protein FtsW	0	0	63	0.0778364
Cell division protein FtsX	0	0	147	0.181618
Cell division protein FtsZ (EC 3.4.24.-)	0	0	21	0.0259455
Cell division topological specificity factor MinE	0	0	2	0.002471
Cell division transporter, ATP-binding protein FtsE (TC 3.A.5.1.1)	0	0	14	0.017297
Cell division trigger factor (EC 5.2.1.8)	0	0	62	0.0766009
Cell envelope-associated transcriptional attenuator LytR-CpsA-Psr, subfamily M (as in PMID19099556)	0	0	148	0.182854
Cephalosporin hydroxylase	0	0	8	0.00988399
Chaperone protein DnaJ	0	0	42	0.0518909
Chaperone protein DnaK	0	0	202	0.249571
Chaperone protein HtpG	0	0	191	0.23598
Chaperonin (heat shock protein 33)	0	0	38	0.0469489
Chemotaxis protein CheC -- inhibitor of MCP methylation	0	0	9	0.0111195
Chemotaxis protein methyltransferase CheR (EC 2.1.1.80)	0	0	99	0.122314
Chemotaxis response regulator protein-glutamate methylesterase CheB (EC 3.1.1.61)	0	0	6	0.00741299
Chitinase (EC 3.2.1.14)	0	0	488	0.602923
Chlorophyll a synthase ChlG (EC 2.5.1.62)	0	0	90	0.111195
Choline-sulfatase (EC 3.1.6.6)	0	0	108	0.133434
Choloylglycine hydrolase (EC 3.5.1.24)	0	0	40	0.0494199
Chorismate synthase (EC 4.2.3.5)	0	0	8	0.00988399
Chromate transport protein ChrA	0	0	93	0.114901
Chromosomal replication initiator protein DnaA	0	0	59	0.0728944
Circadian clock protein KaiA	0	0	25	0.0308875
Circadian input kinase A	0	0	801	0.989634
Circadian oscillation regulator KaiB	0	0	22	0.027181
Circadian phase modifier	0	0	13	0.0160615
Citrate synthase (si) (EC 2.3.3.1)	0	0	21	0.0259455
Clock-associated two-component sensor histidine kinase SasA	0	0	54	0.0667169
ClpB protein	0	0	155	0.191502
Cob(I)alamin adenosyltransferase (EC 2.5.1.17)	0	0	76	0.0938979
CobN component of cobalt chelatase involved in B12 biosynthesis	0	0	73	0.0901914
Cobalamin biosynthesis protein CbiG	0	0	23	0.0284165
Cobalamin synthase	0	0	8	0.00988399
Cobalt-precorrin-3b C17-methyltransferase	0	0	23	0.0284165
Cobalt-precorrin-4 C11-methyltransferase (EC 2.1.1.133)	0	0	2	0.002471
Cobalt-precorrin-6 synthase, anaerobic	0	0	10	0.012355
Cobalt-precorrin-6y C15-methyltransferase [decarboxylating] (EC 2.1.1.-)	0	0	15	0.0185325
Cobalt-precorrin-6y C5-methyltransferase (EC 2.1.1.-)	0	0	12	0.014826
Cobalt-precorrin-8x methylmutase (EC 5.4.1.2)	0	0	12	0.014826
Cobalt-zinc-cadmium resistance protein	0	0	143	0.176676
Cobalt-zinc-cadmium resistance protein CzcA	0	0	84	0.103782
Cobalt-zinc-cadmium resistance protein CzcD	0	0	19	0.0234745
Cobyric acid synthase	0	0	24	0.029652
Cobyrinic acid A,C-diamide synthase	0	0	7	0.00864849
Coenzyme F420-dependent oxidoreductase	0	0	28	0.034594
Colanic acid biosynthesis glycosyl transferase WcaL	0	0	8	0.00988399
Colanic acid biosysnthesis glycosyl transferase WcaI	0	0	28	0.034594
ComM-related protein	0	0	17	0.0210035
Competence/damage-inducible protein CinA	0	0	10	0.012355
Conserved NnrU/NnuR ortholog membrane enzyme	0	0	29	0.0358295
Copper-translocating P-type ATPase (EC 3.6.3.4)	0	0	110	0.135905
Coproporphyrinogen III oxidase, aerobic (EC 1.3.3.3)	0	0	16	0.019768
Coproporphyrinogen III oxidase, oxygen-independent (EC 1.3.99.22)	0	0	129	0.159379
CpeR homolog, phycoerythrin linker-proteins region	0	0	13	0.0160615
Creatinine amidohydrolase (EC 3.5.2.10)	0	0	65	0.0803074
Crossover junction endodeoxyribonuclease RuvC (EC 3.1.22.4)	0	0	25	0.0308875
Cu(I)-responsive transcriptional regulator	0	0	5	0.00617749
Cyanate hydratase (EC 4.2.1.104)	0	0	30	0.037065
Cyanobacteria-specific RpoD-like sigma factor, type-1	0	0	223	0.275516
Cyanobacteria-specific RpoD-like sigma factor, type-12	0	0	76	0.0938979
Cyanobacteria-specific RpoD-like sigma factor, type-13	0	0	79	0.0976044
Cyanobacteria-specific RpoD-like sigma factor, type-14	0	0	68	0.0840139
Cyanobacteria-specific RpoD-like sigma factor, type-6	0	0	56	0.0691879
Cyanobacteria-specific RpoD-like sigma factor, type-7	0	0	25	0.0308875
Cyanophycin synthase (EC 6.3.2.29)(EC 6.3.2.30)	0	0	5	0.00617749
Cyclomaltodextrin glucanotransferase (EC 2.4.1.19)	0	0	17	0.0210035
Cystathionine beta-synthase (EC 4.2.1.22)	0	0	4	0.00494199
Cysteine desulfurase (EC 2.8.1.7)	0	0	68	0.0840139
Cysteine desulfurase (EC 2.8.1.7), SufS subfamily	0	0	30	0.037065
Cysteine synthase (EC 2.5.1.47)	0	0	19	0.0234745
Cysteine synthase B (EC 2.5.1.47)	0	0	15	0.0185325
Cysteinyl-tRNA synthetase (EC 6.1.1.16)	0	0	29	0.0358295
Cytidine deaminase (EC 3.5.4.5)	0	0	35	0.0432424
Cytidylate kinase (EC 2.7.4.14)	0	0	30	0.037065
Cytochrome C553 (soluble cytochrome f)	0	0	31	0.0383004
Cytochrome b6-f complex iron-sulfur subunit PetC1 (Rieske iron sulfur protein EC 1.10.99.1)	0	0	6	0.00741299
Cytochrome b6-f complex subunit VIII (PetN)	0	0	3	0.0037065
Cytochrome b6-f complex subunit, apocytochrome f	0	0	49	0.0605394
Cytochrome c oxidase polypeptide II (EC 1.9.3.1)	0	0	211	0.26069
Cytochrome c oxidase polypeptide III (EC 1.9.3.1)	0	0	76	0.0938979
Cytochrome c-type biogenesis protein CcdA (DsbD analog)	0	0	2	0.002471
Cytochrome c-type biogenesis protein Ccs1/ResB	0	0	16	0.019768
Cytochrome c-type biogenesis protein CcsA/ResC	0	0	13	0.0160615
Cytoplasmic alpha-amylase (EC 3.2.1.1)	0	0	3	0.0037065
Cytosol aminopeptidase PepA (EC 3.4.11.1)	0	0	2	0.002471
D-3-phosphoglycerate dehydrogenase (EC 1.1.1.95)	0	0	104	0.128492
D-alanine--D-alanine ligase (EC 6.3.2.4)	0	0	35	0.0432424
D-glycerate 3-kinase (EC 2.7.1.31), plant type	0	0	8	0.00988399
D-glycero-beta-D-manno-heptose 7-phosphate kinase	0	0	66	0.0815429
DNA helicase (EC 3.6.1.-)	0	0	126	0.155673
DNA helicase, phage-associated	0	0	9	0.0111195
DNA ligase (EC 6.5.1.2)	0	0	13	0.0160615
DNA mismatch repair protein MutS	0	0	20	0.02471
DNA polymerase I (EC 2.7.7.7)	0	0	130	0.160615
DNA polymerase III alpha subunit (EC 2.7.7.7)	0	0	288	0.355824
DNA polymerase III delta prime subunit (EC 2.7.7.7)	0	0	8	0.00988399
DNA polymerase III subunits gamma and tau (EC 2.7.7.7)	0	0	98	0.121079
DNA recombination and repair protein RecF	0	0	17	0.0210035
DNA recombination and repair protein RecO	0	0	4	0.00494199
DNA recombination protein RmuC	0	0	6	0.00741299
DNA repair protein RadA	0	0	4	0.00494199
DNA repair protein RadC	0	0	9	0.0111195
DNA repair protein RecN	0	0	34	0.0420069
DNA sulfur modification protein DndD	0	0	0	0
DNA topoisomerase I (EC 5.99.1.2)	0	0	191	0.23598
DNA-3-methyladenine glycosylase II (EC 3.2.2.21)	0	0	4	0.00494199
DNA-cytosine methyltransferase (EC 2.1.1.37)	0	0	21	0.0259455
DNA-directed RNA polymerase alpha subunit (EC 2.7.7.6)	0	0	32	0.0395359
DNA-directed RNA polymerase beta subunit (EC 2.7.7.6)	0	0	95	0.117372
DNA-directed RNA polymerase gamma subunit (EC 2.7.7.6)	0	0	147	0.181618
DNA-directed RNA polymerase omega subunit (EC 2.7.7.6)	0	0	9	0.0111195
Deblocking aminopeptidase (EC 3.4.11.-)	0	0	20	0.02471
DedA family protein, putative	0	0	10	0.012355
DedA protein	0	0	14	0.017297
Deoxycytidine triphosphate deaminase (EC 3.5.4.13)	0	0	339	0.418834
Deoxyhypusine synthase	0	0	13	0.0160615
Deoxyribodipyrimidine photolyase (EC 4.1.99.3)	0	0	36	0.0444779
Deoxyribose-phosphate aldolase (EC 4.1.2.4)	0	0	8	0.00988399
Dephospho-CoA kinase (EC 2.7.1.24)	0	0	8	0.00988399
Dethiobiotin synthetase (EC 6.3.3.3)	0	0	4	0.00494199
Diaminopimelate epimerase (EC 5.1.1.7)	0	0	27	0.0333585
Dibenzothiophene desulfurization enzyme B	0	0	84	0.103782
Dihydrodipicolinate reductase (EC 1.3.1.26)	0	0	1	0.0012355
Dihydroflavonol-4-reductase (EC 1.1.1.219)	0	0	3	0.0037065
Dihydrofolate reductase (EC 1.5.1.3)	0	0	14	0.017297
Dihydrolipoamide acetyltransferase component of pyruvate dehydrogenase complex (EC 2.3.1.12)	0	0	32	0.0395359
Dihydrolipoamide dehydrogenase (EC 1.8.1.4)	0	0	39	0.0481844
Dihydrolipoamide dehydrogenase of pyruvate dehydrogenase complex (EC 1.8.1.4)	0	0	39	0.0481844
Dihydroorotase (EC 3.5.2.3)	0	0	84	0.103782
Dihydroorotate dehydrogenase (EC 1.3.3.1)	0	0	14	0.017297
Dihydropteridine reductase (EC 1.5.1.34)	0	0	15	0.0185325
Dihydropteroate synthase (EC 2.5.1.15)	0	0	9	0.0111195
Dihydroxy-acid dehydratase (EC 4.2.1.9)	0	0	74	0.0914269
Dihydroxyacetone kinase, ATP-dependent (EC 2.7.1.29)	0	0	8	0.00988399
Dimethyladenosine transferase (EC 2.1.1.-)	0	0	13	0.0160615
Dimethylallyltransferase (EC 2.5.1.1)	0	0	9	0.0111195
Dimethylglycine N-methyltransferase	0	0	5	0.00617749
DinG family ATP-dependent helicase YoaA	0	0	30	0.037065
Dipeptide transport system permease protein DppB (TC 3.A.1.5.2)	0	0	45	0.0555974
Distant similarity with leukotriene C4 synthase (microsomal glutathione S-transferase)	0	0	5	0.00617749
DnaJ-class molecular chaperone CbpA	0	0	33	0.0407714
Dolichol-phosphate mannosyltransferase (EC 2.4.1.83)	0	0	16	0.019768
Duplicated ATPase component Cce_1530 of energizing module of predicted ECF transporter	0	0	55	0.0679524
Endo-1,4-beta-xylanase A precursor (EC 3.2.1.8)	0	0	10	0.012355
Endonuclease III (EC 4.2.99.18)	0	0	8	0.00988399
Endoribonuclease L-PSP	0	0	17	0.0210035
Enolase (EC 4.2.1.11)	0	0	41	0.0506554
Enoyl-[acyl-carrier-protein] reductase [FMN] (EC 1.3.1.9)	0	0	37	0.0457134
Enoyl-[acyl-carrier-protein] reductase [FMN] (EC 1.3.1.9), inferred for PFA pathway	0	0	37	0.0457134
Enoyl-[acyl-carrier-protein] reductase [NADH] (EC 1.3.1.9)	0	0	16	0.019768
Error-prone repair protein UmuD	0	0	0	0
Error-prone, lesion bypass DNA polymerase V (UmuC)	0	0	24	0.029652
Esterase/lipase/thioesterase family, pmt2269 homolog	0	0	51	0.0630104
Excinuclease ABC subunit A	0	0	172	0.212506
Excinuclease ABC subunit B	0	0	76	0.0938979
Excinuclease ABC subunit C	0	0	102	0.126021
Exodeoxyribonuclease III (EC 3.1.11.2)	0	0	33	0.0407714
Exodeoxyribonuclease V alpha chain (EC 3.1.11.5)	0	0	2	0.002471
Exodeoxyribonuclease V beta chain (EC 3.1.11.5)	0	0	39	0.0481844
Exodeoxyribonuclease V gamma chain (EC 3.1.11.5)	0	0	8	0.00988399
Exodeoxyribonuclease VII large subunit (EC 3.1.11.6)	0	0	20	0.02471
Exonuclease SbcC	0	0	31	0.0383004
Exonuclease SbcD	0	0	37	0.0457134
Exopolyphosphatase (EC 3.6.1.11)	0	0	12	0.014826
Exoribonuclease II (EC 3.1.13.1)	0	0	35	0.0432424
Expressed protein possibly involved in photorespiration	0	0	0	0
FIG001583: hypothetical protein, contains S4-like RNA binding domain	0	0	11	0.0135905
FIG002813: LPPG:FO 2-phospho-L-lactate transferase like, CofD-like	0	0	52	0.0642459
FIG002984: FAD-dependent pyridine nucleotide-disulphide oxidoreductase	0	0	34	0.0420069
FIG004453: protein YceG like	0	0	10	0.012355
FIG017608: hypothetical membrane protein, specific for cyanobacteria	0	0	8	0.00988399
FIG052964: hypothetical protein	0	0	74	0.0914269
FIG057954: metal-binding, possibly nucleic acid-binding protein	0	0	14	0.017297
FIG097052: Sugar transporter	0	0	17	0.0210035
FIG113347: hypothetical protein	0	0	2	0.002471
FIG137771: hypothetical protein	0	0	31	0.0383004
FMN adenylyltransferase (EC 2.7.7.2)	0	0	30	0.037065
Fe2+/Zn2+ uptake regulation proteins	0	0	47	0.0580684
Ferredoxin	0	0	388	0.479373
Ferredoxin reductase	0	0	15	0.0185325
Ferredoxin--sulfite reductase (EC 1.8.7.1)	0	0	32	0.0395359
Ferredoxin-NADP(+) reductase (EC 1.18.1.2)	0	0	12	0.014826
Ferredoxin-dependent glutamate synthase (EC 1.4.7.1)	0	0	106	0.130963
Ferric iron ABC transporter, iron-binding protein	0	0	26	0.032123
Ferric iron ABC transporter, permease protein	0	0	31	0.0383004
Ferric siderophore transport system, biopolymer transport protein ExbB	0	0	0	0
Ferric uptake regulation protein	0	0	61	0.0753654
Ferric uptake regulation protein FUR	0	0	14	0.017297
Ferrichrome-iron receptor	0	0	19	0.0234745
Ferrochelatase, protoheme ferro-lyase (EC 4.99.1.1)	0	0	74	0.0914269
Ferroxidase (EC 1.16.3.1)	0	0	47	0.0580684
Flagellar hook-length control protein FliK	0	0	600	0.741299
Flavodoxin	0	0	13	0.0160615
Flavodoxin 1	0	0	0	0
Flavodoxin reductases (ferredoxin-NADPH reductases) family 1	0	0	13	0.0160615
Flavohemoprotein	0	0	13	0.0160615
Flavohemoprotein (Hemoglobin-like protein) (Flavohemoglobin) (Nitric oxide dioxygenase) (EC 1.14.12.17)	0	0	13	0.0160615
FolM Alternative dihydrofolate reductase 1	0	0	9	0.0111195
Folate-dependent protein for Fe/S cluster synthesis/repair in oxidative stress	0	0	18	0.022239
Formamidopyrimidine-DNA glycosylase (EC 3.2.2.23)	0	0	6	0.00741299
Formyltetrahydrofolate deformylase (EC 3.5.1.10)	0	0	43	0.0531264
Fructokinase (EC 2.7.1.4)	0	0	35	0.0432424
Fructose-1,6-bisphosphatase, GlpX type (EC 3.1.3.11)	0	0	25	0.0308875
Fructose-6-phosphate phosphoketolase (EC 4.1.2.22)	0	0	88	0.108724
Fructose-bisphosphate aldolase class II (EC 4.1.2.13)	0	0	83	0.102546
Fumarate hydratase class II (EC 4.2.1.2)	0	0	20	0.02471
Fumarate reductase subunit D	0	0	8	0.00988399
GDP-mannose 4,6-dehydratase (EC 4.2.1.47)	0	0	18	0.022239
GDP-mannose mannosyl hydrolase (EC 3.6.1.-)	0	0	7	0.00864849
GMP reductase	0	0	7	0.00864849
GTP cyclohydrolase I (EC 3.5.4.16) type 1	0	0	7	0.00864849
GTP cyclohydrolase II (EC 3.5.4.25)	0	0	58	0.0716589
GTP pyrophosphokinase	0	0	176	0.217448
GTP pyrophosphokinase (EC 2.7.6.5)	0	0	176	0.217448
GTP pyrophosphokinase (EC 2.7.6.5), (p)ppGpp synthetase I	0	0	141	0.174205
GTP pyrophosphokinase (EC 2.7.6.5), (p)ppGpp synthetase II	0	0	141	0.174205
GTP-binding and nucleic acid-binding protein YchF	0	0	32	0.0395359
GTP-binding protein EngA	0	0	62	0.0766009
GTP-binding protein Era	0	0	32	0.0395359
GTP-binding protein TypA/BipA	0	0	43	0.0531264
GTPase and tRNA-U34 5-formylation enzyme TrmE	0	0	9	0.0111195
Galactokinase (EC 2.7.1.6)	0	0	8	0.00988399
Galactose-1-phosphate uridylyltransferase (EC 2.7.7.10)	0	0	3	0.0037065
Gamma-glutamyl phosphate reductase (EC 1.2.1.41)	0	0	46	0.0568329
Gamma-glutamyltranspeptidase (EC 2.3.2.2)	0	0	23	0.0284165
General secretion pathway protein D	0	0	58	0.0716589
Gentisate 1,2-dioxygenase (EC 1.13.11.4)	0	0	133	0.164321
Geranylgeranyl hydrogenase BchP	0	0	35	0.0432424
Geranylgeranyl pyrophosphate synthetase (EC 2.5.1.29)	0	0	9	0.0111195
Geranylgeranyl reductase (EC 1.3.1.83)	0	0	35	0.0432424
Geranyltranstransferase (farnesyldiphosphate synthase) (EC 2.5.1.10)	0	0	9	0.0111195
Global nitrogen regulatory protein, CRP family of transcriptional regulators	0	0	41	0.0506554
Glucokinase (EC 2.7.1.2)	0	0	39	0.0481844
Glucosamine--fructose-6-phosphate aminotransferase [isomerizing] (EC 2.6.1.16)	0	0	97	0.119843
Glucosamine-6-phosphate deaminase (EC 3.5.99.6)	0	0	7	0.00864849
Glucose 1-dehydrogenase (EC 1.1.1.47)	0	0	52	0.0642459
Glucose-1-phosphate adenylyltransferase (EC 2.7.7.27)	0	0	57	0.0704234
Glucose-1-phosphate cytidylyltransferase (EC 2.7.7.33)	0	0	1	0.0012355
Glucose-1-phosphate thymidylyltransferase (EC 2.7.7.24)	0	0	1	0.0012355
Glucose-6-phosphate isomerase (EC 5.3.1.9)	0	0	48	0.0593039
Glucose-methanol-choline (GMC) oxidoreductase:NAD binding site	0	0	167	0.206328
Glutamate Aspartate periplasmic binding protein precursor GltI (TC 3.A.1.3.4)	0	0	31	0.0383004
Glutamate N-acetyltransferase (EC 2.3.1.35)	0	0	36	0.0444779
Glutamate decarboxylase (EC 4.1.1.15)	0	0	35	0.0432424
Glutamate racemase (EC 5.1.1.3)	0	0	25	0.0308875
Glutamine amidotransferase chain of NAD synthetase	0	0	38	0.0469489
Glutamine synthetase type III, GlnN (EC 6.3.1.2)	0	0	72	0.0889559
Glutamyl-tRNA reductase (EC 1.2.1.70)	0	0	53	0.0654814
Glutamyl-tRNA(Gln) amidotransferase subunit A (EC 6.3.5.7)	0	0	6	0.00741299
Glutamyl-tRNA(Gln) amidotransferase subunit B (EC 6.3.5.7)	0	0	22	0.027181
Glutamyl-tRNA(Gln) amidotransferase subunit C (EC 6.3.5.7)	0	0	10	0.012355
Glutaredoxin	0	0	21	0.0259455
Glutaredoxin 3	0	0	5	0.00617749
Glutaredoxin 3 (Grx1)	0	0	5	0.00617749
Glutathione S-transferase (EC 2.5.1.18)	0	0	55	0.0679524
Glutathione S-transferase domain protein	0	0	7	0.00864849
Glutathione S-transferase family protein	0	0	27	0.0333585
Glutathione S-transferase, omega (EC 2.5.1.18)	0	0	1	0.0012355
Glutathione peroxidase (EC 1.11.1.9)	0	0	30	0.037065
Glutathione reductase (EC 1.8.1.7)	0	0	51	0.0630104
Glutathione synthetase (EC 6.3.2.3)	0	0	22	0.027181
Glycerol dehydrogenase (EC 1.1.1.6)	0	0	11	0.0135905
Glycerol-3-phosphate dehydrogenase (EC 1.1.5.3)	0	0	11	0.0135905
Glycerol-3-phosphate dehydrogenase [NAD(P)+] (EC 1.1.1.94)	0	0	8	0.00988399
Glycerophosphoryl diester phosphodiesterase (EC 3.1.4.46)	0	0	16	0.019768
Glycine cleavage system H protein	0	0	3	0.0037065
Glycine dehydrogenase [decarboxylating] (glycine cleavage system P protein) (EC 1.4.4.2)	0	0	69	0.0852494
Glycine oxidase ThiO (EC 1.4.3.19)	0	0	3	0.0037065
Glycogen branching enzyme, GH-57-type, archaeal (EC 2.4.1.18)	0	0	46	0.0568329
Glycogen debranching enzyme (EC 3.2.1.-)	0	0	188	0.232274
Glycogen phosphorylase (EC 2.4.1.1)	0	0	320	0.395359
Glycolate dehydrogenase (EC 1.1.99.14), FAD-binding subunit GlcE	0	0	21	0.0259455
Glycolate dehydrogenase (EC 1.1.99.14), iron-sulfur subunit GlcF	0	0	16	0.019768
Glycolate dehydrogenase (EC 1.1.99.14), subunit GlcD	0	0	58	0.0716589
Glycosyl transferase, family 2	0	0	1101	1.36028
Glycosyl transferase, group 1	0	0	306	0.378062
Glycosyl transferase, group 1 family protein	0	0	21	0.0259455
Glycosyl transferase, group 2 family protein	0	0	37	0.0457134
Glycosyltransferase	0	0	1353	1.67163
Glycosyltransferase (EC 2.4.1.-)	0	0	318	0.392888
Glycosyltransferase PglI (EC 2.4.1.-)	0	0	0	0
Glycyl-tRNA synthetase alpha chain (EC 6.1.1.14)	0	0	34	0.0420069
Glycyl-tRNA synthetase beta chain (EC 6.1.1.14)	0	0	25	0.0308875
Guanine deaminase (EC 3.5.4.3)	0	0	40	0.0494199
Guanosine-3I,5I-bis(diphosphate) 3I-pyrophosphohydrolase (EC 3.1.7.2)	0	0	172	0.212506
Guanylate kinase (EC 2.7.4.8)	0	0	12	0.014826
HNH endonuclease family protein	0	0	59	0.0728944
Heat shock protein 60 family chaperone GroEL	0	0	61	0.0753654
Heat shock protein GrpE	0	0	25	0.0308875
Heat-inducible transcription repressor HrcA	0	0	37	0.0457134
Heme oxygenase (EC 1.14.99.3)	0	0	107	0.132198
Heterocyst differentiation protein HetC	0	0	4	0.00494199
Heteropolysaccharide repeat unit export protein	0	0	0	0
High-affinity branched-chain amino acid transport system permease protein LivH (TC 3.A.1.4.1)	0	0	23	0.0284165
High-affnity carbon uptake protein Hat/HatR	0	0	1382	1.70746
HipA protein	0	0	26	0.032123
Histidine triad (HIT) nucleotide-binding protein, cyanobacterial subgroup	0	0	15	0.0185325
Histidinol-phosphatase [alternative form] (EC 3.1.3.15)	0	0	60	0.0741299
Histidinol-phosphate aminotransferase (EC 2.6.1.9)	0	0	71	0.0877204
Histidyl-tRNA synthetase (EC 6.1.1.21)	0	0	22	0.027181
Holliday junction DNA helicase RuvA	0	0	10	0.012355
Holliday junction DNA helicase RuvB	0	0	7	0.00864849
Homoserine O-acetyltransferase (EC 2.3.1.31)	0	0	3	0.0037065
Homoserine O-succinyltransferase (EC 2.3.1.46)	0	0	40	0.0494199
Homoserine kinase (EC 2.7.1.39)	0	0	13	0.0160615
HupE-UreJ family cobalt transporter	0	0	29	0.0358295
HupE-UreJ family metal transporter	0	0	5	0.00617749
Hydroxyacylglutathione hydrolase (EC 3.1.2.6)	0	0	10	0.012355
Hypothetical protein (associated with DNA helicase - Rad25 homolog)	0	0	16	0.019768
Hypothetical protein YaeJ with similarity to translation release factor	0	0	1	0.0012355
Hypothetical protein YggS, proline synthase co-transcribed bacterial homolog PROSC	0	0	30	0.037065
Hypothetical protein of L-Asparaginase type 2-like superfamily	0	0	15	0.0185325
Hypothetical protein, Slr0957 homolog	0	0	5	0.00617749
Hypothetical protein, contains AAA+ NTPase domain and putative R3H ssDNA-binding domain	0	0	17	0.0210035
Hypothetical protein, contains HAS barrel docking domain and DUF87 domain	0	0	1	0.0012355
Hypothetical protein, slr1506/slr1944 homolog	0	0	112	0.138376
Hypothetical radical SAM family enzyme in heat shock gene cluster, similarity with CPO of BS HemN-type	0	0	2	0.002471
IMP cyclohydrolase (EC 3.5.4.10)	0	0	32	0.0395359
Imidazole glycerol phosphate synthase amidotransferase subunit (EC 2.4.2.-)	0	0	17	0.0210035
Indole-3-glycerol phosphate synthase (EC 4.1.1.48)	0	0	25	0.0308875
Indole-3-pyruvate decarboxylase (EC 4.1.1.74)	0	0	7	0.00864849
Inner membrane protein YccF	0	0	21	0.0259455
Inner membrane protein YrbG, predicted calcium/sodium:proton antiporter	0	0	56	0.0691879
Inner membrane protein translocase component YidC, short form OxaI-like	0	0	11	0.0135905
Inorganic pyrophosphatase (EC 3.6.1.1)	0	0	46	0.0568329
Inosine-5I-monophosphate dehydrogenase (EC 1.1.1.205)	0	0	278	0.343469
Inosine-uridine preferring nucleoside hydrolase (EC 3.2.2.1)	0	0	161	0.198915
Integrase	0	0	51	0.0630104
Integron integrase	0	0	7	0.00864849
Integron integrase IntIPac	0	0	7	0.00864849
Internalin-like protein (LPXTG motif) Lmo0610 homolog	0	0	4	0.00494199
Internalin-like protein (LPXTG motif) Lmo1290 homolog	0	0	48	0.0593039
Intramembrane protease RasP/YluC, implicated in cell division based on FtsL cleavage	0	0	18	0.022239
Iojap protein	0	0	9	0.0111195
Iron-binding ferritin-like antioxidant protein	0	0	47	0.0580684
Iron-sulfur cluster assembly protein SufD	0	0	40	0.0494199
Iron-sulfur cluster assembly scaffold protein NifU	0	0	0	0
Iron-sulfur cluster regulator SufR	0	0	6	0.00741299
Iron-uptake factor PiuC	0	0	12	0.014826
Isochorismatase (EC 3.3.2.1)	0	0	18	0.022239
Isochorismate synthase (EC 5.4.4.2)	0	0	3	0.0037065
Isocitrate dehydrogenase [NADP] (EC 1.1.1.42)	0	0	34	0.0420069
Isoleucyl-tRNA synthetase (EC 6.1.1.5)	0	0	97	0.119843
Isopentenyl-diphosphate delta-isomerase (EC 5.3.3.2)	0	0	7	0.00864849
Isopentenyl-diphosphate delta-isomerase, FMN-dependent (EC 5.3.3.2)	0	0	2	0.002471
Ketol-acid reductoisomerase (EC 1.1.1.86)	0	0	5	0.00617749
Kynurenine 3-monooxygenase (EC 1.14.13.9)	0	0	4	0.00494199
Kynurenine formamidase, bacterial (EC 3.5.1.9)	0	0	57	0.0704234
L,L-diaminopimelate aminotransferase (EC 2.6.1.83)	0	0	47	0.0580684
L-Proline/Glycine betaine transporter ProP	0	0	42	0.0518909
L-alanine:glyoxylate aminotransferase (EC 2.6.1.44)	0	0	28	0.034594
L-asparaginase (EC 3.5.1.1)	0	0	8	0.00988399
L-aspartate oxidase (EC 1.4.3.16)	0	0	7	0.00864849
L-lactate permease	0	0	30	0.037065
L-proline glycine betaine ABC transport system permease protein ProV (TC 3.A.1.12.1)	0	0	5	0.00617749
L-proline glycine betaine ABC transport system permease protein ProW (TC 3.A.1.12.1)	0	0	29	0.0358295
L-proline glycine betaine binding ABC transporter protein ProX (TC 3.A.1.12.1)	0	0	52	0.0642459
L-threonine 3-O-phosphate decarboxylase (EC 4.1.1.81)	0	0	15	0.0185325
LSU ribosomal protein L10p (P0)	0	0	28	0.034594
LSU ribosomal protein L11p (L12e)	0	0	16	0.019768
LSU ribosomal protein L13p (L13Ae)	0	0	8	0.00988399
LSU ribosomal protein L15p (L27Ae)	0	0	41	0.0506554
LSU ribosomal protein L16p (L10e)	0	0	46	0.0568329
LSU ribosomal protein L18p (L5e)	0	0	29	0.0358295
LSU ribosomal protein L19p	0	0	23	0.0284165
LSU ribosomal protein L20p	0	0	6	0.00741299
LSU ribosomal protein L21p	0	0	26	0.032123
LSU ribosomal protein L22p (L17e)	0	0	22	0.027181
LSU ribosomal protein L24p (L26e)	0	0	59	0.0728944
LSU ribosomal protein L28p	0	0	11	0.0135905
LSU ribosomal protein L29p (L35e)	0	0	15	0.0185325
LSU ribosomal protein L2p (L8e)	0	0	1	0.0012355
LSU ribosomal protein L32p	0	0	17	0.0210035
LSU ribosomal protein L4p (L1e)	0	0	34	0.0420069
LSU ribosomal protein L5p (L11e)	0	0	5	0.00617749
LSU ribosomal protein L6p (L9e)	0	0	15	0.0185325
LSU ribosomal protein L7/L12 (P1/P2)	0	0	12	0.014826
LSU ribosomal protein L9p	0	0	20	0.02471
Lactoylglutathione lyase (EC 4.4.1.5)	0	0	1	0.0012355
Large exoproteins involved in heme utilization or adhesion	0	0	7	0.00864849
Large-conductance mechanosensitive channel	0	0	31	0.0383004
Leader peptidase (Prepilin peptidase) (EC 3.4.23.43)	0	0	29	0.0358295
Legionaminic acid biosynthesis protein PtmG	0	0	1	0.0012355
Leucine dehydrogenase (EC 1.4.1.9)	0	0	2	0.002471
Leucyl-tRNA synthetase (EC 6.1.1.4)	0	0	159	0.196444
Light dependent period modulator LdpA	0	0	29	0.0358295
Light-dependent protochlorophyllide reductase (EC 1.3.1.33)	0	0	38	0.0469489
Light-independent protochlorophyllide reductase iron-sulfur ATP-binding protein ChlL (EC 1.18.-.-)	0	0	12	0.014826
Light-independent protochlorophyllide reductase subunit N (EC 1.18.-.-)	0	0	11	0.0135905
Lignostilbene-alpha,beta-dioxygenase and related enzymes	0	0	492	0.607865
Lipase (EC 3.1.1.3) family protein, sll1969 homolog	0	0	37	0.0457134
Lipid A export ATP-binding/permease protein MsbA	0	0	289	0.357059
Lipid A export ATP-binding/permease protein MsbA (EC 3.6.3.25)	0	0	284	0.350882
Lipid carrier : UDP-N-acetylgalactosaminyltransferase (EC 2.4.1.-)	0	0	6	0.00741299
Lipid-A-disaccharide synthase (EC 2.4.1.182)	0	0	86	0.106253
Lipoate synthase	0	0	29	0.0358295
Lipoate synthase, cyanobacterial paralog	0	0	20	0.02471
Lipoate-protein ligase A	0	0	17	0.0210035
Lipoprotein signal peptidase (EC 3.4.23.36)	0	0	26	0.032123
Low molecular weight protein tyrosine phosphatase (EC 3.1.3.48)	0	0	29	0.0358295
Low-affinity CO2 hydration protein CphX	0	0	110	0.135905
Low-specificity L-threonine aldolase (EC 4.1.2.5)	0	0	7	0.00864849
Lycopene beta cyclase (EC 1.14.-.-)	0	0	39	0.0481844
Lycopene cyclase, CruA type	0	0	3	0.0037065
Lysine decarboxylase (EC 4.1.1.18)	0	0	4	0.00494199
Lysophospholipase (EC 3.1.1.5)	0	0	1	0.0012355
Lysyl-tRNA synthetase (class II) (EC 6.1.1.6)	0	0	42	0.0518909
MG(2+) CHELATASE FAMILY PROTEIN	0	0	17	0.0210035
Magnesium and cobalt efflux protein CorC	0	0	2	0.002471
Magnesium and cobalt transport protein CorA	0	0	95	0.117372
Malate:quinone oxidoreductase (EC 1.1.99.16)	0	0	92	0.113666
Malonyl CoA-acyl carrier protein transacylase (EC 2.3.1.39)	0	0	435	0.537442
Malto-oligosyltrehalose synthase (EC 5.4.99.15)	0	0	19	0.0234745
Malto-oligosyltrehalose trehalohydrolase (EC 3.2.1.141)	0	0	10	0.012355
Maltodextrin glucosidase (EC 3.2.1.20)	0	0	5	0.00617749
Maltose phosphorylase (EC 2.4.1.8)	0	0	25	0.0308875
Maltose/maltodextrin ABC transporter, permease protein MalF	0	0	30	0.037065
Maltose/maltodextrin ABC transporter, permease protein MalG	0	0	61	0.0753654
Maltose/maltodextrin ABC transporter, substrate binding periplasmic protein MalE	0	0	44	0.0543619
Maltose/maltodextrin transport ATP-binding protein MalK (EC 3.6.3.19)	0	0	35	0.0432424
Manganese ABC transporter, ATP-binding protein SitB	0	0	4	0.00494199
Manganese ABC transporter, inner membrane permease protein SitD	0	0	7	0.00864849
Manganese ABC transporter, periplasmic-binding protein SitA	0	0	6	0.00741299
Mannose-1-phosphate guanylyltransferase (GDP) (EC 2.7.7.22)	0	0	34	0.0420069
Mannose-6-phosphate isomerase (EC 5.3.1.8)	0	0	0	0
Membrane alanine aminopeptidase N (EC 3.4.11.2)	0	0	84	0.103782
Membrane protein PxcA, involved in light-induced proton extrusion	0	0	82	0.101311
Membrane protein containing HD superfamily hydrolase domain, YQFF ortholog	0	0	6	0.00741299
Membrane proteins related to metalloendopeptidases	0	0	17	0.0210035
Membrane-bound lytic murein transglycosylase A precursor (EC 3.2.1.-)	0	0	0	0
Menaquinone-specific isochorismate synthase (EC 5.4.4.2)	0	0	3	0.0037065
Mercuric ion reductase (EC 1.16.1.1)	0	0	24	0.029652
Metal-dependent hydrolase involved in phosphonate metabolism	0	0	2	0.002471
Metal-dependent hydrolases of the beta-lactamase superfamily I	0	0	59	0.0728944
Metal-dependent hydrolases of the beta-lactamase superfamily II	0	0	55	0.0679524
Metal-dependent membrane protease, abortive infection protein	0	0	14	0.017297
Methenyltetrahydrofolate cyclohydrolase (EC 3.5.4.9)	0	0	12	0.014826
Methionine ABC transporter ATP-binding protein	0	0	7	0.00864849
Methionine aminopeptidase (EC 3.4.11.18)	0	0	37	0.0457134
Methionyl-tRNA formyltransferase (EC 2.1.2.9)	0	0	31	0.0383004
Methionyl-tRNA synthetase (EC 6.1.1.10)	0	0	41	0.0506554
Methyl-accepting chemotaxis protein I (serine chemoreceptor protein)	0	0	11	0.0135905
Methylated-DNA--protein-cysteine methyltransferase (EC 2.1.1.63)	0	0	103	0.127256
Methylenetetrahydrofolate dehydrogenase (NADP+) (EC 1.5.1.5)	0	0	12	0.014826
Methylenetetrahydrofolate dehydrogenase (NADP+) (EC 1.5.1.5) / Methenyltetrahydrofolate cyclohydrolase (EC 3.5.4.9)	0	0	12	0.014826
Methylthioadenosine deaminase	0	0	7	0.00864849
Methylthioribose-1-phosphate isomerase (EC 5.3.1.23)	0	0	15	0.0185325
Methylthioribulose-1-phosphate dehydratase (EC 4.2.1.109)	0	0	46	0.0568329
Mg protoporphyrin IX monomethyl ester oxidative cyclase (aerobic) (EC 1.14.13.81)	0	0	134	0.165557
Mg-protoporphyrin IX monomethyl ester oxidative cyclase (anaerobic) (EC 1.14.13.81)	0	0	60	0.0741299
Mg-protoporphyrin O-methyltransferase (EC 2.1.1.11)	0	0	37	0.0457134
Mitochondrial processing peptidase-like protein (EC 3.4.24.64)	0	0	63	0.0778364
Molybdenum ABC transporter, periplasmic molybdenum-binding protein ModA (TC 3.A.1.8.1)	0	0	5	0.00617749
Molybdenum cofactor biosynthesis protein MoaA	0	0	29	0.0358295
Molybdenum cofactor biosynthesis protein MoaB	0	0	8	0.00988399
Molybdenum cofactor biosynthesis protein MoaC	0	0	4	0.00494199
Molybdenum cofactor biosynthesis protein MoaE	0	0	25	0.0308875
Molybdopterin biosynthesis protein MoeA	0	0	15	0.0185325
Molybdopterin biosynthesis protein MoeB	0	0	104	0.128492
Molybdopterin-guanine dinucleotide biosynthesis protein MobA	0	0	9	0.0111195
Monoglyceride lipase (EC 3.1.1.23)	0	0	1	0.0012355
Muconate cycloisomerase (EC 5.5.1.1)	0	0	29	0.0358295
Multi antimicrobial extrusion protein (Na(+)/drug antiporter), MATE family of MDR efflux pumps	0	0	137	0.169263
Multicopper oxidase	0	0	446	0.551032
Muramoyltetrapeptide carboxypeptidase (EC 3.4.17.13)	0	0	7	0.00864849
N-Acetylneuraminate cytidylyltransferase (EC 2.7.7.43)	0	0	8	0.00988399
N-acetyl-gamma-glutamyl-phosphate reductase (EC 1.2.1.38)	0	0	47	0.0580684
N-acetylglucosamine related transporter, NagX	0	0	11	0.0135905
N-acetylglucosamine-6-phosphate deacetylase (EC 3.5.1.25)	0	0	39	0.0481844
N-acetylglutamate synthase (EC 2.3.1.1)	0	0	36	0.0444779
N-acetylmannosamine kinase (EC 2.7.1.60)	0	0	10	0.012355
N-acetylmannosamine-6-phosphate 2-epimerase (EC 5.1.3.9)	0	0	9	0.0111195
N-acetylmannosaminyltransferase (EC 2.4.1.187)	0	0	37	0.0457134
N-acetylmuramic acid 6-phosphate etherase (EC 4.2.-.-)	0	0	17	0.0210035
N-acetyltransferase (GNAT) family, Syn7942_0773 homolog, Ycf52 protein	0	0	34	0.0420069
N-acylglucosamine 2-epimerase (EC 5.1.3.8)	0	0	3	0.0037065
N-methyltransferase (EC 2.1.1.-)	0	0	29	0.0358295
N-succinyl-L,L-diaminopimelate aminotransferase alternative (EC 2.6.1.17)	0	0	4	0.00494199
NAD synthetase (EC 6.3.1.5)	0	0	38	0.0469489
NAD(FAD)-utilizing dehydrogenase, sll0175 homolog	0	0	4	0.00494199
NAD(P) transhydrogenase alpha subunit (EC 1.6.1.2)	0	0	40	0.0494199
NAD(P) transhydrogenase subunit beta (EC 1.6.1.2)	0	0	86	0.106253
NAD(P)H-quinone oxidoreductase chain 1	0	0	36	0.0444779
NAD(P)H-quinone oxidoreductase chain H (EC 1.6.5.2)	0	0	32	0.0395359
NAD(P)H-quinone oxidoreductase chain I (EC 1.6.5.2)	0	0	64	0.0790719
NAD(P)H-quinone oxidoreductase chain J (EC 1.6.5.2)	0	0	38	0.0469489
NAD(P)H-quinone oxidoreductase chain K (EC 1.6.5.2)	0	0	15	0.0185325
NAD(P)H-quinone oxidoreductase subunit 3 (EC 1.6.5.2)	0	0	5	0.00617749
NAD-dependent epimerase/dehydratase	0	0	19	0.0234745
NAD-dependent glyceraldehyde-3-phosphate dehydrogenase (EC 1.2.1.12)	0	0	105	0.129727
NAD-reducing hydrogenase subunit HoxH (EC 1.12.1.2)	0	0	44	0.0543619
NAD-reducing hydrogenase subunit HoxU (EC 1.12.1.2)	0	0	12	0.014826
NAD-reducing hydrogenase subunit HoxY (EC 1.12.1.2)	0	0	13	0.0160615
NADH dehydrogenase (EC 1.6.99.3)	0	0	85	0.105017
NADH dehydrogenase I subunit 4, Involved in photosystem-1 cyclic electron flow	0	0	80	0.0988399
NADH dehydrogenase subunit 2	0	0	27	0.0333585
NADH dehydrogenase subunit 4, Involved in CO2 fixation	0	0	281	0.347175
NADH dehydrogenase subunit 4L	0	0	9	0.0111195
NADH-dependent butanol dehydrogenase A (EC 1.1.1.-)	0	0	2	0.002471
NADH-reducing hydrogenase maturation factor	0	0	62	0.0766009
NADH-ubiquinone oxidoreductase chain L (EC 1.6.5.3)	0	0	10	0.012355
NADH-ubiquinone oxidoreductase chain M (EC 1.6.5.3)	0	0	12	0.014826
NADP-dependent malic enzyme (EC 1.1.1.40)	0	0	1	0.0012355
NADP-specific glutamate dehydrogenase (EC 1.4.1.4)	0	0	10	0.012355
NADPH-dependent glyceraldehyde-3-phosphate dehydrogenase (EC 1.2.1.13)	0	0	102	0.126021
Na+/H+ antiporter	0	0	152	0.187796
Negative regulator of beta-lactamase expression	0	0	17	0.0210035
Neopullulanase (EC 3.2.1.135)	0	0	0	0
Neurosporene desaturase (EC 1.-.-.-)	0	0	14	0.017297
Ni,Fe-hydrogenase maturation factor	0	0	2	0.002471
Nicotinamidase (EC 3.5.1.19)	0	0	100	0.12355
Nicotinate-nucleotide--dimethylbenzimidazole phosphoribosyltransferase (EC 2.4.2.21)	0	0	0	0
Nitrate ABC transporter, permease protein	0	0	10	0.012355
Nitrate/nitrite transporter	0	0	32	0.0395359
Nitrite transporter from formate/nitrite family	0	0	49	0.0605394
Nitrogen regulatory protein P-II	0	0	71	0.0877204
Nitrogenase (molybdenum-iron) alpha chain (EC 1.18.6.1)	0	0	4	0.00494199
Nitrogenase FeMo-cofactor carrier protein NifX	0	0	3	0.0037065
Nitrogenase FeMo-cofactor scaffold and assembly protein NifN	0	0	6	0.00741299
Nitrogenase FeMo-cofactor synthesis FeS core scaffold and assembly protein NifB	0	0	6	0.00741299
Non-specific DNA-binding protein Dps	0	0	47	0.0580684
Nucleoside 5-triphosphatase RdgB (dHAPTP, dITP, XTP-specific) (EC 3.6.1.15)	0	0	16	0.019768
Nucleoside triphosphate pyrophosphohydrolase MazG	0	0	20	0.02471
Nucleoside-diphosphate-sugar epimerases	0	0	230	0.284165
Nucleoside-diphosphate-sugar pyrophosphorylase involved in lipopolysaccharide biosynthesis/translation initiation factor 2B, gamma/epsilon subunits (eIF-2Bgamma/eIF-2Bepsilon)	0	0	510	0.630104
O-antigen ligase	0	0	5	0.00617749
Octanoate-[acyl-carrier-protein]-protein-N-octanoyltransferase	0	0	9	0.0111195
Octaprenyl-diphosphate synthase (EC 2.5.1.-)	0	0	9	0.0111195
Oligopeptidase A (EC 3.4.24.70)	0	0	103	0.127256
Oligopeptide ABC transporter, periplasmic oligopeptide-binding protein OppA (TC 3.A.1.5.1)	0	0	45	0.0555974
Oligopeptide transport ATP-binding protein OppD (TC 3.A.1.5.1)	0	0	11	0.0135905
Oligopeptide transport system permease protein OppB (TC 3.A.1.5.1)	0	0	53	0.0654814
Oligopeptide transport system permease protein OppC (TC 3.A.1.5.1)	0	0	24	0.029652
OpcA, an allosteric effector of glucose-6-phosphate dehydrogenase, cyanobacterial	0	0	11	0.0135905
Ornithine carbamoyltransferase (EC 2.1.3.3)	0	0	26	0.032123
Osmolarity sensory histidine kinase EnvZ	0	0	5	0.00617749
Outer membrane protein A precursor	0	0	69	0.0852494
Outer membrane protein assembly factor YaeT precursor	0	0	6	0.00741299
Outer membrane protein/protective antigen OMA87	0	0	213	0.263161
Outer membrane vitamin B12 receptor BtuB	0	0	45	0.0555974
P protein	0	0	88	0.108724
Pantoate--beta-alanine ligase (EC 6.3.2.1)	0	0	30	0.037065
Pantothenate kinase type III, CoaX-like (EC 2.7.1.33)	0	0	8	0.00988399
Para-aminobenzoate synthase, amidotransferase component (EC 2.6.1.85)	0	0	5	0.00617749
Para-aminobenzoate synthase, aminase component (EC 2.6.1.85)	0	0	13	0.0160615
Peptide chain release factor 1	0	0	36	0.0444779
Peptide chain release factor 2	0	0	107	0.132198
Peptide chain release factor 3	0	0	34	0.0420069
Peptide deformylase (EC 3.5.1.88)	0	0	21	0.0259455
Peptide methionine sulfoxide reductase MsrB (EC 1.8.4.12)	0	0	51	0.0630104
Peptidoglycan N-acetylglucosamine deacetylase (EC 3.5.1.-)	0	0	38	0.0469489
Peptidyl prolyl 4-hydroxylase, alpha subunit (EC 1.14.11.2)	0	0	152	0.187796
Peptidyl-prolyl cis-trans isomerase (EC 5.2.1.8)	0	0	88	0.108724
Peptidyl-tRNA hydrolase (EC 3.1.1.29)	0	0	11	0.0135905
Periplasmic divalent cation tolerance protein cutA	0	0	16	0.019768
Permease of the drug/metabolite transporter (DMT) superfamily	0	0	62	0.0766009
Peroxide stress regulator	0	0	47	0.0580684
Phage T7 exclusion protein	0	0	17	0.0210035
Phage integrase	0	0	338	0.417598
Phage lysin	0	0	421	0.520145
Phage peptidoglycan binding endopeptidase	0	0	7	0.00864849
Phage portal	0	0	165	0.203857
Phage portal protein	0	0	165	0.203857
Phage protein	0	0	17	0.0210035
Phage shock protein A	0	0	31	0.0383004
Phage tail fiber protein	0	0	207	0.255748
Phage terminase	0	0	80	0.0988399
Phage terminase, large subunit	0	0	80	0.0988399
Phenazine biosynthesis protein PhzF	0	0	0	0
Phenylalanyl-tRNA synthetase alpha chain (EC 6.1.1.20)	0	0	10	0.012355
Phenylalanyl-tRNA synthetase beta chain (EC 6.1.1.20)	0	0	40	0.0494199
Pheophorbide a oxygenase (EC 1.14.-.-)	0	0	39	0.0481844
Phosphate regulon sensor protein PhoR (SphS) (EC 2.7.13.3)	0	0	35	0.0432424
Phosphate regulon transcriptional regulatory protein PhoB (SphR)	0	0	38	0.0469489
Phosphate starvation-inducible protein PhoH	0	0	6	0.00741299
Phosphate starvation-inducible protein PhoH, predicted ATPase	0	0	6	0.00741299
Phosphate transport ATP-binding protein PstB (TC 3.A.1.7.1)	0	0	186	0.229803
Phosphate transport regulator (distant homolog of PhoU)	0	0	22	0.027181
Phosphate transport system permease protein PstA (TC 3.A.1.7.1)	0	0	101	0.124785
Phosphate transport system permease protein PstC (TC 3.A.1.7.1)	0	0	147	0.181618
Phosphate transport system regulatory protein PhoU	0	0	0	0
Phosphate:acyl-ACP acyltransferase PlsX	0	0	14	0.017297
Phosphatidate cytidylyltransferase (EC 2.7.7.41)	0	0	25	0.0308875
Phospho-N-acetylmuramoyl-pentapeptide-transferase (EC 2.7.8.13)	0	0	38	0.0469489
Phosphoadenylyl-sulfate reductase [thioredoxin] (EC 1.8.4.8)	0	0	97	0.119843
Phosphoenolpyruvate carboxylase (EC 4.1.1.31)	0	0	266	0.328643
Phosphoenolpyruvate synthase (EC 2.7.9.2)	0	0	91	0.11243
Phosphoglucosamine mutase (EC 5.4.2.10)	0	0	51	0.0630104
Phosphoglycerate kinase (EC 2.7.2.3)	0	0	19	0.0234745
Phosphoglycerate mutase (EC 5.4.2.1)	0	0	35	0.0432424
Phosphoglycolate phosphatase (EC 3.1.3.18)	0	0	77	0.0951334
Phosphoheptose isomerase 1 (EC 5.3.1.-)	0	0	69	0.0852494
Phosphohistidine phosphatase SixA	0	0	8	0.00988399
Phospholipase/carboxylesterase family protein, sll1284 homolog	0	0	42	0.0518909
Phospholipid-lipopolysaccharide ABC transporter	0	0	44	0.0543619
Phosphomethylpyrimidine kinase (EC 2.7.4.7)	0	0	9	0.0111195
Phosphonate ABC transporter ATP-binding protein (TC 3.A.1.9.1)	0	0	10	0.012355
Phosphonate ABC transporter phosphate-binding periplasmic component (TC 3.A.1.9.1)	0	0	64	0.0790719
Phosphopantetheine adenylyltransferase (EC 2.7.7.3)	0	0	28	0.034594
Phosphopantothenoylcysteine decarboxylase (EC 4.1.1.36)	0	0	18	0.022239
Phosphopantothenoylcysteine synthetase (EC 6.3.2.5)	0	0	18	0.022239
Phosphoribosyl-AMP cyclohydrolase (EC 3.5.4.19)	0	0	17	0.0210035
Phosphoribosyl-ATP pyrophosphatase (EC 3.6.1.31)	0	0	17	0.0210035
Phosphoribosylaminoimidazole carboxylase catalytic subunit (EC 4.1.1.21)	0	0	26	0.032123
Phosphoribosylaminoimidazole-succinocarboxamide synthase (EC 6.3.2.6)	0	0	11	0.0135905
Phosphoribosylaminoimidazolecarboxamide formyltransferase (EC 2.1.2.3)	0	0	32	0.0395359
Phosphoribosylanthranilate isomerase (EC 5.3.1.24)	0	0	49	0.0605394
Phosphoribosylformimino-5-aminoimidazole carboxamide ribotide isomerase (EC 5.3.1.16)	0	0	8	0.00988399
Phosphoribosylformylglycinamidine cyclo-ligase (EC 6.3.3.1)	0	0	33	0.0407714
Phosphoribosylformylglycinamidine synthase, PurS subunit (EC 6.3.5.3)	0	0	4	0.00494199
Phosphoribosylformylglycinamidine synthase, glutamine amidotransferase subunit (EC 6.3.5.3)	0	0	28	0.034594
Phosphoribosylglycinamide formyltransferase (EC 2.1.2.2)	0	0	25	0.0308875
Phosphoribulokinase (EC 2.7.1.19)	0	0	50	0.0617749
Photosystem II 10 kDa phosphoprotein (PsbH)	0	0	5	0.00617749
Photosystem II 12 kDa extrinsic protein (PsbU)	0	0	4	0.00494199
Photosystem II 13 kDa protein Psb28 (PsbW)	0	0	9	0.0111195
Photosystem II CP43 protein (PsbC)	0	0	67	0.0827784
Photosystem II CP47 protein (PsbB)	0	0	1	0.0012355
Photosystem II manganese-stabilizing protein (PsbO)	0	0	11	0.0135905
Photosystem II oxygen evolving complex protein PsbP	0	0	2	0.002471
Photosystem II protein Psb27	0	0	14	0.017297
Photosystem II protein PsbK	0	0	3	0.0037065
Photosystem II protein PsbV, cytochrome c550	0	0	15	0.0185325
Phycobilisome core-membrane linker polypeptide	0	0	66	0.0815429
Phycobilisome rod-core linker polypeptide, phycocyanin-associated	0	0	57	0.0704234
Phycocyanin alpha phycocyanobilin lyase related protein NblB	0	0	273	0.337291
Phycocyanin beta chain	0	0	1	0.0012355
Phycocyanobilin lyase alpha subunit	0	0	12	0.014826
Phycocyanobilin lyase beta subunit	0	0	21	0.0259455
Phycocyanobilin:ferredoxin oxidoreductase PcyA (EC 1.3.7.5)	0	0	4	0.00494199
Phycoerythrin alpha chain	0	0	39	0.0481844
Phycoerythrin beta chain	0	0	123	0.151966
Phycoerythrin linker protein CpeS homolog	0	0	292	0.360766
Phycoerythrobilin:ferredoxin oxidoreductase PebB (EC 1.3.7.3)	0	0	109	0.134669
Phytoene dehydrogenase and related proteins	0	0	25	0.0308875
Phytoene desaturase (EC 1.14.99.-)	0	0	5	0.00617749
Phytoene desaturase, neurosporene or lycopene producing (EC 1.3.-.-)	0	0	27	0.0333585
Phytoene desaturase, pro-zeta-carotene producing (EC 1.-.-.-)	0	0	104	0.128492
Phytoene synthase (EC 2.5.1.32)	0	0	2	0.002471
Plasmid partitioning protein ParA	0	0	39	0.0481844
Pole remodelling regulatory diguanylate cyclase	0	0	549	0.678289
Polymyxin resistance protein ArnT, undecaprenyl phosphate-alpha-L-Ara4N transferase	0	0	52	0.0642459
Polyphosphate kinase (EC 2.7.4.1)	0	0	350	0.432424
Polyribonucleotide nucleotidyltransferase (EC 2.7.7.8)	0	0	45	0.0555974
Polysaccharide deacetylase	0	0	4	0.00494199
Polysaccharide deacetylase, caspase activity	0	0	4	0.00494199
Porphobilinogen deaminase (EC 2.5.1.61)	0	0	29	0.0358295
Porphobilinogen synthase (EC 4.2.1.24)	0	0	44	0.0543619
Positive regulator of CheA protein activity (CheW)	0	0	5	0.00617749
Possible alpha/beta hydrolase superfamily, sll1129 homolog	0	0	12	0.014826
Possible alpha/beta hydrolase superfamily, slr1235 homolog	0	0	8	0.00988399
Possible alpha/beta hydrolase superfamily, slr1916 homolog	0	0	19	0.0234745
Possible alpha/beta hydrolase superfamily, slr1917 homolog	0	0	20	0.02471
Possible carbon dioxide concentrating mechanism protein CcmK	0	0	4	0.00494199
Possible pterin-4 alpha-carbinolamine dehydratase-like protein	0	0	8	0.00988399
Potassium efflux system KefA	0	0	219	0.270574
Potassium efflux system KefA protein	0	0	219	0.270574
Potassium efflux system KefA protein / Small-conductance mechanosensitive channel	0	0	219	0.270574
Potassium uptake protein TrkH	0	0	21	0.0259455
Potassium uptake protein, integral membrane component, KtrA	0	0	22	0.027181
Potassium uptake protein, integral membrane component, KtrB	0	0	104	0.128492
Potassium-transporting ATPase A chain (EC 3.6.3.12) (TC 3.A.3.7.1)	0	0	2	0.002471
Potassium-transporting ATPase B chain (EC 3.6.3.12) (TC 3.A.3.7.1)	0	0	18	0.022239
Predicted ATPase related to phosphate starvation-inducible protein PhoH	0	0	75	0.0926624
Predicted rhamnogalacturonan lyase in rhamnose utilization cluster	0	0	252	0.311346
Predicted signal transduction protein	0	0	17	0.0210035
Prephenate dehydratase (EC 4.2.1.51)	0	0	62	0.0766009
Preprotein translocase secY subunit (TC 3.A.5.1.1)	0	0	44	0.0543619
Preprotein translocase subunit SecG (TC 3.A.5.1.1)	0	0	12	0.014826
Prevent host death protein, Phd antitoxin	0	0	39	0.0481844
Pro-zeta-carotene desaturase, prolycopene producing (EC 1.-.-.-)	0	0	212	0.261926
Probable 3-methyladenine DNA glycosylase/8-oxoguanine DNA glycosylase	0	0	78	0.0963689
Probable Co/Zn/Cd efflux system membrane fusion protein	0	0	18	0.022239
Probable RND efflux membrane fusion protein	0	0	77	0.0951334
Probable low-affinity inorganic phosphate transporter	0	0	80	0.0988399
Probable poly(beta-D-mannuronate) O-acetylase (EC 2.3.1.-)	0	0	26	0.032123
Programmed cell death antitoxin MazE	0	0	22	0.027181
Programmed cell death antitoxin YdcD	0	0	12	0.014826
Programmed cell death toxin MazF	0	0	45	0.0555974
Programmed cell death toxin MazF like	0	0	13	0.0160615
Programmed cell death toxin YdcE	0	0	64	0.0790719
Prolipoprotein diacylglyceryl transferase (EC 2.4.99.-)	0	0	34	0.0420069
Prolyl endopeptidase (EC 3.4.21.26)	0	0	13	0.0160615
Prolyl-tRNA synthetase (EC 6.1.1.15)	0	0	84	0.103782
Protein F	0	0	0	0
Protein FraG required for filament integrity and heterocyst maturation	0	0	0	0
Protein RtcB	0	0	227	0.280458
Protein export cytoplasm protein SecA ATPase RNA helicase (TC 3.A.5.1.1)	0	0	156	0.192738
Protein of unknown function DUF1009 clustered with KDO2-Lipid A biosynthesis genes	0	0	37	0.0457134
Protein of unknown function DUF374	0	0	18	0.022239
Protein-N(5)-glutamine methyltransferase PrmC, methylates polypeptide chain release factors RF1 and RF2	0	0	3	0.0037065
Protein-export membrane protein SecF (TC 3.A.5.1.1)	0	0	56	0.0691879
Proteorhodopsin	0	0	168	0.207564
Protocatechuate 3,4-dioxygenase beta chain (EC 1.13.11.3)	0	0	2	0.002471
Protoporphyrin IX Mg-chelatase subunit H (EC 6.6.1.1)	0	0	95	0.117372
Protoporphyrin IX Mg-chelatase subunit I (EC 6.6.1.1)	0	0	25	0.0308875
Protoporphyrinogen IX oxidase, novel form, HemJ (EC 1.3.-.-)	0	0	17	0.0210035
Pseudolysin, extracellular zinc protease (EC 3.4.24.26)	0	0	5	0.00617749
Pterin-binding family	0	0	5	0.00617749
Purine nucleoside phosphorylase (EC 2.4.2.1)	0	0	3	0.0037065
Putative 2,4-dihydroxyhept-2-ene-1,7-dioic acid aldolase	0	0	7	0.00864849
Putative anti-sigma factor antagonist	0	0	20	0.02471
Putative chaperon-like protein Ycf39 for quinone binding in Photosystem II	0	0	63	0.0778364
Putative deoxyribonuclease YcfH	0	0	58	0.0716589
Putative diheme cytochrome c-553	0	0	38	0.0469489
Putative formate dehydrogenase oxidoreductase protein	0	0	23	0.0284165
Putative glycogen debranching enzyme, archaeal type, TIGR01561	0	0	15	0.0185325
Putative glycosyltransferase	0	0	43	0.0531264
Putative heme iron utilization protein	0	0	7	0.00864849
Putative lumenal protein, contains 8 pentapeptide repeats, sll0301 homolog	0	0	33	0.0407714
Putative lumenal protein, contains 8 pentapeptide repeats, sll0577 homolog	0	0	29	0.0358295
Putative metal chaperone, involved in Zn homeostasis, GTPase of COG0523 family	0	0	172	0.212506
Putative oxidoreductase YncB	0	0	0	0
Putative preQ0 transporter	0	0	23	0.0284165
Putative stomatin/prohibitin-family membrane protease subunit YbbK	0	0	32	0.0395359
Putative stomatin/prohibitin-family membrane protease subunit aq_911	0	0	0	0
Putative subunit of NAD(P)H:quinone oxidoreductase	0	0	18	0.022239
Putative succinate dehydrogenase cytochrome b subunit	0	0	4	0.00494199
Putative thylakoid membrane protein, contains 8 pentapeptide repeats, sll0274 homolog	0	0	6	0.00741299
Putrescine transport ATP-binding protein PotA (TC 3.A.1.11.1)	0	0	0	0
Pyridoxamine 5I-phosphate oxidase (EC 1.4.3.5)	0	0	39	0.0481844
Pyrroline-5-carboxylate reductase (EC 1.5.1.2)	0	0	2	0.002471
Pyruvate dehydrogenase E1 component alpha subunit (EC 1.2.4.1)	0	0	81	0.100075
Pyruvate dehydrogenase E1 component beta subunit (EC 1.2.4.1)	0	0	27	0.0333585
Pyruvate kinase (EC 2.7.1.40)	0	0	154	0.190267
Pyruvate-flavodoxin oxidoreductase (EC 1.2.7.-)	0	0	23	0.0284165
Queuosine Biosynthesis QueC ATPase	0	0	17	0.0210035
Queuosine biosynthesis QueD, PTPS-I	0	0	29	0.0358295
Quinolinate phosphoribosyltransferase [decarboxylating] (EC 2.4.2.19)	0	0	8	0.00988399
RNA binding methyltransferase FtsJ like	0	0	52	0.0642459
RNA helicase, putative	0	0	2	0.002471
RNA methyltransferase, TrmA family	0	0	43	0.0531264
RNA polymerase sigma factor RpoD	0	0	20	0.02471
RNA polymerase sigma factor SigB	0	0	44	0.0543619
RND efflux system, inner membrane transporter CmeB	0	0	68	0.0840139
Rare lipoprotein A precursor	0	0	46	0.0568329
RecA protein	0	0	16	0.019768
RecD-like DNA helicase Atu2026	0	0	226	0.279223
RecD-like DNA helicase YrrC	0	0	91	0.11243
Recombination inhibitory protein MutS2	0	0	44	0.0543619
Recombination protein RecR	0	0	7	0.00864849
Replicative DNA helicase (EC 3.6.1.-)	0	0	126	0.155673
Respiratory nitrate reductase alpha chain (EC 1.7.99.4)	0	0	12	0.014826
Retron-type reverse transcriptase	0	0	297	0.366943
Rhodanese domain protein UPF0176	0	0	3	0.0037065
Rhodanese domain protein UPF0176, cyanobacterial/alphaproteobacterial subgroup	0	0	3	0.0037065
Rhodanese-related sulfurtransferases	0	0	15	0.0185325
Riboflavin kinase (EC 2.7.1.26)	0	0	30	0.037065
Riboflavin synthase alpha chain (EC 2.5.1.9)	0	0	5	0.00617749
Ribokinase (EC 2.7.1.15)	0	0	39	0.0481844
Ribonuclease BN (EC 3.1.-.-)	0	0	128	0.158144
Ribonuclease E (EC 3.1.26.12)	0	0	117	0.144553
Ribonuclease HI (EC 3.1.26.4)	0	0	28	0.034594
Ribonuclease HII (EC 3.1.26.4)	0	0	41	0.0506554
Ribonuclease III (EC 3.1.26.3)	0	0	4	0.00494199
Ribonuclease P protein component (EC 3.1.26.5)	0	0	19	0.0234745
Ribonuclease PH (EC 2.7.7.56)	0	0	16	0.019768
Ribonuclease Z (EC 3.1.26.11)	0	0	40	0.0494199
Ribonucleotide reductase of class II (coenzyme B12-dependent) (EC 1.17.4.1)	0	0	260	0.32123
Ribonucleotide reductase of class III (anaerobic), activating protein (EC 1.97.1.4)	0	0	4	0.00494199
Ribonucleotide reductase of class Ia (aerobic), alpha subunit (EC 1.17.4.1)	0	0	6	0.00741299
Ribonucleotide reductase transcriptional regulator NrdR	0	0	33	0.0407714
Ribose 5-phosphate isomerase A (EC 5.3.1.6)	0	0	59	0.0728944
Ribose operon repressor	0	0	1	0.0012355
Ribose-phosphate pyrophosphokinase (EC 2.7.6.1)	0	0	1	0.0012355
Ribosomal RNA small subunit methyltransferase B (EC 2.1.1.-)	0	0	15	0.0185325
Ribosomal RNA small subunit methyltransferase D (EC 2.1.1.-)	0	0	14	0.017297
Ribosomal RNA small subunit methyltransferase E (EC 2.1.1.-)	0	0	2	0.002471
Ribosomal large subunit pseudouridine synthase A (EC 4.2.1.70)	0	0	10	0.012355
Ribosomal large subunit pseudouridine synthase D (EC 4.2.1.70)	0	0	20	0.02471
Ribosomal large subunit pseudouridine synthase E (EC 4.2.1.70)	0	0	1	0.0012355
Ribosomal protein L11 methyltransferase (EC 2.1.1.-)	0	0	2	0.002471
Ribosomal small subunit pseudouridine synthase A (EC 4.2.1.70)	0	0	2	0.002471
Ribosomal-protein-S18p-alanine acetyltransferase (EC 2.3.1.-)	0	0	6	0.00741299
Ribosome-binding factor A	0	0	2	0.002471
Ribosyl nicotinamide transporter, PnuC-like	0	0	8	0.00988399
Ribulose-5-phosphate 4-epimerase and related epimerases and aldolases	0	0	4	0.00494199
Ribulose-phosphate 3-epimerase (EC 5.1.3.1)	0	0	36	0.0444779
Rod shape-determining protein MreD	0	0	2	0.002471
RuBisCO operon transcriptional regulator	0	0	3	0.0037065
Rubredoxin	0	0	40	0.0494199
Rubrerythrin	0	0	41	0.0506554
S-(hydroxymethyl)glutathione dehydrogenase (EC 1.1.1.284)	0	0	4	0.00494199
S-adenosylmethionine decarboxylase proenzyme (EC 4.1.1.50), prokaryotic class 1B	0	0	20	0.02471
S-adenosylmethionine:tRNA ribosyltransferase-isomerase (EC 5.-.-.-)	0	0	17	0.0210035
SOS-response repressor and protease LexA (EC 3.4.21.88)	0	0	0	0
SSU rRNA	0	0	14	0.017297
SSU ribosomal protein S13p (S18e)	0	0	0	0
SSU ribosomal protein S16p	0	0	24	0.029652
SSU ribosomal protein S20p	0	0	18	0.022239
SSU ribosomal protein S3p (S3e)	0	0	55	0.0679524
SSU ribosomal protein S4p (S9e)	0	0	23	0.0284165
SSU ribosomal protein S6p	0	0	15	0.0185325
SSU ribosomal protein S8p (S15Ae)	0	0	54	0.0667169
Sarcosine oxidase alpha subunit (EC 1.5.3.1)	0	0	4	0.00494199
Scaffold protein for [4Fe-4S] cluster assembly, MRP-like, similar to chloroplast-targeted plant protein HCF101	0	0	15	0.0185325
Sedoheptulose-1,7-bisphosphatase (EC 3.1.3.37)	0	0	25	0.0308875
Segregation and condensation protein A	0	0	36	0.0444779
Selenide,water dikinase (EC 2.7.9.3)	0	0	25	0.0308875
Selenophosphate-dependent tRNA 2-selenouridine synthase	0	0	46	0.0568329
Selenoprotein O and cysteine-containing homologs	0	0	115	0.142082
Sensory subunit of low CO2-induced protein complex, putative	0	0	30	0.037065
Sepiapterin reductase (EC 1.1.1.153)	0	0	36	0.0444779
Septum site-determining protein MinC	0	0	8	0.00988399
Septum site-determining protein MinD	0	0	23	0.0284165
Serine acetyltransferase (EC 2.3.1.30)	0	0	14	0.017297
Serine hydroxymethyltransferase (EC 2.1.2.1)	0	0	22	0.027181
Serine peptidase (Alpha/beta hydrolase superfamily) fused to N- terminal uncharacterized domain specific to cyanobacteria	0	0	11	0.0135905
Serine phosphatase RsbU, regulator of sigma subunit	0	0	335	0.413892
Serine protease precursor MucD/AlgY associated with sigma factor RpoE	0	0	27	0.0333585
Serine protease, DegP/HtrA, do-like (EC 3.4.21.-)	0	0	72	0.0889559
Serine--glyoxylate aminotransferase (EC 2.6.1.45)	0	0	71	0.0877204
Serine--pyruvate aminotransferase (EC 2.6.1.51)	0	0	28	0.034594
Serine/threonine protein kinase PrkC, regulator of stationary phase	0	0	141	0.174205
Seryl-tRNA synthetase (EC 6.1.1.11)	0	0	15	0.0185325
Shikimate kinase I (EC 2.7.1.71)	0	0	27	0.0333585
Short-chain dehydrogenase, associated with 2-hydroxychromene-2-carboxylate isomerase family protein	0	0	5	0.00617749
Siderophore biosynthesis non-ribosomal peptide synthetase modules	0	0	15	0.0185325
Signal peptidase I	0	0	90	0.111195
Signal peptidase I (EC 3.4.21.89)	0	0	90	0.111195
Signal recognition particle receptor protein FtsY (=alpha subunit) (TC 3.A.5.1.1)	0	0	7	0.00864849
Signal recognition particle, subunit Ffh SRP54 (TC 3.A.5.1.1)	0	0	30	0.037065
Signal transduction histidine kinase CheA (EC 2.7.3.-)	0	0	10	0.012355
Similar to 5-oxoprolinase (EC 3.5.2.9) and Methylhydantoinases A, B (EC 3.5.2.14), contradiction in experimental data (see Annotation)	0	0	2	0.002471
Similar to eukaryotic Peptidyl prolyl 4-hydroxylase, alpha subunit (EC 1.14.11.2)	0	0	152	0.187796
Single-stranded DNA-binding protein	0	0	57	0.0704234
Single-stranded-DNA-specific exonuclease RecJ (EC 3.1.-.-)	0	0	32	0.0395359
Single-stranded-DNA-specific exonuclease RecJ, cyanobacterial paralog	0	0	4	0.00494199
Sirohydrochlorin cobaltochelatase (EC 4.99.1.3)	0	0	20	0.02471
Sodium-dependent phosphate transporter	0	0	8	0.00988399
Solanesyl diphosphate synthase (EC 2.5.1.11)	0	0	5	0.00617749
Soluble lytic murein transglycosylase precursor (EC 3.2.1.-)	0	0	9	0.0111195
Spermidine Putrescine ABC transporter permease component PotB (TC 3.A.1.11.1)	0	0	5	0.00617749
Spermidine Putrescine ABC transporter permease component potC (TC_3.A.1.11.1)	0	0	1	0.0012355
Spermidine synthase (EC 2.5.1.16)	0	0	21	0.0259455
Stage II sporulation serine phosphatase for sigma-F activation (SpoIIE)	0	0	10	0.012355
Substrate-specific component BioY of biotin ECF transporter	0	0	8	0.00988399
Substrate-specific component CbiM of cobalt ECF transporter	0	0	7	0.00864849
Substrate-specific component Cce_1529 of predicted ECF transporter	0	0	4	0.00494199
Substrate-specific component NikM of nickel ECF transporter	0	0	1	0.0012355
Succinate dehydrogenase flavoprotein subunit (EC 1.3.99.1)	0	0	24	0.029652
Sucrose phosphorylase (EC 2.4.1.7)	0	0	391	0.48308
Sugar/maltose fermentation stimulation protein homolog	0	0	10	0.012355
Sulfatase	0	0	12	0.014826
Sulfatase modifying factor 1 precursor (C-alpha-formyglycine- generating enzyme 1)	0	0	9	0.0111195
Sulfate adenylyltransferase, dissimilatory-type (EC 2.7.7.4)	0	0	42	0.0518909
Sulfate and thiosulfate binding protein CysP	0	0	17	0.0210035
Sulfate permease	0	0	259	0.319994
Sulfate transport system permease protein CysW	0	0	5	0.00617749
Sulfur acceptor protein SufE for iron-sulfur cluster assembly	0	0	11	0.0135905
Sulfur carrier protein ThiS	0	0	4	0.00494199
Sulfur carrier protein adenylyltransferase ThiF	0	0	34	0.0420069
Superfamily II DNA/RNA helicases, SNF2 family	0	0	143	0.176676
Superoxide dismutase [Fe] (EC 1.15.1.1)	0	0	55	0.0679524
T1SS secreted agglutinin (RTX)	0	0	9	0.0111195
TPR domain protein, putative component of TonB system	0	0	751	0.927859
Thermostable carboxypeptidase 1 (EC 3.4.17.19)	0	0	39	0.0481844
ThiJ/PfpI family protein	0	0	7	0.00864849
Thiamin biosynthesis protein ThiC	0	0	117	0.144553
Thiamin-phosphate pyrophosphorylase (EC 2.5.1.3)	0	0	38	0.0469489
Thiaminase II (EC 3.5.99.2)	0	0	35	0.0432424
Thiamine-monophosphate kinase (EC 2.7.4.16)	0	0	6	0.00741299
Thiazole biosynthesis protein ThiG	0	0	14	0.017297
Thiol peroxidase, Bcp-type (EC 1.11.1.15)	0	0	90	0.111195
Thioredoxin reductase (EC 1.8.1.9)	0	0	13	0.0160615
Threonine dehydratase biosynthetic (EC 4.3.1.19)	0	0	111	0.13714
Threonine dehydratase, catabolic (EC 4.3.1.19)	0	0	13	0.0160615
Threonine dehydrogenase and related Zn-dependent dehydrogenases	0	0	5	0.00617749
Threonine synthase (EC 4.2.3.1)	0	0	120	0.14826
Threonyl-tRNA synthetase (EC 6.1.1.3)	0	0	44	0.0543619
Thymidylate kinase (EC 2.7.4.9)	0	0	127	0.156908
Thymidylate synthase (EC 2.1.1.45)	0	0	18	0.022239
Thymidylate synthase thyX (EC 2.1.1.-)	0	0	179	0.221154
TldD family protein, Beta/Gamma-proteobacterial subgroup	0	0	34	0.0420069
TldE/PmbA family protein, Beta/Gamma-proteobacterial subgroup	0	0	69	0.0852494
TldE/PmbA protein, part of proposed TldE/TldD proteolytic complex (PMID 12029038)	0	0	88	0.108724
Tlr0729 protein	0	0	4	0.00494199
TonB-dependent receptor	0	0	460	0.568329
Toxin 1, PIN domain	0	0	21	0.0259455
Transaldolase (EC 2.2.1.2)	0	0	132	0.163086
Transcription antitermination protein NusG	0	0	8	0.00988399
Transcription regulator [contains diacylglycerol kinase catalytic domain]	0	0	7	0.00864849
Transcription regulator of multidrug efflux pump operon, TetR (AcrR) family	0	0	16	0.019768
Transcription termination protein NusA	0	0	80	0.0988399
Transcription termination protein NusB	0	0	0	0
Transcription-repair coupling factor	0	0	113	0.139611
Transcriptional activator of maltose regulon, MalT	0	0	271	0.33482
Transketolase (EC 2.2.1.1)	0	0	54	0.0667169
Transketolase, N-terminal section (EC 2.2.1.1)	0	0	15	0.0185325
Translation elongation factor G	0	0	52	0.0642459
Translation elongation factor P	0	0	9	0.0111195
Translation elongation factor Ts	0	0	10	0.012355
Transmembrane component Cce_1531 of energizing module of predicted ECF transporter	0	0	4	0.00494199
Transmembrane component NikQ of energizing module of nickel ECF transporter	0	0	9	0.0111195
Transmembrane component of energizing module of ECF transporters in Cyanobacteria	0	0	6	0.00741299
Trehalose phosphorylase (EC 2.4.1.64)	0	0	25	0.0308875
Trehalose synthase (EC 5.4.99.16)	0	0	42	0.0518909
Trehalose-6-phosphate phosphatase (EC 3.1.3.12)	0	0	4	0.00494199
Triosephosphate isomerase (EC 5.3.1.1)	0	0	62	0.0766009
TrmH family tRNA/rRNA methyltransferase YacO (EC 2.1.1.-)	0	0	1	0.0012355
Tryptophan synthase alpha chain (EC 4.2.1.20)	0	0	3	0.0037065
Tryptophan synthase beta chain (EC 4.2.1.20)	0	0	34	0.0420069
Tryptophan synthase beta chain like (EC 4.2.1.20)	0	0	3	0.0037065
Tryptophanase (EC 4.1.99.1)	0	0	3	0.0037065
Tryptophanyl-tRNA synthetase (EC 6.1.1.2)	0	0	35	0.0432424
Twin-arginine translocation protein TatA	0	0	13	0.0160615
Twin-arginine translocation protein TatC	0	0	80	0.0988399
Twitching motility protein PilT	0	0	152	0.187796
Two-component system response regulator	0	0	52	0.0642459
Two-component system response regulator OmpR	0	0	4	0.00494199
Type I restriction-modification system, DNA-methyltransferase subunit M (EC 2.1.1.72)	0	0	178	0.219919
Type I restriction-modification system, restriction subunit R (EC 3.1.21.3)	0	0	22	0.027181
Type I restriction-modification system, specificity subunit S (EC 3.1.21.3)	0	0	83	0.102546
Type III restriction-modification system methylation subunit (EC 2.1.1.72)	0	0	39	0.0481844
Type IV fimbrial assembly protein PilC	0	0	152	0.187796
Type IV fimbrial assembly, ATPase PilB	0	0	109	0.134669
Tyrosine recombinase XerC	0	0	14	0.017297
Tyrosine-protein kinase Wzc (EC 2.7.10.2)	0	0	29	0.0358295
Tyrosyl-tRNA synthetase (EC 6.1.1.1)	0	0	25	0.0308875
UDP-3-O-[3-hydroxymyristoyl] N-acetylglucosamine deacetylase (EC 3.5.1.-)	0	0	62	0.0766009
UDP-3-O-[3-hydroxymyristoyl] glucosamine N-acyltransferase (EC 2.3.1.-)	0	0	22	0.027181
UDP-4-amino-4-deoxy-L-arabinose--oxoglutarate aminotransferase (EC 2.6.1.-)	0	0	7	0.00864849
UDP-N-acetylenolpyruvoylglucosamine reductase (EC 1.1.1.158)	0	0	7	0.00864849
UDP-N-acetylglucosamine 1-carboxyvinyltransferase (EC 2.5.1.7)	0	0	36	0.0444779
UDP-N-acetylglucosamine 2-epimerase (EC 5.1.3.14)	0	0	133	0.164321
UDP-N-acetylglucosamine 4,6-dehydratase (EC 4.2.1.-)	0	0	252	0.311346
UDP-N-acetylglucosamine--N-acetylmuramyl-(pentapeptide) pyrophosphoryl-undecaprenol N-acetylglucosamine transferase (EC 2.4.1.227)	0	0	4	0.00494199
UDP-N-acetylmuramate--alanine ligase (EC 6.3.2.8)	0	0	22	0.027181
UDP-N-acetylmuramoylalanine--D-glutamate ligase (EC 6.3.2.9)	0	0	31	0.0383004
UDP-N-acetylmuramoylalanyl-D-glutamyl-2,6-diaminopimelate--D-alanyl-D-alanine ligase (EC 6.3.2.10)	0	0	4	0.00494199
UDP-glucose dehydrogenase (EC 1.1.1.22)	0	0	73	0.0901914
UDP-glucose:tetrahydrobiopterin glucosyltransferase [EC:2.4.1.-]	0	0	2	0.002471
UTP--glucose-1-phosphate uridylyltransferase (EC 2.7.7.9)	0	0	89	0.109959
Uncharacterized MobA-related protein	0	0	13	0.0160615
Uncharacterized membrane protein Ycf36	0	0	0	0
Uncharacterized protein DUF547	0	0	32	0.0395359
Uncharacterized protein, similar to the N-terminal domain of Lon protease	0	0	42	0.0518909
Undecaprenyl pyrophosphate synthetase (EC 2.5.1.31)	0	0	31	0.0383004
Undecaprenyl-diphosphatase (EC 3.6.1.27)	0	0	8	0.00988399
Undecaprenyl-phosphate N-acetylglucosaminyl 1-phosphate transferase (EC 2.7.8.-)	0	0	48	0.0593039
Universal stress protein family	0	0	71	0.0877204
Uracil phosphoribosyltransferase (EC 2.4.2.9)	0	0	26	0.032123
Uracil-DNA glycosylase, family 1	0	0	9	0.0111195
Uracil-DNA glycosylase, family 4	0	0	400	0.494199
Urea ABC transporter, ATPase protein UrtD	0	0	5	0.00617749
Urea ABC transporter, ATPase protein UrtE	0	0	33	0.0407714
Urea ABC transporter, permease protein UrtB	0	0	11	0.0135905
Urea ABC transporter, permease protein UrtC	0	0	41	0.0506554
Urea ABC transporter, urea binding protein	0	0	39	0.0481844
Urea carboxylase-related ABC transporter, periplasmic substrate-binding protein	0	0	7	0.00864849
Urease accessory protein UreG	0	0	4	0.00494199
Urease gamma subunit (EC 3.5.1.5)	0	0	2	0.002471
Uridine kinase (EC 2.7.1.48)	0	0	17	0.0210035
Uridylate kinase (EC 2.7.4.-)	0	0	20	0.02471
Uroporphyrinogen-III methyltransferase (EC 2.1.1.107)	0	0	25	0.0308875
Uroporphyrinogen-III synthase (EC 4.2.1.75)	0	0	14	0.017297
V-type ATP synthase subunit A (EC 3.6.3.14)	0	0	6	0.00741299
Valine--pyruvate aminotransferase (EC 2.6.1.66)	0	0	1	0.0012355
Valyl-tRNA synthetase (EC 6.1.1.9)	0	0	59	0.0728944
VapB protein (antitoxin to VapC)	0	0	7	0.00864849
VapC toxin protein	0	0	39	0.0481844
VgrG protein	0	0	9	0.0111195
Vibriolysin, extracellular zinc protease (EC 3.4.24.25)	0	0	5	0.00617749
Xaa-Pro aminopeptidase (EC 3.4.11.9)	0	0	4	0.00494199
Xanthosine/inosine triphosphate pyrophosphatase	0	0	35	0.0432424
Xylulose-5-phosphate phosphoketolase (EC 4.1.2.9)	0	0	88	0.108724
Yac	0	0	1	0.0012355
YggT family protein YlmG/ssl0353, required for proper distribution of nucleoids in chloroplast and cyanobacteria	0	0	13	0.0160615
YgjD/Kae1/Qri7 family, required for N6-threonylcarbamoyl adenosine t(6)A37 modification in tRNA	0	0	6	0.00741299
YjeF protein, function unknown	0	0	21	0.0259455
Ync	0	0	0	0
YrbA protein	0	0	8	0.00988399
Zinc ABC transporter, ATP-binding protein ZnuC	0	0	45	0.0555974
Zinc ABC transporter, inner membrane permease protein ZnuB	0	0	27	0.0333585
Zinc ABC transporter, periplasmic-binding protein ZnuA	0	0	59	0.0728944
Zinc uptake regulation protein ZUR	0	0	15	0.0185325
Zinc-regulated outer membrane porin	0	0	4	0.00494199
[NiFe] hydrogenase metallocenter assembly protein HypC	0	0	12	0.014826
[NiFe] hydrogenase metallocenter assembly protein HypE	0	0	6	0.00741299
[NiFe] hydrogenase metallocenter assembly protein HypF	0	0	6	0.00741299
[NiFe] hydrogenase nickel incorporation protein HypA	0	0	9	0.0111195
[NiFe] hydrogenase nickel incorporation-associated protein HypB	0	0	3	0.0037065
acyl-CoA synthetase	0	0	5	0.00617749
ammonium/methylammonium permease	0	0	65	0.0803074
cAMP-binding proteins - catabolite gene activator and regulatory subunit of cAMP-dependent protein kinases	0	0	74	0.0914269
carboxysome shell protein CsoS1	0	0	3	0.0037065
carboxysome shell protein CsoS2	0	0	14	0.017297
carboxysome shell protein CsoS3	0	0	150	0.185325
dTDP-4-dehydrorhamnose reductase (EC 1.1.1.133)	0	0	95	0.117372
dTDP-glucose 4,6-dehydratase (EC 4.2.1.46)	0	0	161	0.198915
diguanylate cyclase (GGDEF domain) with PAS/PAC sensor	0	0	7	0.00864849
diguanylate cyclase/phosphodiesterase (GGDEF & EAL domains) with PAS/PAC sensor(s)	0	0	658	0.812958
gjD/Kae1/Qri7 family, required for N6-threonylcarbamoyl adenosine t(6)A37 modification in tRNA	0	0	6	0.00741299
glutamyl-Q-tRNA synthetase	0	0	12	0.014826
hypothetical protein ssl1918	0	0	6	0.00741299
intein-containing	0	0	204	0.252042
internalin, putative	0	0	37	0.0457134
omega-3 polyunsaturated fatty acid synthase module PfaB/C	0	0	31	0.0383004
omega-3 polyunsaturated fatty acid synthase subunit, PfaA	0	0	153	0.189031
omega-3 polyunsaturated fatty acid synthase subunit, PfaB	0	0	122	0.150731
photosystem I P700 chlorophyll a apoprotein subunit Ib (PsaB)	0	0	18	0.022239
photosystem I assembly related protein Ycf3	0	0	48	0.0593039
photosystem I assembly related protein Ycf37	0	0	1	0.0012355
photosystem I assembly related protein Ycf4	0	0	14	0.017297
photosystem I subunit II (PsaD)	0	0	1	0.0012355
photosystem I subunit III precursor, plastocyanin (cyt c553) docking protein (PsaF)	0	0	18	0.022239
photosystem I subunit IV (PsaE)	0	0	15	0.0185325
photosystem I subunit X (PsaK, PsaK1)	0	0	19	0.0234745
photosystem II protein D1 (PsbA)	0	0	11	0.0135905
phytol kinase	0	0	6	0.00741299
possible tetrapyrrole methyltransferase domain	0	0	5	0.00617749
probable RuBisCo-expression protein CbbX	0	0	81	0.100075
probable iron binding protein from the HesB_IscA_SufA family	0	0	17	0.0210035
programmed frameshift-containing	0	0	107	0.132198
prolyl oligopeptidase family protein	0	0	12	0.014826
putative alkaline phosphatase-like protein	0	0	3	0.0037065
putative carboxysome peptide A	0	0	7	0.00864849
putative esterase	0	0	2	0.002471
putative sodium-dependent bicarbonate transporter	0	0	80	0.0988399
pyridoxal phosphate-dependent deaminase, putative	0	0	6	0.00741299
rRNA small subunit methyltransferase H	0	0	0	0
rRNA small subunit methyltransferase I	0	0	12	0.014826
soluble [2Fe-2S] ferredoxin	0	0	99	0.122314
sugar ABC transporter, permease protein	0	0	1	0.0012355
tRNA (5-methylaminomethyl-2-thiouridylate)-methyltransferase (EC 2.1.1.61)	0	0	12	0.014826
tRNA (Guanine37-N1) -methyltransferase (EC 2.1.1.31)	0	0	11	0.0135905
tRNA (Guanosine18-2I-O-) -methyltransferase (EC 2.1.1.34)	0	0	5	0.00617749
tRNA (guanine46-N7-)-methyltransferase (EC 2.1.1.33)	0	0	25	0.0308875
tRNA delta(2)-isopentenylpyrophosphate transferase (EC 2.5.1.8)	0	0	38	0.0469489
tRNA dihydrouridine synthase B (EC 1.-.-.-)	0	0	5	0.00617749
tRNA nucleotidyltransferase, A-adding (EC 2.7.7.25)	0	0	23	0.0284165
tRNA pseudouridine synthase A (EC 4.2.1.70)	0	0	76	0.0938979
tRNA pseudouridine synthase B (EC 4.2.1.70)	0	0	17	0.0210035
tRNA uridine 5-carboxymethylaminomethyl modification enzyme GidA	0	0	76	0.0938979
tRNA(Ile)-lysidine synthetase	0	0	613	0.75736
tRNA-guanine transglycosylase (EC 2.4.2.29)	0	0	56	0.0691879
tRNA-i(6)A37 methylthiotransferase	0	0	20	0.02471
tRNA:Cm32/Um32 methyltransferase	0	0	7	0.00864849
tmRNA-binding protein SmpB	0	0	3	0.0037065
uncharacterized domain	0	0	11	0.0135905

## Sheet: Deltaproteobacteria
Functions – Deltaproteobacteria	RNA	RNA (%)	DNA	DNA (%)
Hydroxymethylglutaryl-CoA lyase (EC 4.1.3.4)	4209	11.6351	827	0.0341914
HflK protein	2652	7.33103	994	0.0410958
Glutamyl-tRNA synthetase (EC 6.1.1.17)	2008	5.55079	2004	0.0828532
Integrase	1882	5.20249	6252	0.258482
Sulfite reduction-associated complex DsrMKJOP iron-sulfur protein DsrO (=HmeA)	1785	4.93435	838	0.0346462
LSU ribosomal protein L3p (L3e)	1491	4.12163	834	0.0344808
selenocysteine-containing	1381	3.81755	20726	0.856893
Formate dehydrogenase O alpha subunit (EC 1.2.1.2)	1369	3.78438	3302	0.136518
Preprotein translocase secY subunit (TC 3.A.5.1.1)	1363	3.7678	2405	0.0994321
Pyruvate formate-lyase (EC 2.3.1.54)	1286	3.55494	3560	0.147184
Integron integrase	1129	3.12094	273	0.0112869
Integron integrase IntIPac	1126	3.11265	230	0.0095091
Flp pilus assembly protein TadD, contains TPR repeat	1103	3.04907	123	0.0050853
Sulfite reductase beta subunit (EC 1.8.99.1)	858	2.3718	1996	0.0825224
DNA polymerase III delta prime subunit (EC 2.7.7.7)	804	2.22253	1042	0.0430803
heterodisulfide reductase, subunit A/methylviologen reducing hydrogenase, subunit delta	458	1.26607	30290	1.25231
Sulfite reductase alpha subunit (EC 1.8.99.1)	450	1.24395	1933	0.0799177
Electron transport complex protein RnfD	428	1.18314	2062	0.0852511
Adenylylsulfate reductase alpha-subunit (EC 1.8.99.2)	382	1.05598	4308	0.178109
ATP synthase beta chain (EC 3.6.3.14)	364	1.00622	2543	0.105138
ATP synthase gamma chain (EC 3.6.3.14)	303	0.837595	1793	0.0741296
CO dehydrogenase/acetyl-CoA synthase, CO dehydrogenase subunit (EC 1.2.99.2)	249	0.688321	8357	0.345511
DNA-binding protein HU	202	0.558397	1456	0.0601967
Cytosolic Fe-S cluster assembling factor NBP35	198	0.547339	1964	0.0811994
Flagellin	176	0.486524	872	0.0360519
Flagellin protein FlaA	176	0.486524	638	0.0263774
Na+/H+ antiporter	173	0.478231	2724	0.112621
Ferredoxin	167	0.461645	14395	0.595145
ATP synthase alpha chain (EC 3.6.3.14)	159	0.43953	2041	0.0843829
Biopolymer transport protein ExbD/TolR	153	0.422944	879	0.0363413
Cold shock protein CspA	148	0.409122	1044	0.043163
Peptidoglycan-associated lipoprotein precursor	120	0.331721	1802	0.0745017
ATP synthase B chain (EC 3.6.3.14)	118	0.326192	0	0
SSU ribosomal protein S4p (S9e)	117	0.323428	1041	0.043039
DNA-binding protein HU-beta	110	0.304077	956	0.0395248
P protein	109	0.301313	7077	0.292591
Type IV pilin PilA	107	0.295784	201	0.00831012
SSU ribosomal protein S1p	104	0.287491	6312	0.260963
ATP synthase C chain (EC 3.6.3.14)	103	0.284727	1152	0.0476282
Ni/Fe-hydrogenase 2 B-type cytochrome subunit	101	0.279198	4928	0.203743
COG1720: Uncharacterized conserved protein	100	0.276434	127	0.00525067
Adenylylsulfate reductase beta-subunit (EC 1.8.99.2)	95	0.262612	826	0.0341501
Branched-chain amino acid transport ATP-binding protein LivF (TC 3.A.1.4.1)	84	0.232205	6038	0.249634
Phage shock protein A	81	0.223912	632	0.0261293
Long-chain-fatty-acid--CoA ligase (EC 6.2.1.3)	79	0.218383	28246	1.1678
Flagellar synthesis regulator FleN	75	0.207326	2603	0.107618
Uncharacterized protein ImpD	75	0.207326	6	0.000248063
Heat shock protein 60 family chaperone GroEL	71	0.196268	2558	0.105758
Acetyl-coenzyme A synthetase (EC 6.2.1.1)	69	0.190739	2106	0.0870702
Cytochrome c oxidase subunit CcoN (EC 1.9.3.1)	69	0.190739	906	0.0374576
LSU ribosomal protein L7/L12 (P1/P2)	69	0.190739	432	0.0178606
Multimodular transpeptidase-transglycosylase (EC 2.4.1.129) (EC 3.4.-.-)	69	0.190739	10469	0.432829
SSU ribosomal protein S13p (S18e)	67	0.185211	343	0.014181
LSU ribosomal protein L1p (L10Ae)	65	0.179682	824	0.0340674
LSU ribosomal protein L14p (L23e)	63	0.174153	395	0.0163308
LSU ribosomal protein L35p	60	0.16586	68	0.00281138
Putative stomatin/prohibitin-family membrane protease subunit YbbK	59	0.163096	195	0.00806206
Indolepyruvate oxidoreductase subunit IorA (EC 1.2.7.8)	58	0.160332	6911	0.285728
Sulfite reductase, dissimilatory-type gamma subunit (EC 1.8.99.3)	58	0.160332	621	0.0256746
tRNA 2-thiouridine synthesizing protein E (EC 2.8.1.-)	58	0.160332	621	0.0256746
RND efflux system, outer membrane lipoprotein CmeC	57	0.157567	1753	0.0724758
SSU ribosomal protein S19p (S15e)	57	0.157567	334	0.0138089
Sulfite reduction-associated complex DsrMKJOP protein DsrP (= HmeB)	57	0.157567	2242	0.092693
SSU ribosomal protein S5p (S2e)	56	0.154803	549	0.0226978
CoB--CoM heterodisulfide reductase subunit A (EC 1.8.98.1)	55	0.152039	12525	0.517832
Flagellar basal-body rod protein FlgC	55	0.152039	263	0.0108734
Translation elongation factor Tu	55	0.152039	2684	0.110967
[NiFe] hydrogenase metallocenter assembly protein HypD	55	0.152039	547	0.0226151
CO dehydrogenase/acetyl-CoA synthase, acetyl-CoA synthase subunit (EC 2.3.1.169)	54	0.149274	4328	0.178936
DNA-directed RNA polymerase beta subunit I (EC 2.7.7.6)	54	0.149274	5929	0.245128
Dihydrodipicolinate reductase (EC 1.3.1.26)	52	0.143746	1299	0.0537057
LSU ribosomal protein L9p	52	0.143746	880	0.0363826
Translation elongation factor G	51	0.140981	9446	0.390534
CBS domain protein sometimes clustered with YjeE	50	0.138217	966	0.0399382
ATP synthase A chain (EC 3.6.3.14)	47	0.129924	1793	0.0741296
ATP synthase epsilon chain (EC 3.6.3.14)	47	0.129924	382	0.0157934
LSU ribosomal protein L4p (L1e)	46	0.12716	761	0.0314627
heterodisulfide reductase, subunit E, putative	46	0.12716	1928	0.079711
SSU ribosomal protein S3p (S3e)	45	0.124395	835	0.0345221
Glutamate Aspartate periplasmic binding protein precursor GltI (TC 3.A.1.3.4)	44	0.121631	531	0.0219536
Methylmalonyl-CoA mutase (EC 5.4.99.2)	43	0.118867	8792	0.363495
Methylthioadenosine deaminase	43	0.118867	1900	0.0785534
Serine phosphatase RsbU, regulator of sigma subunit	43	0.118867	10802	0.446597
ethylmalonyl-CoA mutase	43	0.118867	8792	0.363495
Transcription antitermination protein NusG	42	0.116102	1067	0.0441139
Translation initiation factor 2	41	0.113338	4284	0.177117
DNA-directed RNA polymerase beta subunit II (EC 2.7.7.6)	39	0.107809	4630	0.191422
Formate efflux transporter (TC 2.A.44 family)	39	0.107809	724	0.029933
Sulfate adenylyltransferase, dissimilatory-type (EC 2.7.7.4)	39	0.107809	3056	0.126347
Beta-carotene ketolase (EC 1.14.-.-)	38	0.105045	291	0.0120311
Prolyl endopeptidase (EC 3.4.21.26)	38	0.105045	25	0.0010336
Electron transport complex protein RnfG	37	0.102281	779	0.0322069
Glycogen synthase, ADP-glucose transglucosylase (EC 2.4.1.21)	37	0.102281	2816	0.116424
Type IV fimbrial assembly, ATPase PilB	37	0.102281	4886	0.202006
Glycine cleavage system H protein	34	0.0939876	2203	0.0910806
Sulfite reduction-associated complex DsrMKJOP multiheme protein DsrJ (=HmeF)	34	0.0939876	599	0.024765
Electron transport complex protein RnfE	33	0.0912232	1354	0.0559796
LSU ribosomal protein L16p (L10e)	32	0.0884589	465	0.0192249
SSU ribosomal protein S8p (S15Ae)	32	0.0884589	628	0.025964
Chaperone protein DnaK	31	0.0856945	5989	0.247609
Fe-S-cluster-containing hydrogenase components 1	31	0.0856945	2543	0.105138
Putative glycogen debranching enzyme, archaeal type, TIGR01561	31	0.0856945	6745	0.278865
Quinone-reactive Ni/Fe-hydrogenase small chain precursor (EC 1.12.5.1)	31	0.0856945	597	0.0246823
Acetyl-CoA acetyltransferase (EC 2.3.1.9)	30	0.0829302	9352	0.386648
Adenylate kinase (EC 2.7.4.3)	30	0.0829302	1278	0.0528375
Amidophosphoribosyltransferase (EC 2.4.2.14)	30	0.0829302	4020	0.166202
Integral membrane protein CcmA involved in cell shape determination	30	0.0829302	257	0.0106254
Coenzyme F420-reducing hydrogenase, beta subunit	28	0.0774015	4575	0.189148
Sulfite reduction-associated complex DsrMKJOP protein DsrK (=HmeD)	28	0.0774015	2508	0.10369
3-ketoacyl-CoA thiolase (EC 2.3.1.16)	27	0.0746372	8691	0.35932
Translation initiation factor 3	27	0.0746372	664	0.0274523
Fructose-bisphosphate aldolase (EC 4.1.2.13)	26	0.0718728	2892	0.119567
Glycogen phosphorylase (EC 2.4.1.1)	26	0.0718728	5793	0.239505
Iron-sulfur cluster assembly scaffold protein IscU	26	0.0718728	1783	0.0737162
LSU ribosomal protein L13p (L13Ae)	26	0.0718728	467	0.0193076
Predicted Fructose-bisphosphate aldolase (EC 4.1.2.13) in Geobacter	26	0.0718728	2892	0.119567
SSU ribosomal protein S10p (S20e)	26	0.0718728	610	0.0252198
Thymidylate synthase (EC 2.1.1.45)	26	0.0718728	1847	0.0763622
decarboxylase	26	0.0718728	13406	0.554256
Formate hydrogenlyase transcriptional activator	25	0.0691085	3018	0.124776
Phytochrome, two-component sensor histidine kinase (EC 2.7.3.-)	25	0.0691085	1469	0.0607342
TPR repeat containing exported protein	25	0.0691085	1475	0.0609822
ATP-dependent protease La (EC 3.4.21.53)	24	0.0663442	13578	0.561367
ATP-dependent protease La (EC 3.4.21.53) Type I	24	0.0663442	13159	0.544044
Acetyl-CoA synthase corrinoid iron-sulfur protein, large subunit	24	0.0663442	2144	0.0886413
Cell division trigger factor (EC 5.2.1.8)	24	0.0663442	2072	0.0856645
Polyribonucleotide nucleotidyltransferase (EC 2.7.7.8)	24	0.0663442	3071	0.126967
SSU ribosomal protein S11p (S14e)	24	0.0663442	115	0.00475455
Branched-chain amino acid ABC transporter, amino acid-binding protein (TC 3.A.1.4.1)	23	0.0635798	7548	0.312064
Phosphoenolpyruvate synthase (EC 2.7.9.2)	23	0.0635798	3229	0.133499
Undecaprenyl-diphosphatase (EC 3.6.1.27)	23	0.0635798	861	0.0355971
Flagellar P-ring protein FlgI	22	0.0608155	634	0.026212
General secretion pathway protein G	22	0.0608155	692	0.02861
Iron-sulfur cluster assembly scaffold protein IscU/NifU-like	22	0.0608155	1386	0.0573026
SSU ribosomal protein S16p	22	0.0608155	104	0.00429976
Penicillin-binding protein 2 (PBP-2)	21	0.0580511	2159	0.0892615
Translation elongation factor G-related protein	21	0.0580511	1967	0.0813234
Enoyl-CoA hydratase (EC 4.2.1.17)	20	0.0552868	6987	0.28887
Cell division protein MraZ	19	0.0525225	273	0.0112869
Chitinase (EC 3.2.1.14)	19	0.0525225	984	0.0406824
HflC protein	19	0.0525225	1726	0.0713596
Methenyltetrahydrofolate cyclohydrolase (EC 3.5.4.9)	19	0.0525225	1843	0.0761968
Methylenetetrahydrofolate dehydrogenase (NADP+) (EC 1.5.1.5)	19	0.0525225	1843	0.0761968
Methylenetetrahydrofolate dehydrogenase (NADP+) (EC 1.5.1.5) / Methenyltetrahydrofolate cyclohydrolase (EC 3.5.4.9)	19	0.0525225	1843	0.0761968
NADH-ubiquinone oxidoreductase chain F (EC 1.6.5.3)	19	0.0525225	1341	0.0554422
Potassium efflux system KefA	19	0.0525225	3977	0.164425
Potassium efflux system KefA protein	19	0.0525225	3977	0.164425
Potassium efflux system KefA protein / Small-conductance mechanosensitive channel	19	0.0525225	3977	0.164425
Type II/IV secretion system protein TadC, associated with Flp pilus assembly	19	0.0525225	890	0.0367961
Beta-lactamase	18	0.0497581	1409	0.0582535
Beta-lactamase (EC 3.5.2.6)	18	0.0497581	30	0.00124032
Ferrous iron transport protein B	18	0.0497581	4210	0.174058
General secretion pathway protein D	18	0.0497581	4765	0.197004
Heat shock protein 60 family co-chaperone GroES	18	0.0497581	412	0.0170337
Pyruvate-flavodoxin oxidoreductase (EC 1.2.7.-)	18	0.0497581	4606	0.19043
Type IV pilus biogenesis protein PilM	18	0.0497581	2467	0.101995
Chaperone protein DnaJ	17	0.0469938	2684	0.110967
GTP pyrophosphokinase	17	0.0469938	4005	0.165582
IncF plasmid conjugative transfer pilus assembly protein TraC	17	0.0469938	97	0.00401036
Ornithine aminotransferase (EC 2.6.1.13)	17	0.0469938	2088	0.086326
RNA polymerase sigma factor	17	0.0469938	6964	0.287919
RNA polymerase sigma factor RpoE	17	0.0469938	198	0.00818609
Threonyl-tRNA synthetase (EC 6.1.1.3)	17	0.0469938	3345	0.138295
3-beta hydroxysteroid dehydrogenase/isomerase family protein in hypothetical gene cluster	16	0.0442294	277	0.0114523
Iron-sulfur cluster-binding protein	16	0.0442294	5979	0.247195
Phosphoglucosamine mutase (EC 5.4.2.10)	16	0.0442294	1828	0.0755766
Probable low-affinity inorganic phosphate transporter	16	0.0442294	2630	0.108734
Putative deoxyribonuclease YcfH	16	0.0442294	845	0.0349356
Thioredoxin	16	0.0442294	6124	0.25319
[Ni/Fe] hydrogenase, group 1, large subunit	16	0.0442294	1440	0.0595352
Acetyl-CoA synthase corrinoid iron-sulfur protein, small subunit	15	0.0414651	2001	0.0827291
Cobyric acid synthase	15	0.0414651	859	0.0355144
Diaminopimelate decarboxylase (EC 4.1.1.20)	15	0.0414651	3220	0.133127
N-methylhydantoinase B (EC 3.5.2.14)	15	0.0414651	1404	0.0580468
Selenocysteine-specific translation elongation factor	15	0.0414651	2990	0.123618
3-hydroxybutyryl-CoA dehydrogenase (EC 1.1.1.157)	14	0.0387008	3596	0.148673
Glutamate synthase [NADPH] large chain (EC 1.4.1.13)	14	0.0387008	6078	0.251288
Ribonucleotide reductase of class III (anaerobic), large subunit (EC 1.17.4.2)	14	0.0387008	2533	0.104724
Sulfite reduction-associated complex DsrMKJOP protein DsrM (= HmeC)	14	0.0387008	1290	0.0533336
3-hydroxyacyl-CoA dehydrogenase (EC 1.1.1.35)	13	0.0359364	6510	0.269149
Beta-hexosaminidase (EC 3.2.1.52)	13	0.0359364	2287	0.0945535
Cytoplasmic axial filament protein CafA and Ribonuclease G (EC 3.1.4.-)	13	0.0359364	2985	0.123412
Electron transport complex protein RnfC	13	0.0359364	2298	0.0950083
Flagellar hook-associated protein FlgL	13	0.0359364	208	0.00859953
Glycosyltransferase	13	0.0359364	8600	0.355557
Radical SAM domain heme biosynthesis protein	13	0.0359364	3359	0.138874
3,4-dihydroxy-2-butanone 4-phosphate synthase	12	0.0331721	1827	0.0755353
COG2152 predicted glycoside hydrolase	12	0.0331721	2725	0.112662
CoB--CoM heterodisulfide reductase subunit C (EC 1.8.98.1)	12	0.0331721	1117	0.0461811
DNA-directed RNA polymerase alpha subunit (EC 2.7.7.6)	12	0.0331721	2626	0.108569
Dimethylallyltransferase (EC 2.5.1.1)	12	0.0331721	957	0.0395661
GTP cyclohydrolase II (EC 3.5.4.25)	12	0.0331721	1820	0.0752459
GTP-binding protein	12	0.0331721	11699	0.483682
Geranylgeranyl pyrophosphate synthetase (EC 2.5.1.29)	12	0.0331721	957	0.0395661
Geranyltranstransferase (farnesyldiphosphate synthase) (EC 2.5.1.10)	12	0.0331721	957	0.0395661
L-aspartate oxidase (EC 1.4.3.16)	12	0.0331721	3070	0.126926
LSU ribosomal protein L23p (L23Ae)	12	0.0331721	363	0.0150078
NAD-reducing hydrogenase subunit HoxF (EC 1.12.1.2)	12	0.0331721	3913	0.161779
Peptidyl-prolyl cis-trans isomerase ppiD (EC 5.2.1.8)	12	0.0331721	5983	0.247361
Peptidyl-tRNA hydrolase (EC 3.1.1.29)	12	0.0331721	210	0.00868222
Phosphoribosylaminoimidazole-succinocarboxamide synthase (EC 6.3.2.6)	12	0.0331721	1431	0.0591631
SSU ribosomal protein S7p (S5e)	12	0.0331721	404	0.0167029
Thioredoxin reductase (EC 1.8.1.9)	12	0.0331721	3210	0.132714
Trimethylamine:corrinoid methyltransferase	12	0.0331721	2139	0.0884346
Ubiquinone biosynthesis monooxygenase UbiB	12	0.0331721	6556	0.271051
rubredoxin-oxygen oxidoreductase	12	0.0331721	2000	0.0826878
ATP synthase delta chain (EC 3.6.3.14)	11	0.0304077	501	0.0207133
Cell division protein FtsZ (EC 3.4.24.-)	11	0.0304077	2399	0.099184
High-affinity branched-chain amino acid transport system permease protein LivH (TC 3.A.1.4.1)	11	0.0304077	5924	0.244921
HtrA protease/chaperone protein	11	0.0304077	4455	0.184187
Hydroxymethylglutaryl-CoA synthase (EC 2.3.3.10)	11	0.0304077	2862	0.118326
Hypothetical protein DUF901, similar to C-terminal domain of ribosome protection-type Tc-resistance proteins	11	0.0304077	480	0.0198451
Iron-sulfur cluster assembly scaffold protein NifU	11	0.0304077	1834	0.0758247
LSU ribosomal protein L10p (P0)	11	0.0304077	618	0.0255505
Pyrophosphate-energized proton pump (EC 3.6.1.1)	11	0.0304077	1976	0.0816955
Transcriptional regulator, MerR family	11	0.0304077	2235	0.0924036
dTDP-glucose 4,6-dehydratase (EC 4.2.1.46)	11	0.0304077	1673	0.0691683
GTP pyrophosphokinase (EC 2.7.6.5)	10	0.0276434	3486	0.144125
GTP pyrophosphokinase (EC 2.7.6.5), (p)ppGpp synthetase I	10	0.0276434	1786	0.0738402
GTP pyrophosphokinase (EC 2.7.6.5), (p)ppGpp synthetase II	10	0.0276434	1756	0.0725999
Guanosine-3,5-bis(diphosphate) 3-pyrophosphohydrolase (EC 3.1.7.2)	10	0.0276434	3455	0.142843
LSU ribosomal protein L24p (L26e)	10	0.0276434	415	0.0171577
LSU ribosomal protein L2p (L8e)	10	0.0276434	654	0.0270389
Na+/H+ antiporter NhaD type	10	0.0276434	156	0.00644965
Peroxide stress regulator	10	0.0276434	619	0.0255919
Peroxide stress regulator PerR, FUR family	10	0.0276434	607	0.0250957
Ribonuclease P protein component (EC 3.1.26.5)	10	0.0276434	351	0.0145117
TPR domain protein in aerotolerance operon	10	0.0276434	382	0.0157934
UPF0434 protein YcaR	10	0.0276434	107	0.0044238
5-Enolpyruvylshikimate-3-phosphate synthase (EC 2.5.1.19)	9	0.0248791	1138	0.0470493
5-methyltetrahydrofolate--homocysteine methyltransferase (EC 2.1.1.13)	9	0.0248791	1960	0.081034
ATP-dependent protease La (EC 3.4.21.53) Type II	9	0.0248791	3683	0.15227
ATPase with chaperone activity, associated with Flp pilus assembly	9	0.0248791	1320	0.0545739
Acetolactate synthase large subunit (EC 2.2.1.6)	9	0.0248791	2202	0.0910392
Dihydrolipoamide succinyltransferase component (E2) of 2-oxoglutarate dehydrogenase complex (EC 2.3.1.61)	9	0.0248791	192	0.00793803
Electron transfer flavoprotein, beta subunit	9	0.0248791	3323	0.137386
Flavodoxin	9	0.0248791	904	0.0373749
Glucosamine-1-phosphate N-acetyltransferase (EC 2.3.1.157)	9	0.0248791	1754	0.0725172
N-acetylglucosamine-1-phosphate uridyltransferase (EC 2.7.7.23)	9	0.0248791	1754	0.0725172
Phenylacetic acid degradation protein PaaD, thioesterase	9	0.0248791	291	0.0120311
Predicted ATPase with chaperone activity, associated with Flp pilus assembly	9	0.0248791	1320	0.0545739
Putrescine transport ATP-binding protein PotA (TC 3.A.1.11.1)	9	0.0248791	1609	0.0665223
Serine protein kinase (prkA protein), P-loop containing	9	0.0248791	2524	0.104352
3-methyl-2-oxobutanoate hydroxymethyltransferase (EC 2.1.2.11)	8	0.0221147	409	0.0169097
Butyryl-CoA dehydrogenase (EC 1.3.99.2)	8	0.0221147	10652	0.440395
CO dehydrogenase accessory protein CooC (nickel insertion)	8	0.0221147	2874	0.118822
Crossover junction endodeoxyribonuclease RuvC (EC 3.1.22.4)	8	0.0221147	572	0.0236487
DNA repair protein RadA	8	0.0221147	1680	0.0694577
Electron transfer flavoprotein-ubiquinone oxidoreductase (EC 1.5.5.1)	8	0.0221147	1194	0.0493646
Fumarate hydratase class I, aerobic (EC 4.2.1.2)	8	0.0221147	1497	0.0618918
Glutamate synthase [NADPH] small chain (EC 1.4.1.13)	8	0.0221147	8124	0.335878
KH domain RNA binding protein YlqC	8	0.0221147	257	0.0106254
LSU ribosomal protein L6p (L9e)	8	0.0221147	854	0.0353077
Lysophospholipase (EC 3.1.1.5)	8	0.0221147	944	0.0390286
Methyl-accepting chemotaxis protein I (serine chemoreceptor protein)	8	0.0221147	3782	0.156363
Monoglyceride lipase (EC 3.1.1.23)	8	0.0221147	944	0.0390286
N-acetylmuramoyl-L-alanine amidase (EC 3.5.1.28)	8	0.0221147	2640	0.109148
Peptide deformylase (EC 3.5.1.88)	8	0.0221147	1003	0.0414679
Phosphoserine phosphatase (EC 3.1.3.3)	8	0.0221147	573	0.02369
Positive regulator of CheA protein activity (CheW)	8	0.0221147	1929	0.0797524
Pyruvate carboxyl transferase (EC 6.4.1.1)	8	0.0221147	657	0.0271629
5-methyltetrahydrofolate:corrinoid iron-sulfur protein methyltransferase	7	0.0193504	1907	0.0788428
ATP-dependent Clp protease ATP-binding subunit ClpX	7	0.0193504	6257	0.258689
Arabinose 5-phosphate isomerase (EC 5.3.1.13)	7	0.0193504	1289	0.0532923
Arsenate reductase (EC 1.20.4.1)	7	0.0193504	1052	0.0434938
BatA (Bacteroides aerotolerance operon)	7	0.0193504	917	0.0379123
Branched-chain amino acid transport system permease protein LivM (TC 3.A.1.4.1)	7	0.0193504	7378	0.305035
Copper-translocating P-type ATPase (EC 3.6.3.4)	7	0.0193504	6393	0.264311
Ethanolamine utilization protein similar to PduT	7	0.0193504	0	0
Ferric uptake regulation protein	7	0.0193504	1692	0.0699539
Ferric uptake regulation protein FUR	7	0.0193504	1680	0.0694577
General secretion pathway protein A	7	0.0193504	5180	0.214161
Helicase PriA essential for oriC/DnaA-independent DNA replication	7	0.0193504	2380	0.0983985
Potassium channel protein	7	0.0193504	2078	0.0859126
Preprotein translocase subunit SecE (TC 3.A.5.1.1)	7	0.0193504	283	0.0117003
Pyruvate carboxyl transferase subunit B (EC 6.4.1.1)	7	0.0193504	3009	0.124404
Sulfate permease	7	0.0193504	4547	0.187991
TRAP-type C4-dicarboxylate transport system, periplasmic component	7	0.0193504	936	0.0386979
Tryptophan synthase alpha chain (EC 4.2.1.20)	7	0.0193504	699	0.0288994
Type IV pilus biogenesis protein PilQ	7	0.0193504	3760	0.155453
Uncharacterized protein ImpA	7	0.0193504	692	0.02861
3-deoxy-manno-octulosonate cytidylyltransferase (EC 2.7.7.38)	6	0.016586	1053	0.0435351
3-oxoacyl-[acyl-carrier-protein] synthase, KASII (EC 2.3.1.41)	6	0.016586	6309	0.260839
6,7-dimethyl-8-ribityllumazine synthase (EC 2.5.1.9)	6	0.016586	488	0.0201758
ABC transporter ATP-binding protein uup	6	0.016586	2360	0.0975716
Acetyl-CoA synthetase (ADP-forming) alpha and beta chains, putative	6	0.016586	18897	0.781276
CoB--CoM heterodisulfide reductase subunit D (EC 1.8.98.1)	6	0.016586	306	0.0126512
D-alanine--D-alanine ligase (EC 6.3.2.4)	6	0.016586	4468	0.184725
Dihydropteroate synthase (EC 2.5.1.15)	6	0.016586	911	0.0376643
DnaJ-like protein DjlA	6	0.016586	1017	0.0420467
Enoyl-[acyl-carrier-protein] reductase [FMN] (EC 1.3.1.9)	6	0.016586	1273	0.0526308
GTP-binding protein EngA	6	0.016586	2485	0.10274
Iron-sulfur cluster assembly ATPase protein SufC	6	0.016586	402	0.0166202
Manganese-dependent inorganic pyrophosphatase (EC 3.6.1.1)	6	0.016586	261	0.0107908
Membrane proteins related to metalloendopeptidases	6	0.016586	3397	0.140445
Molybdenum transport ATP-binding protein ModC (TC 3.A.1.8.1)	6	0.016586	404	0.0167029
NADH-ubiquinone oxidoreductase chain G (EC 1.6.5.3)	6	0.016586	523	0.0216229
Signal transduction histidine kinase CheA (EC 2.7.3.-)	6	0.016586	5081	0.210068
Superoxide reductase (EC 1.15.1.2)	6	0.016586	296	0.0122378
UDP-glucose dehydrogenase (EC 1.1.1.22)	6	0.016586	2324	0.0960832
Zn-dependent hydrolase, RNA-metabolising	6	0.016586	1890	0.07814
Zn-dependent hydrolase, RNA-metabolising, CPSF 100 kDa analog	6	0.016586	1890	0.07814
3-keto-5-aminohexanoate cleavage enzyme	5	0.0138217	58	0.00239795
Acyl carrier protein	5	0.0138217	439	0.01815
Agmatinase (EC 3.5.3.11)	5	0.0138217	106	0.00438245
C4-type zinc finger protein, DksA/TraR family	5	0.0138217	1094	0.0452302
CDP-diacylglycerol--glycerol-3-phosphate 3-phosphatidyltransferase (EC 2.7.8.5)	5	0.0138217	1003	0.0414679
Dihydrodipicolinate synthase (EC 4.2.1.52)	5	0.0138217	1021	0.0422121
Integration host factor beta subunit	5	0.0138217	1240	0.0512664
LSU ribosomal protein L28p	5	0.0138217	128	0.00529202
Molybdopterin biosynthesis protein MoeA	5	0.0138217	4303	0.177903
NAD-dependent epimerase/dehydratase	5	0.0138217	1488	0.0615197
NADH-ubiquinone oxidoreductase chain L (EC 1.6.5.3)	5	0.0138217	4245	0.175505
Outer membrane protein A precursor	5	0.0138217	1619	0.0669358
Phosphate regulon transcriptional regulatory protein PhoB (SphR)	5	0.0138217	1586	0.0655714
Phosphatidylserine decarboxylase (EC 4.1.1.65)	5	0.0138217	751	0.0310493
Potassium uptake protein TrkH	5	0.0138217	2041	0.0843829
Putative TolA protein	5	0.0138217	536	0.0221603
Rubrerythrin	5	0.0138217	5132	0.212177
TRAP-type uncharacterized transport system, fused permease component	5	0.0138217	2821	0.116631
TolA protein	5	0.0138217	717	0.0296436
Transcription termination protein NusA	5	0.0138217	2023	0.0836387
tRNA uridine 5-carboxymethylaminomethyl modification enzyme GidA	5	0.0138217	1876	0.0775611
ADP-ribose pyrophosphatase (EC 3.6.1.13)	4	0.0110574	610	0.0252198
Acetyl-CoA synthetase (ADP-forming) beta chain (EC 6.2.1.13)	4	0.0110574	1168	0.0482897
Adenine phosphoribosyltransferase (EC 2.4.2.7)	4	0.0110574	258	0.0106667
COG0613, Predicted metal-dependent phosphoesterases (PHP family)	4	0.0110574	199	0.00822743
COG1683: Uncharacterized conserved protein	4	0.0110574	2058	0.0850857
Chemotaxis protein CheD	4	0.0110574	1039	0.0429563
Chorismate synthase (EC 4.2.3.5)	4	0.0110574	650	0.0268735
Chromosome partition protein smc	4	0.0110574	5914	0.244508
Cobalt-zinc-cadmium resistance protein	4	0.0110574	9514	0.393346
Enoyl-CoA hydratase [isoleucine degradation] (EC 4.2.1.17)	4	0.0110574	3680	0.152146
FIG143828: Hypothetical protein YbgA	4	0.0110574	2058	0.0850857
Ferredoxin-type protein NapG (periplasmic nitrate reductase)	4	0.0110574	1004	0.0415093
Flagellar regulatory protein FleQ	4	0.0110574	1175	0.0485791
Formate dehydrogenase-O, major subunit (EC 1.2.1.2)	4	0.0110574	5282	0.218378
Formate--tetrahydrofolate ligase (EC 6.3.4.3)	4	0.0110574	2304	0.0952563
GTP-binding protein TypA/BipA	4	0.0110574	4318	0.178523
Glycine cleavage system transcriptional antiactivator GcvR	4	0.0110574	32	0.001323
Glycosyltransferase (EC 2.4.1.-)	4	0.0110574	1814	0.0749978
Indolepyruvate oxidoreductase subunit IorB (EC 1.2.7.8)	4	0.0110574	1822	0.0753286
Integration host factor alpha subunit	4	0.0110574	2002	0.0827705
Isoleucyl-tRNA synthetase (EC 6.1.1.5)	4	0.0110574	4690	0.193903
Magnesium and cobalt transport protein CorA	4	0.0110574	617	0.0255092
Mercuric ion reductase (EC 1.16.1.1)	4	0.0110574	1455	0.0601554
Metallo-beta-lactamase family protein, RNA-specific	4	0.0110574	2455	0.101499
NADH-ubiquinone oxidoreductase chain D (EC 1.6.5.3)	4	0.0110574	1048	0.0433284
NADH-ubiquinone oxidoreductase chain M (EC 1.6.5.3)	4	0.0110574	1495	0.0618091
Oligopeptide transport ATP-binding protein OppF (TC 3.A.1.5.1)	4	0.0110574	1598	0.0660675
Phosphoribosylformylglycinamidine synthase, glutamine amidotransferase subunit (EC 6.3.5.3)	4	0.0110574	1113	0.0460158
Response regulator of zinc sigma-54-dependent two-component system	4	0.0110574	12096	0.500096
Ribonuclease E (EC 3.1.26.12)	4	0.0110574	2717	0.112331
S-adenosylmethionine synthetase (EC 2.5.1.6)	4	0.0110574	2046	0.0845896
Similar to Hydroxyacylglutathione hydrolase, but in an organism lacking glutathione biosynthesis	4	0.0110574	571	0.0236074
Two-component sensor PilS	4	0.0110574	5300	0.219123
Xanthine dehydrogenase, molybdenum binding subunit (EC 1.17.1.4)	4	0.0110574	7799	0.322441
[Protein-PII] uridylyltransferase (EC 2.7.7.59)	4	0.0110574	5369	0.221975
2,4-dienoyl-CoA reductase [NADPH] (EC 1.3.1.34)	3	0.00829302	336	0.0138915
4-keto-6-deoxy-N-Acetyl-D-hexosaminyl-(Lipid carrier) aminotransferase	3	0.00829302	960	0.0396901
ATP-dependent Clp protease ATP-binding subunit ClpA	3	0.00829302	2748	0.113613
Acetyl-coenzyme A carboxyl transferase alpha chain (EC 6.4.1.2)	3	0.00829302	3675	0.151939
Acetyl-coenzyme A carboxyl transferase beta chain (EC 6.4.1.2)	3	0.00829302	3680	0.152146
Amino acid-binding ACT	3	0.00829302	1466	0.0606101
Anaerobic glycerol-3-phosphate dehydrogenase subunit A (EC 1.1.5.3)	3	0.00829302	1819	0.0752045
Argininosuccinate lyase (EC 4.3.2.1)	3	0.00829302	2344	0.0969101
Carbamoyl-phosphate synthase small chain (EC 6.3.5.5)	3	0.00829302	711	0.0293955
Carbon monoxide dehydrogenase CooS subunit (EC 1.2.99.2)	3	0.00829302	378	0.015628
Chemotaxis protein methyltransferase CheR (EC 2.1.1.80)	3	0.00829302	6278	0.259557
Citrate synthase (si) (EC 2.3.3.1)	3	0.00829302	3133	0.12953
DNA primase (EC 2.7.7.-)	3	0.00829302	3533	0.146068
DNA-directed RNA polymerase omega subunit (EC 2.7.7.6)	3	0.00829302	218	0.00901297
Deacetylases, including yeast histone deacetylase and acetoin utilization protein	3	0.00829302	4798	0.198368
Enoyl-[acyl-carrier-protein] reductase [FMN] (EC 1.3.1.9), inferred for PFA pathway	3	0.00829302	411	0.0169923
Glutamine synthetase type I (EC 6.3.1.2)	3	0.00829302	1886	0.0779746
Hydrolase, alpha/beta fold family protein, in hypothetical gene cluster	3	0.00829302	278	0.0114936
Imidazoleglycerol-phosphate dehydratase (EC 4.2.1.19)	3	0.00829302	874	0.0361346
Integral membrane protein YggT, involved in response to extracytoplasmic stress (osmotic shock)	3	0.00829302	448	0.0185221
LSU rRNA	3	0.00829302	1406	0.0581295
LSU ribosomal protein L15p (L27Ae)	3	0.00829302	391	0.0161655
Lipase precursor (EC 3.1.1.3)	3	0.00829302	165	0.00682174
Malonyl CoA-acyl carrier protein transacylase (EC 2.3.1.39)	3	0.00829302	4828	0.199608
Methylthioribose-1-phosphate isomerase (EC 5.3.1.23)	3	0.00829302	1355	0.056021
NAD-dependent formate dehydrogenase alpha subunit	3	0.00829302	4892	0.202254
Nucleoside diphosphate kinase (EC 2.7.4.6)	3	0.00829302	900	0.0372095
Periplasmic molybdate-binding domain	3	0.00829302	1837	0.0759487
Phosphate starvation-inducible protein PhoH	3	0.00829302	1391	0.0575094
Phosphate starvation-inducible protein PhoH, predicted ATPase	3	0.00829302	1391	0.0575094
Preprotein translocase subunit SecG (TC 3.A.5.1.1)	3	0.00829302	247	0.0102119
Probable 3-phenylpropionic acid transporter	3	0.00829302	1077	0.0445274
Probable Co/Zn/Cd efflux system membrane fusion protein	3	0.00829302	2434	0.100631
Propionyl-CoA carboxylase beta chain (EC 6.4.1.3)	3	0.00829302	3903	0.161365
Protein export cytoplasm protein SecA ATPase RNA helicase (TC 3.A.5.1.1)	3	0.00829302	3033	0.125396
RNA polymerase sigma-54 factor RpoN	3	0.00829302	3200	0.1323
RecA protein	3	0.00829302	1210	0.0500261
Rhodanese-like domain protein	3	0.00829302	2047	0.0846309
Ribosomal RNA large subunit methyltransferase N (EC 2.1.1.-)	3	0.00829302	1937	0.0800831
Rossmann fold nucleotide-binding protein Smf possibly involved in DNA uptake	3	0.00829302	1047	0.0432871
SSU ribosomal protein S18p	3	0.00829302	192	0.00793803
Site-specific tyrosine recombinase	3	0.00829302	428	0.0176952
Succinate dehydrogenase iron-sulfur protein (EC 1.3.99.1)	3	0.00829302	1292	0.0534163
Tryptophan synthase beta chain like (EC 4.2.1.20)	3	0.00829302	2469	0.102078
UDP-3-O-[3-hydroxymyristoyl] N-acetylglucosamine deacetylase (EC 3.5.1.-)	3	0.00829302	1301	0.0537884
[Ni/Fe] hydrogenase, group 1, small subunit	3	0.00829302	283	0.0117003
[NiFe] hydrogenase metallocenter assembly protein HypF	3	0.00829302	1961	0.0810754
polysulfide reductase, subunit A	3	0.00829302	313	0.0129406
tRNA(Cytosine32)-2-thiocytidine synthetase	3	0.00829302	1299	0.0537057
1,4-alpha-glucan (glycogen) branching enzyme, GH-13-type (EC 2.4.1.18)	2	0.00552868	2349	0.0971168
16S rRNA processing protein RimM	2	0.00552868	434	0.0179432
4-pyridoxolactonase (EC 3.1.1.27)	2	0.00552868	200	0.00826878
ATP-dependent DNA helicase UvrD/PcrA	2	0.00552868	5725	0.236694
ATP-dependent DNA helicase UvrD/PcrA, proteobacterial paralog	2	0.00552868	500	0.0206719
ATP-dependent hsl protease ATP-binding subunit HslU	2	0.00552868	1791	0.0740469
Acetylornithine aminotransferase (EC 2.6.1.11)	2	0.00552868	2251	0.0930651
Acetylornithine deacetylase (EC 3.5.1.16)	2	0.00552868	1819	0.0752045
Acriflavin resistance protein	2	0.00552868	15161	0.626815
Aspartate aminotransferase (EC 2.6.1.1)	2	0.00552868	6668	0.275681
Aspartate carbamoyltransferase (EC 2.1.3.2)	2	0.00552868	1075	0.0444447
Aspartate-semialdehyde dehydrogenase (EC 1.2.1.11)	2	0.00552868	1489	0.0615611
CRISPR-associated protein, CT1133 family	2	0.00552868	24	0.000992253
Cell division protein FtsH (EC 3.4.24.-)	2	0.00552868	4116	0.170171
Cell division protein FtsW	2	0.00552868	1146	0.0473801
Chromosome (plasmid) partitioning protein ParA	2	0.00552868	2828	0.116921
Dipeptide-binding ABC transporter, periplasmic substrate-binding component (TC 3.A.1.5.2)	2	0.00552868	2337	0.0966207
Excinuclease ABC subunit A	2	0.00552868	5308	0.219453
FIG042796: Hypothetical protein	2	0.00552868	98	0.0040517
FMN adenylyltransferase (EC 2.7.7.2)	2	0.00552868	1628	0.0673079
Ferric siderophore transport system, biopolymer transport protein ExbB	2	0.00552868	853	0.0352663
Flagellar hook-length control protein FliK	2	0.00552868	13026	0.538546
Gamma-glutamyl phosphate reductase (EC 1.2.1.41)	2	0.00552868	825	0.0341087
Heat shock protein GrpE	2	0.00552868	1075	0.0444447
Heterodisulfide reductase, cytochrome reductase subunit	2	0.00552868	2006	0.0829358
High-affinity leucine-specific transport system, periplasmic binding protein LivK (TC 3.A.1.4.1)	2	0.00552868	890	0.0367961
Isovaleryl-CoA dehydrogenase (EC 1.3.99.10)	2	0.00552868	2267	0.0937266
LSU ribosomal protein L30p (L7e)	2	0.00552868	81	0.00334886
Lipoate synthase	2	0.00552868	331	0.0136848
Methylmalonyl-CoA decarboxylase, beta chain (EC 4.1.1.41)	2	0.00552868	817	0.033778
N-succinyl-L,L-diaminopimelate aminotransferase (EC 2.6.1.17)	2	0.00552868	849	0.035101
Outer membrane protein assembly factor YaeT precursor	2	0.00552868	3069	0.126884
Oxaloacetate decarboxylase beta chain (EC 4.1.1.3)	2	0.00552868	1642	0.0678867
Phosphoglycerate kinase (EC 2.7.2.3)	2	0.00552868	1658	0.0685482
Phosphonate ABC transporter phosphate-binding periplasmic component (TC 3.A.1.9.1)	2	0.00552868	456	0.0188528
Putative hemin-binding lipoprotein	2	0.00552868	93	0.00384498
Pyruvate,phosphate dikinase (EC 2.7.9.1)	2	0.00552868	9762	0.403599
Riboflavin kinase (EC 2.7.1.26)	2	0.00552868	1628	0.0673079
Ribosomal large subunit pseudouridine synthase B (EC 4.2.1.70)	2	0.00552868	350	0.0144704
Ribosomal protein S6 glutaminyl transferase	2	0.00552868	2266	0.0936853
Rod shape-determining protein MreB	2	0.00552868	1596	0.0659849
Rod shape-determining protein MreC	2	0.00552868	1255	0.0518866
SSU ribosomal protein S17p (S11e)	2	0.00552868	103	0.00425842
Sporulation initiation inhibitor protein Soj	2	0.00552868	2605	0.107701
Succinylornithine transaminase (EC 2.6.1.-)	2	0.00552868	904	0.0373749
TRAP-type C4-dicarboxylate transport system, large permease component	2	0.00552868	2759	0.114068
Twin-arginine translocation protein TatC	2	0.00552868	1136	0.0469667
UDP-N-acetylglucosamine 4,6-dehydratase (EC 4.2.1.-)	2	0.00552868	3285	0.135815
UDP-N-acetylmuramate--alanine ligase (EC 6.3.2.8)	2	0.00552868	2273	0.0939747
[NiFe] hydrogenase metallocenter assembly protein HypE	2	0.00552868	1227	0.050729
carbon monoxide dehydrogenase E protein	2	0.00552868	1188	0.0491165
internalin, putative	2	0.00552868	362	0.0149665
omega-3 polyunsaturated fatty acid synthase subunit, PfaA	2	0.00552868	6155	0.254472
tRNA-i(6)A37 methylthiotransferase	2	0.00552868	2230	0.0921969
4-diphosphocytidyl-2-C-methyl-D-erythritol kinase (EC 2.7.1.148)	1	0.00276434	869	0.0359278
5,10-methylenetetrahydrofolate reductase (EC 1.5.1.20)	1	0.00276434	5709	0.236032
ABC-type multidrug transport system, ATPase component	1	0.00276434	1669	0.069003
Adenylate cyclase	1	0.00276434	22816	0.943302
Adenylate cyclase (EC 4.6.1.1)	1	0.00276434	21012	0.868718
AmpG permease	1	0.00276434	1175	0.0485791
Anaerobic glycerol-3-phosphate dehydrogenase subunit B (EC 1.1.5.3)	1	0.00276434	1468	0.0606928
Bacillosamine/Legionaminic acid biosynthesis aminotransferase PglE	1	0.00276434	624	0.0257986
Biosynthetic Aromatic amino acid aminotransferase alpha (EC 2.6.1.57)	1	0.00276434	1894	0.0783053
Chemotaxis response regulator protein-glutamate methylesterase CheB (EC 3.1.1.61)	1	0.00276434	1630	0.0673905
Cobyrinic acid A,C-diamide synthase	1	0.00276434	795	0.0328684
Cytidylate kinase (EC 2.7.4.14)	1	0.00276434	4086	0.168931
DNA gyrase subunit A (EC 5.99.1.3)	1	0.00276434	3524	0.145696
DNA gyrase subunit B (EC 5.99.1.3)	1	0.00276434	3397	0.140445
DNA polymerase III delta subunit (EC 2.7.7.7)	1	0.00276434	2000	0.0826878
Electron transport complex protein RnfA	1	0.00276434	1143	0.0472561
FIG000557: hypothetical protein co-occurring with RecR	1	0.00276434	419	0.0173231
Formate dehydrogenase alpha subunit (EC 1.2.1.2)	1	0.00276434	1007	0.0416333
GTP-binding protein Era	1	0.00276434	1286	0.0531682
GTP-binding protein related to HflX	1	0.00276434	259	0.0107081
General secretion pathway protein K	1	0.00276434	1878	0.0776438
Glucose-1-phosphate adenylyltransferase (EC 2.7.7.27)	1	0.00276434	583	0.0241035
Glutamyl-tRNA reductase (EC 1.2.1.70)	1	0.00276434	1578	0.0652407
Glutathione-regulated potassium-efflux system protein KefB	1	0.00276434	1019	0.0421294
Indole-3-glycerol phosphate synthase (EC 4.1.1.48)	1	0.00276434	405	0.0167443
Iron-dependent repressor IdeR/DtxR	1	0.00276434	238	0.00983985
L-seryl-tRNA(Sec) selenium transferase (EC 2.9.1.1)	1	0.00276434	1279	0.0528788
LSU ribosomal protein L29p (L35e)	1	0.00276434	52	0.00214988
LSU ribosomal protein L32p	1	0.00276434	63	0.00260467
Leucyl/phenylalanyl-tRNA--protein transferase (EC 2.3.2.6)	1	0.00276434	297	0.0122791
Metal-dependent hydrolases of the beta-lactamase superfamily I	1	0.00276434	2782	0.115019
Metal-dependent hydrolases of the beta-lactamase superfamily II	1	0.00276434	529	0.0218709
Methylglutaconyl-CoA hydratase (EC 4.2.1.18)	1	0.00276434	1335	0.0551941
MoxR-like ATPase in aerotolerance operon	1	0.00276434	952	0.0393594
Nucleoside triphosphate pyrophosphohydrolase MazG	1	0.00276434	1071	0.0442793
PTS system, fructose-specific IIA component (EC 2.7.1.69)	1	0.00276434	373	0.0154213
PTS system, fructose-specific IIB component (EC 2.7.1.69)	1	0.00276434	351	0.0145117
PTS system, fructose-specific IIC component (EC 2.7.1.69)	1	0.00276434	351	0.0145117
Phage tail fibers	1	0.00276434	10269	0.42456
Phosphopantothenoylcysteine decarboxylase (EC 4.1.1.36)	1	0.00276434	1027	0.0424602
Phosphopantothenoylcysteine synthetase (EC 6.3.2.5)	1	0.00276434	1027	0.0424602
Phosphoribosylaminoimidazolecarboxamide formyltransferase (EC 2.1.2.3)	1	0.00276434	4246	0.175546
Phosphoserine aminotransferase (EC 2.6.1.52)	1	0.00276434	1995	0.0824811
Poly(A) polymerase (EC 2.7.7.19)	1	0.00276434	852	0.035225
Protein-L-isoaspartate O-methyltransferase (EC 2.1.1.77)	1	0.00276434	1076	0.044486
Putative N-acetylgalactosaminyl-diphosphoundecaprenol glucuronosyltransferase	1	0.00276434	634	0.026212
RecD-like DNA helicase YrrC	1	0.00276434	5266	0.217717
Ribonuclease HI (EC 3.1.26.4)	1	0.00276434	501	0.0207133
Ribonucleotide reductase transcriptional regulator NrdR	1	0.00276434	923	0.0381604
Ribose ABC transport system, ATP-binding protein RbsA (TC 3.A.1.2.1)	1	0.00276434	761	0.0314627
Shikimate 5-dehydrogenase I alpha (EC 1.1.1.25)	1	0.00276434	395	0.0163308
Signal recognition particle, subunit Ffh SRP54 (TC 3.A.5.1.1)	1	0.00276434	2193	0.0906672
Survival protein SurA precursor (Peptidyl-prolyl cis-trans isomerase SurA) (EC 5.2.1.8)	1	0.00276434	1949	0.0805792
TPR domain protein, putative component of TonB system	1	0.00276434	4102	0.169593
Thiamin biosynthesis lipoprotein ApbE	1	0.00276434	916	0.037871
Type II/IV secretion system ATPase TadZ/CpaE, associated with Flp pilus assembly	1	0.00276434	808	0.0334059
Type IV fimbriae expression regulatory protein PilR	1	0.00276434	2800	0.115763
UDP-N-acetyl-D-mannosaminuronate dehydrogenase	1	0.00276434	315	0.0130233
UDP-N-acetylglucosamine 1-carboxyvinyltransferase (EC 2.5.1.7)	1	0.00276434	1501	0.0620572
UDP-N-acetylmuramoylalanyl-D-glutamate--2,6-diaminopimelate ligase (EC 6.3.2.13)	1	0.00276434	2106	0.0870702
glycosyl transferase, family 2	1	0.00276434	5156	0.213169
polysaccharide biosynthesis protein, putative	1	0.00276434	668	0.0276177
putative Glutathione-regulated potassium-efflux system protein KefB	1	0.00276434	1018	0.0420881
tRNA dihydrouridine synthase B (EC 1.-.-.-)	1	0.00276434	1047	0.0432871
tRNA nucleotidyltransferase, A-adding (EC 2.7.7.25)	1	0.00276434	3415	0.141189
tRNA-guanine transglycosylase (EC 2.4.2.29)	1	0.00276434	813	0.0336126
1,4-alpha-glucan branching enzyme (EC 2.4.1.18)	0	0	105	0.00434111
1,4-dihydroxy-2-naphthoate octaprenyltransferase (EC 2.5.1.-)	0	0	225	0.00930238
1-acyl-sn-glycerol-3-phosphate acyltransferase (EC 2.3.1.51)	0	0	1555	0.0642898
1-deoxy-D-xylulose 5-phosphate reductoisomerase (EC 1.1.1.267)	0	0	1026	0.0424188
1-deoxy-D-xylulose 5-phosphate synthase (EC 2.2.1.7)	0	0	2322	0.0960005
1-hydroxy-2-methyl-2-(E)-butenyl 4-diphosphate synthase (EC 1.17.7.1)	0	0	992	0.0410131
1-phosphofructokinase (EC 2.7.1.56)	0	0	72	0.00297676
2,3,4,5-tetrahydropyridine-2,6-dicarboxylate N-acetyltransferase (EC 2.3.1.89)	0	0	324	0.0133954
2,3-bisphosphoglycerate-independent phosphoglycerate mutase (EC 5.4.2.1)	0	0	905	0.0374162
2,3-bisphosphoglycerate-independent phosphoglycerate mutase, archaeal type (EC 5.4.2.1)	0	0	325	0.0134368
2,3-dihydroxybenzoate-AMP ligase (EC 2.7.7.58)	0	0	3	0.000124032
2,4-dihydroxyhept-2-ene-1,7-dioic acid aldolase (EC 4.1.2.-)	0	0	36	0.00148838
2-5 RNA ligase	0	0	418	0.0172817
2-C-methyl-D-erythritol 2,4-cyclodiphosphate synthase (EC 4.6.1.12)	0	0	70	0.00289407
2-C-methyl-D-erythritol 4-phosphate cytidylyltransferase (EC 2.7.7.60)	0	0	336	0.0138915
2-Keto-3-deoxy-D-manno-octulosonate-8-phosphate synthase (EC 2.5.1.55)	0	0	489	0.0202172
2-amino-3,7-dideoxy-D-threo-hept-6-ulosonate synthase (EC 2.5.1.-)	0	0	555	0.0229459
2-amino-3-ketobutyrate coenzyme A ligase (EC 2.3.1.29)	0	0	325	0.0134368
2-amino-4-hydroxy-6-hydroxymethyldihydropteridine pyrophosphokinase (EC 2.7.6.3)	0	0	267	0.0110388
2-dehydropantoate 2-reductase (EC 1.1.1.169)	0	0	1084	0.0448168
2-haloalkanoic acid dehalogenase (EC 3.8.1.2)	0	0	83	0.00343154
2-heptaprenyl-1,4-naphthoquinone methyltransferase (EC 2.1.1.-)	0	0	27	0.00111629
2-hydroxy-3-oxopropionate reductase (EC 1.1.1.60)	0	0	80	0.00330751
2-hydroxychromene-2-carboxylate isomerase	0	0	211	0.00872356
2-hydroxychromene-2-carboxylate isomerase family protein, glutathione-dependent	0	0	6	0.000248063
2-hydroxychromene-2-carboxylate isomerase/DsbA-like thioredoxin domain	0	0	205	0.0084755
2-isopropylmalate synthase (EC 2.3.3.13)	0	0	2765	0.114316
2-keto-3-deoxy-D-arabino-heptulosonate-7-phosphate synthase I alpha (EC 2.5.1.54)	0	0	234	0.00967447
2-keto-3-deoxy-D-arabino-heptulosonate-7-phosphate synthase I beta (EC 2.5.1.54)	0	0	2177	0.0900057
2-keto-3-deoxy-D-arabino-heptulosonate-7-phosphate synthase II (EC 2.5.1.54)	0	0	15	0.000620158
2-oxoglutarate dehydrogenase E1 component (EC 1.2.4.2)	0	0	1172	0.048455
2-phosphosulfolactate phosphatase (EC 3.1.3.71)	0	0	5	0.000206719
2-succinyl-5-enolpyruvyl-6-hydroxy-3-cyclohexene-1-carboxylic-acid synthase (EC 2.2.1.9)	0	0	19	0.000785534
23S rRNA (Uracil-5-) -methyltransferase RumA (EC 2.1.1.-)	0	0	18	0.00074419
23S rRNA (guanine-N-2-) -methyltransferase rlmL EC 2.1.1.-)	0	0	558	0.0230699
23S rRNA (guanosine-2-O-) -methyltransferase rlmB (EC 2.1.1.-)	0	0	349	0.014429
3(2),5-bisphosphate nucleotidase (EC 3.1.3.7)	0	0	117	0.00483724
3,7-dideoxy-D-threo-hepto-2, 6-diulosonate synthase (EC 4.2.3.-)	0	0	600	0.0248063
3-dehydroquinate dehydratase I (EC 4.2.1.10)	0	0	103	0.00425842
3-dehydroquinate dehydratase II (EC 4.2.1.10)	0	0	92	0.00380364
3-dehydroquinate synthase (EC 4.2.3.4)	0	0	1502	0.0620985
3-demethylubiquinone-9 3-methyltransferase (EC 2.1.1.64)	0	0	394	0.0162895
3-deoxy-D-manno-octulosonate 8-phosphate phosphatase (EC 3.1.3.45)	0	0	526	0.0217469
3-deoxy-D-manno-octulosonic acid kinase (EC 2.7.1.-)	0	0	6	0.000248063
3-deoxy-D-manno-octulosonic-acid transferase (EC 2.-.-.-)	0	0	1781	0.0736335
3-hydroxybutyryl-CoA dehydratase (EC 4.2.1.55)	0	0	2357	0.0974476
3-hydroxybutyryl-CoA epimerase (EC 5.1.2.3)	0	0	1001	0.0413852
3-hydroxydecanoyl-[acyl-carrier-protein] dehydratase (EC 4.2.1.60)	0	0	15	0.000620158
3-isopropylmalate dehydratase large subunit (EC 4.2.1.33)	0	0	206	0.00851684
3-isopropylmalate dehydratase small subunit (EC 4.2.1.33)	0	0	88	0.00363826
3-isopropylmalate dehydrogenase (EC 1.1.1.85)	0	0	400	0.0165376
3-oxoacyl-[ACP] synthase	0	0	867	0.0358452
3-oxoacyl-[ACP] synthase (EC 2.3.1.41) FabV like	0	0	867	0.0358452
3-oxoacyl-[acyl-carrier protein] reductase (EC 1.1.1.100)	0	0	4391	0.181541
3-oxoacyl-[acyl-carrier-protein] synthase, KASI (EC 2.3.1.41)	0	0	228	0.00942641
3-oxoacyl-[acyl-carrier-protein] synthase, KASIII (EC 2.3.1.41)	0	0	2249	0.0929824
3-oxoacyl-[acyl-carrier-protein] synthase, KASIII in hypothetical gene cluster	0	0	567	0.023442
3-oxoadipate CoA-transferase subunit A (EC 2.8.3.6)	0	0	585	0.0241862
3-polyprenyl-4-hydroxybenzoate carboxy-lyase (EC 4.1.1.-)	0	0	228	0.00942641
3-polyprenyl-4-hydroxybenzoate carboxy-lyase UbiX (EC 4.1.1.-)	0	0	8	0.000330751
3-to-5 exoribonuclease RNase R	0	0	912	0.0377056
3-to-5 oligoribonuclease (orn)	0	0	181	0.00748324
4-alpha-glucanotransferase (amylomaltase) (EC 2.4.1.25)	0	0	37	0.00152972
4-amino-6-deoxy-N-Acetyl-D-hexosaminyl-(Lipid carrier) acetyltrasferase	0	0	150	0.00620158
4-carboxymuconolactone decarboxylase (EC 4.1.1.44)	0	0	35	0.00144704
4-coumarate--CoA ligase 1 (EC 6.2.1.12)	0	0	576	0.0238141
4-hydroxy-3-methylbut-2-enyl diphosphate reductase (EC 1.17.1.2)	0	0	2295	0.0948842
4-hydroxybenzoate polyprenyltransferase (EC 2.5.1.-)	0	0	176	0.00727652
4-hydroxybenzoyl-CoA reductase, beta subunit (EC 1.3.99.20)	0	0	79	0.00326617
4-hydroxybenzoyl-CoA thioesterase family active site	0	0	204	0.00843415
4-hydroxyphenylacetate 3-monooxygenase (EC 1.14.13.3)	0	0	618	0.0255505
4-hydroxyphenylpyruvate dioxygenase (EC 1.13.11.27)	0	0	4	0.000165376
4-hydroxythreonine-4-phosphate dehydrogenase (EC 1.1.1.262)	0	0	1260	0.0520933
4-phosphopantetheinyl transferase (EC 2.7.8.-)	0	0	198	0.00818609
4Fe-4S ferredoxin, iron-sulfur binding	0	0	1110	0.0458917
5-amino-6-(5-phosphoribosylamino)uracil reductase (EC 1.1.1.193)	0	0	1234	0.0510184
5-carboxymethyl uridine and 5-carboxymethyl 2-thiouridine methyltransferase	0	0	4	0.000165376
5-carboxymethyl-2-hydroxymuconate delta-isomerase (EC 5.3.3.10)	0	0	1	4.13439e-05
5-formyltetrahydrofolate cyclo-ligase (EC 6.3.3.2)	0	0	274	0.0113282
5-methylthioadenosine nucleosidase (EC 3.2.2.16)	0	0	10	0.000413439
5-methylthioadenosine phosphorylase (EC 2.4.2.28)	0	0	620	0.0256332
5-nucleotidase (EC 3.1.3.5)	0	0	690	0.0285273
5-nucleotidase SurE (EC 3.1.3.5)	0	0	481	0.0198864
50S ribosomal subunit maturation GTPase RbgA (B. subtilis YlqF)	0	0	205	0.0084755
6-phospho-3-hexuloisomerase	0	0	24	0.000992253
6-phosphofructokinase (EC 2.7.1.11)	0	0	616	0.0254678
6-phosphogluconate dehydrogenase, decarboxylating (EC 1.1.1.44)	0	0	181	0.00748324
6-phosphogluconolactonase (EC 3.1.1.31)	0	0	109	0.00450648
6-phosphogluconolactonase (EC 3.1.1.31), eukaryotic type	0	0	109	0.00450648
7,8 dihydropteroate synthase (methanopterin)	0	0	300	0.0124032
8-amino-7-oxononanoate synthase (EC 2.3.1.47)	0	0	307	0.0126926
A/G-specific adenine glycosylase (EC 3.2.2.-)	0	0	615	0.0254265
ABC transport system, permease component YbhR	0	0	548	0.0226565
ABC transport system, permease component YbhS	0	0	128	0.00529202
ABC transport system, sugar-binding protein	0	0	14	0.000578814
ABC transporter ATP-binding protein YvcR	0	0	409	0.0169097
ABC transporter multidrug efflux pump, fused ATP-binding domains	0	0	624	0.0257986
ABC transporter, periplasmic spermidine putrescine-binding protein PotD (TC 3.A.1.11.1)	0	0	944	0.0390286
ABC transporter, periplasmic substrate-binding protein YnjB	0	0	2	8.26878e-05
ABC transporter, permease protein YnjC	0	0	27	0.00111629
ABC transporter, transmembrane region:ABC transporter:Peptidase C39, bacteriocin processing	0	0	207	0.00855819
ABC-type Fe3+ transport system protein	0	0	19	0.000785534
ABC-type Fe3+ transport system, periplasmic component	0	0	61	0.00252198
ABC-type multidrug transport system, permease component	0	0	304	0.0125685
ABC-type nitrate/sulfonate/bicarbonate transport system, permease component	0	0	24	0.000992253
ABC-type nitrate/sulfonate/bicarbonate transport systems, periplasmic components	0	0	183	0.00756593
ABC-type polar amino acid transport system, ATPase component	0	0	17	0.000702846
ABC-type probable sulfate transporter, ATPase component	0	0	6	0.000248063
ABC-type probable sulfate transporter, periplasmic binding protein	0	0	47	0.00194316
ABC-type probable sulfate transporter, permease protein	0	0	9	0.000372095
ABC-type tungstate transport system, ATP-binding protein	0	0	563	0.0232766
ABC-type tungstate transport system, periplasmic binding protein	0	0	690	0.0285273
ABC-type tungstate transport system, permease protein	0	0	657	0.0271629
ACT domain protein	0	0	1360	0.0562277
ADP-L-glycero-D-manno-heptose-6-epimerase (EC 5.1.3.20)	0	0	85	0.00351423
ADP-heptose synthase (EC 2.7.-.-)	0	0	838	0.0346462
ADP-heptose--lipooligosaccharide heptosyltransferase II (EC 2.4.1.-)	0	0	1019	0.0421294
AMP nucleosidase (EC 3.2.2.4)	0	0	16	0.000661502
ATP phosphoribosyltransferase (EC 2.4.2.17)	0	0	471	0.019473
ATP phosphoribosyltransferase catalytic subunit (EC 2.4.2.17)	0	0	34	0.00140569
ATP synthase B chain I (EC 3.6.3.14)	0	0	1491	0.0616437
ATP synthase B chain II (EC 3.6.3.14)	0	0	602	0.024889
ATP synthase protein I	0	0	366	0.0151319
ATP-dependent Clp protease adaptor protein ClpS	0	0	353	0.0145944
ATP-dependent Clp protease proteolytic subunit (EC 3.4.21.92)	0	0	1174	0.0485377
ATP-dependent DNA helicase RecG (EC 3.6.1.-)	0	0	9	0.000372095
ATP-dependent DNA helicase RecQ	0	0	1131	0.0467599
ATP-dependent DNA helicase Rep	0	0	0	0
ATP-dependent DNA helicase pcrA (EC 3.6.1.-)	0	0	49	0.00202585
ATP-dependent DNA helicase, RecQ family	0	0	147	0.00607755
ATP-dependent RNA helicase DbpA	0	0	146	0.00603621
ATP-dependent RNA helicase RhlB	0	0	1355	0.056021
ATP-dependent RNA helicase RhlE	0	0	2663	0.110099
ATP-dependent nuclease, subunit A	0	0	29	0.00119897
ATP-dependent protease HslV (EC 3.4.25.-)	0	0	590	0.0243929
ATPase YjeE, predicted to have essential role in cell wall biosynthesis	0	0	236	0.00975716
ATPase component NikO of energizing module of nickel ECF transporter	0	0	744	0.0307599
ATPase component STY3233 of energizing module of queuosine-regulated ECF transporter	0	0	9	0.000372095
Accessory secretory protein Asp1	0	0	748	0.0309252
Acetaldehyde dehydrogenase (EC 1.2.1.10)	0	0	167	0.00690443
Acetaldehyde dehydrogenase, ethanolamine utilization cluster	0	0	65	0.00268735
Acetate kinase (EC 2.7.2.1)	0	0	98	0.0040517
Acetate permease ActP (cation/acetate symporter)	0	0	155	0.0064083
Acetoacetyl-CoA reductase (EC 1.1.1.36)	0	0	113	0.00467186
Acetoacetyl-CoA synthetase (EC 6.2.1.16)	0	0	1931	0.0798351
Acetoin dehydrogenase E1 component alpha-subunit (EC 1.2.4.-)	0	0	10	0.000413439
Acetoin dehydrogenase E1 component beta-subunit (EC 1.2.4.-)	0	0	12	0.000496127
Acetolactate synthase small subunit (EC 2.2.1.6)	0	0	875	0.0361759
Acetophenone carboxylase subunit Apc2	0	0	22	0.000909566
Acetyl-CoA synthetase (ADP-forming) alpha chain (EC 6.2.1.13)	0	0	1292	0.0534163
Acetylglutamate kinase (EC 2.7.2.8)	0	0	725	0.0299743
Acetyltransferase AcuA, acetyl-CoA synthetase inhibitor	0	0	42	0.00173644
Aconitate hydratase (EC 4.2.1.3)	0	0	442	0.018274
Acyl dehydratase	0	0	21	0.000868222
Acyl-CoA dehydrogenase, short-chain specific (EC 1.3.99.2)	0	0	2576	0.106502
Acyl-CoA synthetase (AMP-forming)/AMP-acid ligase/Peptide synthase	0	0	1231	0.0508943
Acyl-CoA thioesterase II (EC 3.1.2.-)	0	0	237	0.0097985
Acyl-[acyl-carrier-protein]--UDP-N-acetylglucosamine O-acyltransferase (EC 2.3.1.129)	0	0	1044	0.043163
Acyl-phosphate:glycerol-3-phosphate O-acyltransferase PlsY	0	0	322	0.0133127
Acylphosphate phosphohydrolase (EC 3.6.1.7), putative	0	0	38	0.00157107
Additional periplasmic component NikK of nickel ECF transporter	0	0	943	0.0389873
Additional substrate-specific component CbiN of cobalt ECF transporter	0	0	5	0.000206719
Additional substrate-specific component NikN of nickel ECF transporter	0	0	26	0.00107494
Adenine deaminase (EC 3.5.4.2)	0	0	408	0.0168683
Adenine-specific methyltransferase (EC 2.1.1.72)	0	0	139	0.0057468
Adenosine deaminase (EC 3.5.4.4)	0	0	62	0.00256332
Adenosylcobinamide amidohydrolase (EC 3.5.1.90)	0	0	487	0.0201345
Adenosylcobinamide-phosphate guanylyltransferase (EC 2.7.7.62)	0	0	439	0.01815
Adenosylcobinamide-phosphate synthase	0	0	388	0.0160414
Adenosylhomocysteinase (EC 3.3.1.1)	0	0	1165	0.0481656
Adenosylmethionine-8-amino-7-oxononanoate aminotransferase (EC 2.6.1.62)	0	0	416	0.0171991
Adenylosuccinate lyase (EC 4.3.2.2)	0	0	1422	0.058791
Adenylosuccinate synthetase (EC 6.3.4.4)	0	0	2196	0.0907912
Adenylyl-sulfate reductase [thioredoxin] (EC 1.8.4.10)	0	0	15	0.000620158
Adenylylsulfate kinase (EC 2.7.1.25)	0	0	1220	0.0504395
Aerobic glycerol-3-phosphate dehydrogenase (EC 1.1.5.3)	0	0	581	0.0240208
Agglutination protein	0	0	121	0.00500261
Agmatine deiminase (EC 3.5.3.12)	0	0	149	0.00616024
Alanine dehydrogenase (EC 1.4.1.1)	0	0	553	0.0228632
Alanine racemase (EC 5.1.1.1)	0	0	250	0.010336
Alanyl-tRNA synthetase (EC 6.1.1.7)	0	0	3563	0.147308
Alanyl-tRNA synthetase domain protein	0	0	84	0.00347289
Alcohol dehydrogenase (EC 1.1.1.1)	0	0	1259	0.052052
Alcohol dehydrogenase (EC 1.1.1.1); Acetaldehyde dehydrogenase (EC 1.2.1.10)	0	0	167	0.00690443
Aldehyde dehydrogenase (EC 1.2.1.3)	0	0	17	0.000702846
Aldehyde dehydrogenase B (EC 1.2.1.22)	0	0	44	0.00181913
Alkaline phosphatase (EC 3.1.3.1)	0	0	12	0.000496127
Alkanesulfonates-binding protein	0	0	90	0.00372095
Alkyl hydroperoxide reductase protein C (EC 1.6.4.-)	0	0	73	0.0030181
Alkyl hydroperoxide reductase protein F (EC 1.6.4.-)	0	0	282	0.011659
Alkyl hydroperoxide reductase subunit C-like protein	0	0	626	0.0258813
Allophanate hydrolase 2 subunit 2 (EC 3.5.1.54)	0	0	95	0.00392767
Alpha,alpha-trehalose-phosphate synthase [UDP-forming] (EC 2.4.1.15)	0	0	84	0.00347289
Alpha-1,2-mannosidase	0	0	7	0.000289407
Alpha-1,3-N-acetylgalactosamine transferase PglA (EC 2.4.1.-)	0	0	9	0.000372095
Alpha-1,4-N-acetylgalactosamine transferase PglH (EC 2.4.1.-)	0	0	30	0.00124032
Alpha-2-macroglobulin	0	0	26	0.00107494
Alpha-D-GlcNAc alpha-1,2-L-rhamnosyltransferase (EC 2.4.1.-)	0	0	27	0.00111629
Alpha-acetolactate decarboxylase (EC 4.1.1.5)	0	0	80	0.00330751
Alpha-amylase (EC 3.2.1.1)	0	0	38	0.00157107
Alpha-ribazole-5-phosphate phosphatase (EC 3.1.3.73)	0	0	406	0.0167856
Alternative dihydrofolate reductase 2	0	0	5	0.000206719
Altronate hydrolase (EC 4.2.1.7)	0	0	24	0.000992253
Amidases related to nicotinamidase	0	0	25	0.0010336
Aminodeoxychorismate lyase (EC 4.1.3.38)	0	0	1108	0.045809
Aminomethyltransferase (glycine cleavage system T protein) (EC 2.1.2.10)	0	0	952	0.0393594
Aminopeptidase S (Leu, Val, Phe, Tyr preference) (EC 3.4.11.24)	0	0	384	0.0158761
Aminopeptidase Y (Arg, Lys, Leu preference) (EC 3.4.11.15)	0	0	5	0.000206719
Aminopeptidase YpdF (MP-, MA-, MS-, AP-, NP- specific)	0	0	521	0.0215402
Ammonium transporter	0	0	2511	0.103815
Anaerobic dehydrogenases, typically selenocysteine-containing	0	0	3336	0.137923
Anaerobic dimethyl sulfoxide reductase chain A (EC 1.8.99.-)	0	0	439	0.01815
Anaerobic dimethyl sulfoxide reductase chain B (EC 1.8.99.-)	0	0	117	0.00483724
Anaerobic glycerol-3-phosphate dehydrogenase subunit C (EC 1.1.5.3)	0	0	428	0.0176952
Anaerobic nitric oxide reductase flavorubredoxin	0	0	38	0.00157107
Anaerobic sulfite reductase subunit A	0	0	7	0.000289407
Anthranilate phosphoribosyltransferase (EC 2.4.2.18)	0	0	950	0.0392767
Anthranilate synthase, amidotransferase component (EC 4.1.3.27)	0	0	299	0.0123618
Anthranilate synthase, aminase component (EC 4.1.3.27)	0	0	1801	0.0744603
Apolipoprotein N-acyltransferase (EC 2.3.1.-)	0	0	2493	0.10307
Archaeal S-adenosylmethionine synthetase (EC 2.5.1.6)	0	0	8	0.000330751
Archease	0	0	78	0.00322482
Arginase (EC 3.5.3.1)	0	0	171	0.00706981
Arginine decarboxylase (EC 4.1.1.19)	0	0	46	0.00190182
Arginine utilization regulatory protein RocR	0	0	2056	0.085003
Arginine/ornithine antiporter	0	0	4	0.000165376
Arginine/ornithine antiporter ArcD	0	0	4	0.000165376
Argininosuccinate synthase (EC 6.3.4.5)	0	0	587	0.0242689
Arginyl-tRNA synthetase (EC 6.1.1.19)	0	0	1861	0.076941
Aromatic-L-amino-acid decarboxylase (EC 4.1.1.28)	0	0	72	0.00297676
Aromatic-amino-acid aminotransferase (EC 2.6.1.57)	0	0	11	0.000454783
Arrested fork binding	0	0	3	0.000124032
Arsenical pump-driving ATPase (EC 3.6.3.16)	0	0	1193	0.0493233
Arsenical-resistance protein ACR3	0	0	442	0.018274
Arylsulfatase (EC 3.1.6.1)	0	0	156	0.00644965
Asp-X dipeptidase	0	0	4	0.000165376
Asparagine synthetase [glutamine-hydrolyzing] (EC 6.3.5.4)	0	0	1513	0.0625533
Asparaginyl-tRNA synthetase (EC 6.1.1.22)	0	0	1251	0.0517212
Aspartate ammonia-lyase (EC 4.3.1.1)	0	0	414	0.0171164
Aspartate racemase (EC 5.1.1.13)	0	0	179	0.00740056
Aspartate--ammonia ligase (EC 6.3.1.1)	0	0	337	0.0139329
Aspartokinase (EC 2.7.2.4)	0	0	2470	0.102119
Aspartokinase (EC 2.7.2.4) associated with ectoine biosynthesis	0	0	115	0.00475455
Aspartyl-tRNA synthetase (EC 6.1.1.12)	0	0	3751	0.155081
Aspartyl-tRNA(Asn) amidotransferase subunit A (EC 6.3.5.6)	0	0	1916	0.0792149
Aspartyl-tRNA(Asn) amidotransferase subunit B (EC 6.3.5.6)	0	0	1623	0.0671011
Aspartyl-tRNA(Asn) amidotransferase subunit C (EC 6.3.5.6)	0	0	145	0.00599486
Aspartyl-tRNA(Asn) synthetase (EC 6.1.1.23)	0	0	4	0.000165376
Assimilatory nitrate reductase large subunit (EC:1.7.99.4)	0	0	799	0.0330338
Autoinducer 2 (AI-2) aldolase LsrF (EC 4.2.1.-)	0	0	238	0.00983985
Autolysis histidine kinase LytS	0	0	46	0.00190182
B12 binding domain of Methylmalonyl-CoA mutase (EC 5.4.99.2)	0	0	254	0.0105013
Bacterial sugar transferase	0	0	24	0.000992253
Bacterioferritin	0	0	33	0.00136435
BarA sensory histidine kinase (= VarS = GacS)	0	0	22	0.000909566
BarA-associated response regulator UvrY (= GacA = SirA)	0	0	396	0.0163722
BatB	0	0	1264	0.0522587
BatD	0	0	1341	0.0554422
BatE	0	0	133	0.00549874
Benzoate transport, extracellular ligand-binding receptor	0	0	719	0.0297263
Benzoate-CoA ligase (EC 6.2.1.25)	0	0	15	0.000620158
Benzoyl-CoA reductase subunit BadD (EC 1.3.99.15)	0	0	651	0.0269149
Benzoyl-CoA reductase subunit BadE (EC 1.3.99.15)	0	0	3379	0.139701
Benzoyl-CoA reductase subunit BadG (EC 1.3.99.15)	0	0	478	0.0197624
Beta-1,3-glucosyltransferase	0	0	18	0.00074419
Beta-carotene hydroxylase	0	0	34	0.00140569
Beta-glucosidase (EC 3.2.1.21)	0	0	635	0.0262534
Beta-ketoadipate enol-lactone hydrolase (EC 3.1.1.24)	0	0	139	0.0057468
Beta-lactamase class C and other penicillin binding proteins	0	0	1199	0.0495713
Beta-lysine acetyltransferase (EC 2.3.1.-)	0	0	8	0.000330751
Beta-phosphoglucomutase (EC 5.4.2.6)	0	0	39	0.00161241
Beta-ureidopropionase (EC 3.5.1.6)	0	0	91	0.00376229
Betaine aldehyde dehydrogenase (EC 1.2.1.8)	0	0	1	4.13439e-05
Biosynthetic Aromatic amino acid aminotransferase beta (EC 2.6.1.57)	0	0	778	0.0321655
Biosynthetic arginine decarboxylase (EC 4.1.1.19)	0	0	397	0.0164135
Biotin carboxyl carrier protein	0	0	40	0.00165376
Biotin carboxyl carrier protein of acetyl-CoA carboxylase	0	0	40	0.00165376
Biotin carboxylase of acetyl-CoA carboxylase (EC 6.3.4.14)	0	0	390	0.0161241
Biotin operon repressor	0	0	464	0.0191836
Biotin synthase (EC 2.8.1.6)	0	0	137	0.00566411
Biotin-protein ligase (EC 6.3.4.15)	0	0	557	0.0230285
Bis(5-nucleosyl)-tetraphosphatase (asymmetrical) (EC 3.6.1.17)	0	0	31	0.00128166
Branched-chain acyl-CoA dehydrogenase (EC 1.3.99.12)	0	0	0	0
Branched-chain alpha-keto acid dehydrogenase, E1 component, alpha subunit (EC 1.2.4.4)	0	0	2	8.26878e-05
Branched-chain alpha-keto acid dehydrogenase, E1 component, beta subunit (EC 1.2.4.4)	0	0	2	8.26878e-05
Branched-chain amino acid aminotransferase (EC 2.6.1.42)	0	0	2012	0.0831839
Branched-chain amino acid transport ATP-binding protein LivG (TC 3.A.1.4.1)	0	0	6335	0.261914
Butyrate kinase (EC 2.7.2.7)	0	0	178	0.00735921
CAMP phosphodiesterases class-II:Metallo-beta-lactamase superfamily	0	0	14	0.000578814
CDP-diacylglycerol--serine O-phosphatidyltransferase (EC 2.7.8.8)	0	0	1176	0.0486204
CO dehydrogenase iron-sulfur protein CooF (EC 1.2.99.2)	0	0	84	0.00347289
COG0009 YrdC subfamily, required for N6-threonylcarbamoyl adenosine t(6)A37 modification in tRNA	0	0	238	0.00983985
COG0398: uncharacterized membrane protein	0	0	38	0.00157107
COG0523: Putative GTPases (G3E family)	0	0	0	0
COG0536: GTP-binding protein Obg	0	0	621	0.0256746
COG1180: Radical SAM, Pyruvate-formate lyase-activating enzyme like	0	0	1649	0.0681761
COG1272: Predicted membrane protein hemolysin III homolog	0	0	173	0.00715249
COG1355, Predicted dioxygenase	0	0	1386	0.0573026
COG1399 protein, clustered with ribosomal protein L32p	0	0	28	0.00115763
COG1496: Uncharacterized conserved protein	0	0	821	0.0339433
COG2078: Uncharacterized ACR	0	0	814	0.0336539
COG2110, Macro domain, possibly ADP-ribose binding module	0	0	256	0.010584
COG2907: Amine oxidase, flavin-containing	0	0	225	0.00930238
COG3178: Predicted phosphotransferase related to Ser/Thr protein kinases	0	0	198	0.00818609
COG3866 Pectate lyase	0	0	77	0.00318348
CRISPR-associated RAMP Cmr2	0	0	7	0.000289407
CRISPR-associated RecB family exonuclease Cas4b	0	0	184	0.00760728
CRISPR-associated helicase Cas3	0	0	657	0.0271629
CRISPR-associated helicase Cas3, protein	0	0	630	0.0260467
CRISPR-associated protein Cas1	0	0	685	0.0283206
CRISPR-associated protein Cas2	0	0	24	0.000992253
CRISPR-associated protein TM1812	0	0	26	0.00107494
CRISPR-associated protein, CT1134 family	0	0	3	0.000124032
CRISPR-associated protein, CT1974	0	0	162	0.00669771
CRISPR-associated protein, CT1975 family	0	0	339	0.0140156
CRISPR-associated protein, CT1976	0	0	158	0.00653233
CRISPR-associated protein, TM1801 family	0	0	12	0.000496127
CTP synthase (EC 6.3.4.2)	0	0	1094	0.0452302
CTP:molybdopterin cytidylyltransferase	0	0	141	0.00582949
Cadmium efflux system accessory protein	0	0	22	0.000909566
Candidate gene for the hypothesized phosphomevalonate decarboxylase	0	0	147	0.00607755
CapK protein, putative	0	0	141	0.00582949
Capsular polysaccharide synthesis enzyme CpsC, polysaccharide export	0	0	9	0.000372095
Capsular polysaccharide synthesis enzyme CpsD, exopolysaccharide synthesis	0	0	111	0.00458917
Carbamate kinase (EC 2.7.2.2)	0	0	1047	0.0432871
Carbamoyl-phosphate synthase large chain (EC 6.3.5.5)	0	0	2469	0.102078
Carbamoyltransferase in large core OS assembly cluster	0	0	2	8.26878e-05
Carbohydrate Esterase Family 4	0	0	37	0.00152972
Carbohydrate-binding, CenC domain protein	0	0	3214	0.132879
Carbon starvation protein A	0	0	523	0.0216229
Carbon storage regulator	0	0	33	0.00136435
Carbonic anhydrase (EC 4.2.1.1)	0	0	95	0.00392767
Carboxyl-terminal protease (EC 3.4.21.102)	0	0	1233	0.050977
Carboxynorspermidine decarboxylase, putative (EC 4.1.1.-)	0	0	196	0.0081034
Carboxynorspermidine dehydrogenase, putative (EC 1.1.1.-)	0	0	224	0.00926103
Carboxypeptidase T (EC 3.4.17.18)	0	0	16	0.000661502
Cardiolipin synthetase (EC 2.7.8.-)	0	0	1167	0.0482483
Carotenoid cis-trans isomerase (EC 5.2.-.-)	0	0	212	0.0087649
Catalase (EC 1.11.1.6)	0	0	132	0.00545739
Cation efflux system protein CusA	0	0	5697	0.235536
Ccs1/ResB-related putative cytochrome C-type biogenesis protein	0	0	14	0.000578814
Cell division control protein 6	0	0	1392	0.0575507
Cell division inhibitor	0	0	910	0.0376229
Cell division initiation protein DivIVA	0	0	32	0.001323
Cell division protein FtsA	0	0	1745	0.0721451
Cell division protein FtsI [Peptidoglycan synthetase] (EC 2.4.1.129)	0	0	3424	0.141561
Cell division protein FtsJ	0	0	19	0.000785534
Cell division protein FtsK	0	0	3591	0.148466
Cell division protein FtsL	0	0	32	0.001323
Cell division protein FtsQ	0	0	1024	0.0423361
Cell division protein FtsX	0	0	1016	0.0420054
Cell division topological specificity factor MinE	0	0	73	0.0030181
Cell division transporter, ATP-binding protein FtsE (TC 3.A.5.1.1)	0	0	727	0.030057
Cellobiose phosphorylase (EC 2.4.1.-)	0	0	2	8.26878e-05
Cellobiose phosphotransferase system YdjC-like protein	0	0	98	0.0040517
Cephalosporin hydroxylase	0	0	34	0.00140569
Chaperone protein HtpG	0	0	1761	0.0728066
Chemotaxis protein CheC -- inhibitor of MCP methylation	0	0	80	0.00330751
Chemotaxis protein CheV (EC 2.7.3.-)	0	0	130	0.00537471
Chemotaxis protein CheX	0	0	391	0.0161655
Chemotaxis regulator - transmits chemoreceptor signals to flagelllar motor components CheY	0	0	1462	0.0604448
Chemotaxis response - phosphatase CheZ	0	0	10	0.000413439
ChlD component of cobalt chelatase involved in B12 biosynthesis	0	0	9	0.000372095
ChlI component of cobalt chelatase involved in B12 biosynthesis	0	0	9	0.000372095
Choline ABC transporter ATP-binding protein	0	0	9	0.000372095
Choline dehydrogenase (EC 1.1.99.1)	0	0	3	0.000124032
Choline-sulfatase (EC 3.1.6.6)	0	0	514	0.0212508
Choloylglycine hydrolase (EC 3.5.1.24)	0	0	24	0.000992253
Chorismate mutase I (EC 5.4.99.5)	0	0	1278	0.0528375
Chromate transport protein ChrA	0	0	4	0.000165376
Chromosomal replication initiator protein DnaA	0	0	1739	0.071897
Chromosome (plasmid) partitioning protein ParB	0	0	410	0.016951
Circadian clock protein KaiC	0	0	12	0.000496127
Circadian input kinase A	0	0	98	0.0040517
Circadian oscillation regulator KaiB	0	0	22	0.000909566
Circadian phase modifier	0	0	1148	0.0474628
Citronellyl-CoA dehydrogenase	0	0	595	0.0245996
ClpB protein	0	0	3068	0.126843
Clumping factor ClfB, fibrinogen binding protein	0	0	483	0.0199691
CoA-acylating propionaldehyde dehydrogenase	0	0	22	0.000909566
CoA-disulfide reductase (EC 1.8.1.14)	0	0	655	0.0270802
CoB--CoM heterodisulfide reductase 2 iron-sulfur subunit D (EC 1.8.98.1)	0	0	782	0.0323309
CoB--CoM heterodisulfide reductase subunit B (EC 1.8.98.1)	0	0	3151	0.130275
CoB--CoM-reducing hydrogenase (Sec) alpha subunit	0	0	317	0.013106
CoB--CoM-reducing hydrogenase (Sec) delta subunit	0	0	614	0.0253851
Cob(I)alamin adenosyltransferase (EC 2.5.1.17)	0	0	1096	0.0453129
Cob(I)alamin adenosyltransferase PduO (EC 2.5.1.17)	0	0	21	0.000868222
Cob(II)alamin reductase	0	0	25	0.0010336
Cob(III)alamin reductase	0	0	25	0.0010336
CobN component of cobalt chelatase involved in B12 biosynthesis	0	0	12	0.000496127
Cobalamin biosynthesis protein CbiG	0	0	271	0.0112042
Cobalamin synthase	0	0	427	0.0176538
Cobalt-precorrin-2 C20-methyltransferase (EC 2.1.1.130)	0	0	286	0.0118244
Cobalt-precorrin-3b C17-methyltransferase	0	0	161	0.00665637
Cobalt-precorrin-4 C11-methyltransferase (EC 2.1.1.133)	0	0	532	0.021995
Cobalt-precorrin-6 synthase, anaerobic	0	0	314	0.012982
Cobalt-precorrin-6x reductase (EC 1.3.1.54)	0	0	10	0.000413439
Cobalt-precorrin-6y C15-methyltransferase [decarboxylating] (EC 2.1.1.-)	0	0	226	0.00934372
Cobalt-precorrin-6y C5-methyltransferase (EC 2.1.1.-)	0	0	226	0.00934372
Cobalt-precorrin-8x methylmutase (EC 5.4.1.2)	0	0	209	0.00864087
Cobalt-zinc-cadmium resistance protein CzcA	0	0	5697	0.235536
Cobalt-zinc-cadmium resistance protein CzcD	0	0	436	0.0180259
Cobalt/zinc/cadmium efflux RND transporter, membrane fusion protein, CzcB family	0	0	1129	0.0466773
Coenzyme F420 hydrogenase maturation protease (EC 3.4.24.-)	0	0	19	0.000785534
Coenzyme F420-dependent oxidoreductase	0	0	390	0.0161241
Coenzyme PQQ synthesis protein E	0	0	165	0.00682174
Cold shock protein CspC	0	0	351	0.0145117
Cold shock protein CspG	0	0	17	0.000702846
Cold-shock DEAD-box protein A	0	0	1126	0.0465532
Colicin I receptor precursor	0	0	14	0.000578814
ComM-related protein	0	0	803	0.0331991
Competence protein F homolog, phosphoribosyltransferase domain	0	0	774	0.0320002
Competence/damage-inducible protein CinA	0	0	991	0.0409718
Conjugative signal peptidase TrhF	0	0	3	0.000124032
Copper chaperone	0	0	291	0.0120311
Copper homeostasis protein CutE	0	0	2121	0.0876904
Coproporphyrinogen III oxidase, aerobic (EC 1.3.3.3)	0	0	3	0.000124032
Creatinine amidohydrolase (EC 3.5.2.10)	0	0	1039	0.0429563
Crotonobetaine carnitine-CoA ligase (EC 6.3.2.-)	0	0	61	0.00252198
Curli production assembly/transport component CsgG	0	0	30	0.00124032
Cyanophycin synthase (EC 6.3.2.29)(EC 6.3.2.30)	0	0	0	0
Cyanophycinase (EC 3.4.15.6)	0	0	8	0.000330751
Cyclic AMP receptor protein	0	0	25	0.0010336
Cyclic beta-1,2-glucan synthase (EC 2.4.1.-)	0	0	594	0.0245583
Cyclohexadienyl dehydratase (EC 4.2.1.51)(EC 4.2.1.91)	0	0	14	0.000578814
Cyclohexadienyl dehydrogenase (EC 1.3.1.12)(EC 1.3.1.43)	0	0	940	0.0388633
Cystathionine beta-lyase (EC 4.4.1.8)	0	0	0	0
Cystathionine beta-synthase (EC 4.2.1.22)	0	0	3	0.000124032
Cystathionine gamma-lyase (EC 4.4.1.1)	0	0	33	0.00136435
Cystathionine gamma-synthase (EC 2.5.1.48)	0	0	32	0.001323
Cysteine desulfurase (EC 2.8.1.7)	0	0	3614	0.149417
Cysteine desulfurase (EC 2.8.1.7), NifS subfamily	0	0	1962	0.0811167
Cysteine synthase (EC 2.5.1.47)	0	0	1827	0.0755353
Cysteine synthase B (EC 2.5.1.47)	0	0	9	0.000372095
Cysteinyl-tRNA synthetase (EC 6.1.1.16)	0	0	3167	0.130936
Cysteinyl-tRNA synthetase paralog 1	0	0	53	0.00219123
Cysteinyl-tRNA synthetase paralog 2	0	0	942	0.0389459
Cytidine deaminase (EC 3.5.4.5)	0	0	1	4.13439e-05
Cytochrome C553 (soluble cytochrome f)	0	0	10	0.000413439
Cytochrome O ubiquinol oxidase subunit II (EC 1.10.3.-)	0	0	25	0.0010336
Cytochrome O ubiquinol oxidase subunit IV (EC 1.10.3.-)	0	0	0	0
Cytochrome b/b6, N-terminal domain	0	0	189	0.007814
Cytochrome c heme lyase subunit CcmF	0	0	496	0.0205066
Cytochrome c heme lyase subunit CcmH	0	0	507	0.0209614
Cytochrome c nitrite reductase, small subunit NrfH	0	0	22	0.000909566
Cytochrome c oxidase polypeptide I (EC 1.9.3.1)	0	0	6	0.000248063
Cytochrome c oxidase polypeptide II (EC 1.9.3.1)	0	0	19	0.000785534
Cytochrome c oxidase polypeptide III (EC 1.9.3.1)	0	0	28	0.00115763
Cytochrome c oxidase polypeptide IV(EC 1.9.3.1)	0	0	4	0.000165376
Cytochrome c oxidase subunit CcoO (EC 1.9.3.1)	0	0	37	0.00152972
Cytochrome c oxidase subunit CcoP (EC 1.9.3.1)	0	0	63	0.00260467
Cytochrome c-type biogenesis protein CcdA (DsbD analog)	0	0	514	0.0212508
Cytochrome c-type biogenesis protein CcmC, putative heme lyase for CcmE	0	0	15	0.000620158
Cytochrome c-type biogenesis protein Ccs1/ResB	0	0	916	0.037871
Cytochrome c-type biogenesis protein CcsA/ResC	0	0	2300	0.095091
Cytochrome c-type biogenesis protein DsbD, protein-disulfide reductase (EC 1.8.1.8)	0	0	1439	0.0594939
Cytochrome c-type biogenesis protein ResA	0	0	25	0.0010336
Cytochrome c-type protein TorC	0	0	175	0.00723518
Cytochrome c-type protein TorY	0	0	42	0.00173644
Cytochrome c552	0	0	266	0.0109975
Cytochrome c552 precursor (EC 1.7.2.2)	0	0	266	0.0109975
Cytochrome d ubiquinol oxidase subunit I (EC 1.10.3.-)	0	0	1352	0.0558969
Cytochrome d ubiquinol oxidase subunit II (EC 1.10.3.-)	0	0	1355	0.056021
Cytosine deaminase (EC 3.5.4.1)	0	0	7	0.000289407
Cytosine/purine/uracil/thiamine/allantoin permease family protein	0	0	4	0.000165376
Cytosol aminopeptidase PepA (EC 3.4.11.1)	0	0	15	0.000620158
D,D-heptose 7-phosphate kinase	0	0	755	0.0312146
D-3-phosphoglycerate dehydrogenase (EC 1.1.1.95)	0	0	3994	0.165128
D-Lactate dehydrogenase, cytochrome c-dependent (EC 1.1.2.4)	0	0	29	0.00119897
D-alanyl transfer protein DltB	0	0	7	0.000289407
D-alanyl-D-alanine carboxypeptidase (EC 3.4.16.4)	0	0	1183	0.0489098
D-allose ABC transporter, substrate-binding component	0	0	48	0.00198451
D-beta-hydroxybutyrate dehydrogenase (EC 1.1.1.30)	0	0	809	0.0334472
D-cysteine desulfhydrase (EC 4.4.1.15)	0	0	58	0.00239795
D-erythrose-4-phosphate dehydrogenase (EC 1.2.1.72)	0	0	7	0.000289407
D-glycerate 2-kinase (EC 2.7.1.-)	0	0	635	0.0262534
D-glycero-D-manno-heptose 1,7-bisphosphate phosphatase (EC 3.1.1.-)	0	0	278	0.0114936
D-glycero-D-manno-heptose 1-phosphate guanosyltransferase	0	0	419	0.0173231
D-glycero-beta-D-manno-heptose 7-phosphate kinase	0	0	838	0.0346462
D-tyrosyl-tRNA(Tyr) deacylase	0	0	71	0.00293542
D-xylose transport ATP-binding protein XylG	0	0	5	0.000206719
DNA helicase (EC 3.6.1.-)	0	0	2403	0.0993494
DNA helicase (Rad25 homolog)	0	0	103	0.00425842
DNA ligase (EC 6.5.1.2)	0	0	1929	0.0797524
DNA mismatch repair protein MutL	0	0	2215	0.0915767
DNA mismatch repair protein MutS	0	0	4036	0.166864
DNA polymerase I (EC 2.7.7.7)	0	0	5353	0.221314
DNA polymerase II (EC 2.7.7.7)	0	0	2130	0.0880625
DNA polymerase III alpha subunit (EC 2.7.7.7)	0	0	9140	0.377883
DNA polymerase III beta subunit (EC 2.7.7.7)	0	0	1498	0.0619331
DNA polymerase III epsilon subunit (EC 2.7.7.7)	0	0	190	0.00785534
DNA polymerase III subunits gamma and tau (EC 2.7.7.7)	0	0	3010	0.124445
DNA polymerase IV (EC 2.7.7.7)	0	0	2693	0.111339
DNA polymerase-like protein PA0670	0	0	20	0.000826878
DNA recombination and repair protein RecO	0	0	743	0.0307185
DNA recombination protein RmuC	0	0	578	0.0238968
DNA repair exonuclease family protein YhaO	0	0	91	0.00376229
DNA repair protein RadC	0	0	1433	0.0592458
DNA repair protein RecN	0	0	2571	0.106295
DNA replication protein DnaC	0	0	3	0.000124032
DNA sulfur modification protein DndB	0	0	10	0.000413439
DNA sulfur modification protein DndD	0	0	15	0.000620158
DNA topoisomerase I (EC 5.99.1.2)	0	0	3415	0.141189
DNA topoisomerase III (EC 5.99.1.2)	0	0	212	0.0087649
DNA topoisomerase V	0	0	1	4.13439e-05
DNA topoisomerase VI subunit B (EC 5.99.1.3)	0	0	1	4.13439e-05
DNA-3-methyladenine glycosylase (EC 3.2.2.20)	0	0	44	0.00181913
DNA-binding domain of ModE	0	0	272	0.0112455
DNA-binding protein HBsu	0	0	15	0.000620158
DNA-cytosine methyltransferase (EC 2.1.1.37)	0	0	74	0.00305945
DNA-damage-inducible protein J	0	0	11	0.000454783
Death on curing protein, Doc toxin	0	0	444	0.0183567
Delta(3)-cis-delta(2)-trans-enoyl-CoA isomerase (EC 5.3.3.8)	0	0	1001	0.0413852
Delta-1-pyrroline-5-carboxylate dehydrogenase (EC 1.5.1.12)	0	0	1822	0.0753286
Deoxyadenosine kinase (EC 2.7.1.76)	0	0	84	0.00347289
Deoxyguanosine kinase (EC 2.7.1.113)	0	0	84	0.00347289
Deoxyhypusine synthase	0	0	11	0.000454783
Deoxyribodipyrimidine photolyase, type II (EC 4.1.99.3)	0	0	199	0.00822743
Deoxyribose-phosphate aldolase (EC 4.1.2.4)	0	0	53	0.00219123
Deoxyuridine 5-triphosphate nucleotidohydrolase (EC 3.6.1.23)	0	0	348	0.0143877
Dephospho-CoA kinase (EC 2.7.1.24)	0	0	1280	0.0529202
Dethiobiotin synthetase (EC 6.3.3.3)	0	0	14	0.000578814
Di-/tripeptide transporter	0	0	379	0.0156693
Diaminohydroxyphosphoribosylaminopyrimidine deaminase (EC 3.5.4.26)	0	0	1234	0.0510184
Diaminopimelate epimerase (EC 5.1.1.7)	0	0	343	0.014181
Digeranylgeranylglycerophospholipid reductase	0	0	15	0.000620158
Dihydroflavonol-4-reductase (EC 1.1.1.219)	0	0	156	0.00644965
Dihydrofolate reductase (EC 1.5.1.3)	0	0	403	0.0166616
Dihydrofolate synthase (EC 6.3.2.12)	0	0	1063	0.0439486
Dihydrolipoamide acetyltransferase component (E2) of acetoin dehydrogenase complex (EC 2.3.1.-)	0	0	178	0.00735921
Dihydrolipoamide acetyltransferase component of pyruvate dehydrogenase complex (EC 2.3.1.12)	0	0	20	0.000826878
Dihydrolipoamide acyltransferase component of branched-chain alpha-keto acid dehydrogenase complex (EC 2.3.1.168)	0	0	8	0.000330751
Dihydrolipoamide dehydrogenase (EC 1.8.1.4)	0	0	134	0.00554008
Dihydrolipoamide dehydrogenase of 2-oxoglutarate dehydrogenase (EC 1.8.1.4)	0	0	211	0.00872356
Dihydrolipoamide dehydrogenase of branched-chain alpha-keto acid dehydrogenase (EC 1.8.1.4)	0	0	953	0.0394007
Dihydrolipoamide dehydrogenase of pyruvate dehydrogenase complex (EC 1.8.1.4)	0	0	426	0.0176125
Dihydroorotase (EC 3.5.2.3)	0	0	1571	0.0649513
Dihydroorotate dehydrogenase electron transfer subunit (EC 1.3.3.1)	0	0	982	0.0405997
Dihydroorotate dehydrogenase, catalytic subunit (EC 1.3.3.1)	0	0	517	0.0213748
Dihydropteridine reductase (EC 1.5.1.34)	0	0	130	0.00537471
Dihydroxy-acid dehydratase (EC 4.2.1.9)	0	0	727	0.030057
Dimethyladenosine transferase (EC 2.1.1.-)	0	0	754	0.0311733
Dimethylamine methyltransferase corrinoid protein	0	0	28	0.00115763
DinG family ATP-dependent helicase YoaA	0	0	539	0.0222844
Dipeptide transport ATP-binding protein DppD (TC 3.A.1.5.2)	0	0	609	0.0251784
Dipeptide transport ATP-binding protein DppF (TC 3.A.1.5.2)	0	0	20	0.000826878
Dipeptide transport system permease protein DppB (TC 3.A.1.5.2)	0	0	48	0.00198451
Dipeptide transport system permease protein DppC (TC 3.A.1.5.2)	0	0	2984	0.12337
Dipeptidyl carboxypeptidase Dcp (EC 3.4.15.5)	0	0	2	8.26878e-05
Dissimilatory sulfite reductase (desulfoviridin), alpha and beta subunits	0	0	1101	0.0455196
Disulfide bond chaperones of the HSP33 family	0	0	9	0.000372095
DnaJ-class molecular chaperone CbpA	0	0	1199	0.0495713
Dolichol-phosphate mannosyltransferase (EC 2.4.1.83)	0	0	465	0.0192249
Eight transmembrane protein EpsH	0	0	604	0.0249717
Electron transfer flavoprotein, alpha subunit	0	0	3471	0.143505
Electron transport complex protein RnfB	0	0	118	0.00487858
Encapsulating protein for a DyP-type peroxidase or ferritin-like protein oligomers	0	0	3	0.000124032
Endoglucanase (EC 3.2.1.4)	0	0	519	0.0214575
Endonuclease III (EC 4.2.99.18)	0	0	565	0.0233593
Endonuclease IV (EC 3.1.21.2)	0	0	262	0.0108321
Endoribonuclease L-PSP	0	0	374	0.0154626
Energy-conserving hydrogenase (ferredoxin), subunit B	0	0	3	0.000124032
Energy-conserving hydrogenase (ferredoxin), subunit D	0	0	2	8.26878e-05
Energy-conserving hydrogenase (ferredoxin), subunit E	0	0	8	0.000330751
Enolase (EC 4.2.1.11)	0	0	1438	0.0594525
Enoyl-CoA hydratase (EC 4.2.1.17), anthrose biosynthesis	0	0	38	0.00157107
Enoyl-CoA hydratase [valine degradation] (EC 4.2.1.17)	0	0	195	0.00806206
EpsI protein	0	0	194	0.00802071
Error-prone repair protein UmuD	0	0	38	0.00157107
Error-prone, lesion bypass DNA polymerase V (UmuC)	0	0	898	0.0371268
Ethanolamine ammonia-lyase heavy chain (EC 4.3.1.7)	0	0	16	0.000661502
Ethanolamine utilization polyhedral-body-like protein EutK	0	0	5	0.000206719
Ethanolamine utilization polyhedral-body-like protein EutN	0	0	13	0.000537471
Ethanolamine utilization protein EutJ	0	0	16	0.000661502
Ethanolamine utilization protein similar to PduA/PduJ	0	0	15	0.000620158
Ethylbenzene dehydrogenase delta subunit (EC 1.17.99.2)	0	0	1	4.13439e-05
Ethylbenzene dehydrogenase gamma subunit (EC 1.17.99.2)	0	0	2	8.26878e-05
Excinuclease ABC subunit B	0	0	3037	0.125561
Excinuclease ABC subunit C	0	0	2588	0.106998
Exodeoxyribonuclease I (EC 3.1.11.1)	0	0	294	0.0121551
Exodeoxyribonuclease III (EC 3.1.11.2)	0	0	676	0.0279485
Exodeoxyribonuclease V alpha chain (EC 3.1.11.5)	0	0	600	0.0248063
Exodeoxyribonuclease V beta chain (EC 3.1.11.5)	0	0	1478	0.0611063
Exodeoxyribonuclease V gamma chain (EC 3.1.11.5)	0	0	1691	0.0699125
Exodeoxyribonuclease VII large subunit (EC 3.1.11.6)	0	0	1275	0.0527135
Exodeoxyribonuclease VII small subunit (EC 3.1.11.6)	0	0	156	0.00644965
Exonuclease SbcC	0	0	258	0.0106667
Exonuclease SbcD	0	0	597	0.0246823
Exopolyphosphatase (EC 3.6.1.11)	0	0	19	0.000785534
Exopolysaccharide biosynthesis glycosyltransferase EpsF (EC 2.4.1.-)	0	0	171	0.00706981
Exoribonuclease II (EC 3.1.13.1)	0	0	2	8.26878e-05
Extracellular solute binding protein ScrB	0	0	39	0.00161241
F420-dependent N(5),N(10)-methylenetetrahydromethanopterin reductase (EC 1.5.99.11)	0	0	3	0.000124032
FIG000325: clustered with transcription termination protein NusA	0	0	134	0.00554008
FIG000506: Predicted P-loop-containing kinase	0	0	534	0.0220776
FIG000605: protein co-occurring with transport systems (COG1739)	0	0	237	0.0097985
FIG001571: Hypothetical protein	0	0	36	0.00148838
FIG002344: Hydrolase (HAD superfamily)	0	0	1624	0.0671425
FIG002571: 4-hydroxybenzoyl-CoA thioesterase domain protein	0	0	44	0.00181913
FIG002813: LPPG:FO 2-phospho-L-lactate transferase like, CofD-like	0	0	1	4.13439e-05
FIG003307: hypothetical protein	0	0	173	0.00715249
FIG003573: hypothetical protein	0	0	13	0.000537471
FIG003879: Predicted amidohydrolase	0	0	266	0.0109975
FIG004453: protein YceG like	0	0	1122	0.0463878
FIG004454: RNA binding protein	0	0	46	0.00190182
FIG004655: Polysaccharide deacetylase	0	0	131	0.00541605
FIG005069: Hypothetical protein	0	0	409	0.0169097
FIG005453: Putative DeoR-family transcriptional regulator	0	0	18	0.00074419
FIG006542: Phosphoesterase	0	0	5	0.000206719
FIG006789: Stage V sporulation protein	0	0	21	0.000868222
FIG007959: peptidase, M16 family	0	0	1075	0.0444447
FIG019733: possible DNA-binding protein	0	0	21	0.000868222
FIG022606: AAA ATPase	0	0	156	0.00644965
FIG026291: Hypothetical periplasmic protein	0	0	40	0.00165376
FIG040338: Glycosyl transferase	0	0	33	0.00136435
FIG048548: ATP synthase protein I2	0	0	33	0.00136435
FIG068086: hypothetical protein	0	0	287	0.0118657
FIG070318: hypothetical protein	0	0	37	0.00152972
FIG071646: Sugar transferase	0	0	296	0.0122378
FIG097052: Sugar transporter	0	0	481	0.0198864
FIG123464: Polysaccharide export protein	0	0	82	0.0033902
FIG138315: Putative alpha helix protein	0	0	28	0.00115763
FIG139438: lipoprotein B	0	0	592	0.0244756
FIG140336: TPR domain protein	0	0	367	0.0151732
FIG146085: 3-to-5 oligoribonuclease A, Bacillus type	0	0	78	0.00322482
FKBP-type peptidyl-prolyl cis-trans isomerase SlyD (EC 5.2.1.8)	0	0	361	0.0149251
FKBP-type peptidyl-prolyl cis-trans isomerase fklB (EC 5.2.1.8)	0	0	46	0.00190182
FKBP-type peptidyl-prolyl cis-trans isomerase slpA (EC 5.2.1.8)	0	0	4	0.000165376
Fatty acid degradation regulator YsiA, TetR family	0	0	1549	0.0640417
Fe-S-cluster-containing hydrogenase components 2	0	0	114	0.0047132
Fe2+/Zn2+ uptake regulation proteins	0	0	12	0.000496127
Ferredoxin 3 fused to uncharacterized domain	0	0	1147	0.0474214
Ferredoxin, 2Fe-2S	0	0	14	0.000578814
Ferredoxin--NADP(+) reductase (EC 1.18.1.2)	0	0	201	0.00831012
Ferric iron ABC transporter, ATP-binding protein	0	0	39	0.00161241
Ferric iron ABC transporter, iron-binding protein	0	0	84	0.00347289
Ferric iron ABC transporter, permease protein	0	0	136	0.00562277
Ferric siderophore transport system, periplasmic binding protein TonB	0	0	139	0.0057468
Ferritin-like protein 2	0	0	343	0.014181
Ferrochelatase, protoheme ferro-lyase (EC 4.99.1.1)	0	0	6	0.000248063
Ferrous iron transport protein A	0	0	142	0.00587083
Fibronectin/fibrinogen-binding protein	0	0	154	0.00636696
FixO3 cytochrome-c oxidase subunit	0	0	148	0.0061189
Flagellar L-ring protein FlgH	0	0	308	0.0127339
Flagellar M-ring protein FliF	0	0	501	0.0207133
Flagellar assembly factor FliW	0	0	104	0.00429976
Flagellar assembly protein FliH	0	0	139	0.0057468
Flagellar basal-body P-ring formation protein FlgA	0	0	354	0.0146357
Flagellar basal-body rod modification protein FlgD	0	0	563	0.0232766
Flagellar basal-body rod protein FlgB	0	0	149	0.00616024
Flagellar basal-body rod protein FlgF	0	0	19	0.000785534
Flagellar basal-body rod protein FlgG	0	0	424	0.0175298
Flagellar biosynthesis protein FlhA	0	0	1252	0.0517626
Flagellar biosynthesis protein FlhB	0	0	284	0.0117417
Flagellar biosynthesis protein FlhF	0	0	508	0.0210027
Flagellar biosynthesis protein FliL	0	0	44	0.00181913
Flagellar biosynthesis protein FliO	0	0	16	0.000661502
Flagellar biosynthesis protein FliP	0	0	475	0.0196383
Flagellar biosynthesis protein FliQ	0	0	151	0.00624293
Flagellar biosynthesis protein FliR	0	0	484	0.0200104
Flagellar biosynthesis protein FliS	0	0	19	0.000785534
Flagellar hook protein FlgE	0	0	844	0.0348942
Flagellar hook-associated protein 3	0	0	15	0.000620158
Flagellar hook-associated protein FlgK	0	0	788	0.032579
Flagellar hook-associated protein FliD	0	0	385	0.0159174
Flagellar hook-basal body complex protein FliE	0	0	65	0.00268735
Flagellar motor rotation protein MotA	0	0	677	0.0279898
Flagellar motor rotation protein MotB	0	0	895	0.0370028
Flagellar motor switch protein FliG	0	0	416	0.0171991
Flagellar motor switch protein FliM	0	0	346	0.014305
Flagellar motor switch protein FliN	0	0	172	0.00711115
Flagellar protein FlbB	0	0	35	0.00144704
Flagellar protein FlgJ [peptidoglycan hydrolase] (EC 3.2.1.-)	0	0	24	0.000992253
Flagellar protein FliJ	0	0	138	0.00570546
Flagellar sensor histidine kinase FleS	0	0	667	0.0275764
Flagellin protein FlaB	0	0	6	0.000248063
Flagellin protein FlaG	0	0	15	0.000620158
Flagellum-specific ATP synthase FliI	0	0	515	0.0212921
Flavocytochrome c flavin subunit	0	0	77	0.00318348
Flavodoxin 2	0	0	7	0.000289407
Flp pilus assembly protein RcpC/CpaB	0	0	275	0.0113696
Flp pilus assembly protein TadB	0	0	539	0.0222844
Folate biosynthesis protein PTPS-III, catalyzes a reaction that bypasses dihydroneopterin aldolase (FolB)	0	0	19	0.000785534
Foldase protein PrsA precursor (EC 5.2.1.8)	0	0	1015	0.041964
Folylpolyglutamate synthase (EC 6.3.2.17)	0	0	1063	0.0439486
Formamidopyrimidine-DNA glycosylase (EC 3.2.2.23)	0	0	0	0
Formate dehydrogenase H (EC 1.2.1.2)	0	0	243	0.0100466
Formate dehydrogenase O beta subunit (EC 1.2.1.2)	0	0	177	0.00731787
Formate dehydrogenase O gamma subunit (EC 1.2.1.2)	0	0	187	0.00773131
Formate dehydrogenase chain D (EC 1.2.1.2)	0	0	553	0.0228632
Formate dehydrogenase related protein	0	0	3	0.000124032
Formate dehydrogenase-O, iron-sulfur subunit (EC 1.2.1.2)	0	0	296	0.0122378
Formate hydrogenlyase subunit 3	0	0	147	0.00607755
Formate hydrogenlyase subunit 4	0	0	32	0.001323
Formate hydrogenlyase subunit 5	0	0	74	0.00305945
Formate hydrogenlyase subunit 7	0	0	44	0.00181913
Formiminotetrahydrofolate cyclodeaminase (EC 4.3.1.4)	0	0	193	0.00797937
Formylmethanofuran dehydrogenase (molybdenum) operon gene E	0	0	99	0.00409305
Formyltetrahydrofolate deformylase (EC 3.5.1.10)	0	0	8	0.000330751
Fructokinase (EC 2.7.1.4)	0	0	764	0.0315867
Fructose-1,6-bisphosphatase, Bacillus type (EC 3.1.3.11)	0	0	3	0.000124032
Fructose-1,6-bisphosphatase, type I (EC 3.1.3.11)	0	0	407	0.016827
Fructose-bisphosphate aldolase class I (EC 4.1.2.13)	0	0	10	0.000413439
Fructose-bisphosphate aldolase class II (EC 4.1.2.13)	0	0	56	0.00231526
Fructose-bisphosphate aldolase, archaeal class I (EC 4.1.2.13)	0	0	64	0.00264601
Fumarate hydratase class II (EC 4.2.1.2)	0	0	120	0.00496127
Fumarate reductase cytochrome b subunit	0	0	312	0.0128993
Fumarate reductase flavoprotein subunit (EC 1.3.99.1)	0	0	53	0.00219123
Fumarylacetoacetate hydrolase family protein	0	0	801	0.0331165
Functional role page for Anaerobic nitric oxide reductase transcription regulator NorR	0	0	568	0.0234833
GAF domain/GGDEF domain/EAL domain protein	0	0	57	0.0023566
GDP-L-fucose synthetase (EC 1.1.1.271)	0	0	26	0.00107494
GDP-mannose 4,6-dehydratase (EC 4.2.1.47)	0	0	48	0.00198451
GMP synthase [glutamine-hydrolyzing] (EC 6.3.5.2)	0	0	2379	0.0983571
GTP cyclohydrolase I (EC 3.5.4.16) type 2	0	0	1677	0.0693337
GTP cyclohydrolase III (methanopterin)	0	0	17	0.000702846
GTP-binding and nucleic acid-binding protein YchF	0	0	1322	0.0546566
GTP-binding protein EngB	0	0	293	0.0121138
GTP-binding protein HflX	0	0	1861	0.076941
GTP-binding protein RBG1	0	0	18	0.00074419
GTPase and tRNA-U34 5-formylation enzyme TrmE	0	0	722	0.0298503
Galactose-1-phosphate uridylyltransferase (EC 2.7.7.10)	0	0	46	0.00190182
Galactoside O-acetyltransferase (EC 2.3.1.18)	0	0	463	0.0191422
Gamma-aminobutyrate:alpha-ketoglutarate aminotransferase (EC 2.6.1.19)	0	0	923	0.0381604
Gamma-glutamyltranspeptidase (EC 2.3.2.2)	0	0	7	0.000289407
Gene SCO4494, often clustered with other genes in menaquinone via futalosine pathway	0	0	136	0.00562277
General secretion pathway protein C	0	0	1431	0.0591631
General secretion pathway protein E	0	0	3069	0.126884
General secretion pathway protein F	0	0	905	0.0374162
General secretion pathway protein I	0	0	19	0.000785534
General secretion pathway protein J	0	0	890	0.0367961
Geranylgeranyl reductase (EC 1.3.1.83)	0	0	10	0.000413439
Glucans biosynthesis glucosyltransferase H (EC 2.4.1.-)	0	0	6	0.000248063
Glucans biosynthesis protein D precursor	0	0	0	0
Glucans biosynthesis protein G precursor	0	0	5	0.000206719
Glucoamylase (EC 3.2.1.3)	0	0	8	0.000330751
Glucokinase (EC 2.7.1.2)	0	0	635	0.0262534
Glucosamine--fructose-6-phosphate aminotransferase [isomerizing] (EC 2.6.1.16)	0	0	4006	0.165624
Glucosamine-6-phosphate deaminase (EC 3.5.99.6)	0	0	128	0.00529202
Glucose-1-phosphate cytidylyltransferase (EC 2.7.7.33)	0	0	28	0.00115763
Glucose-1-phosphate thymidylyltransferase (EC 2.7.7.24)	0	0	93	0.00384498
Glucose-6-phosphate 1-dehydrogenase (EC 1.1.1.49)	0	0	1659	0.0685895
Glucose-6-phosphate isomerase (EC 5.3.1.9)	0	0	1397	0.0577574
Glutamate 5-kinase (EC 2.7.2.11)	0	0	864	0.0357211
Glutamate Aspartate transport system permease protein GltK (TC 3.A.1.3.4)	0	0	47	0.00194316
Glutamate N-acetyltransferase (EC 2.3.1.35)	0	0	1416	0.058543
Glutamate decarboxylase (EC 4.1.1.15)	0	0	30	0.00124032
Glutamate formiminotransferase (EC 2.1.2.5)	0	0	136	0.00562277
Glutamate formyltransferase	0	0	136	0.00562277
Glutamate racemase (EC 5.1.1.3)	0	0	605	0.0250131
Glutamate synthase [NADPH] putative GlxC chain (EC 1.4.1.13)	0	0	1449	0.0599073
Glutamate transport membrane-spanning protein	0	0	33	0.00136435
Glutamate-1-semialdehyde aminotransferase (EC 5.4.3.8)	0	0	1762	0.0728479
Glutamate-ammonia-ligase adenylyltransferase (EC 2.7.7.42)	0	0	727	0.030057
Glutamine amidotransferase chain of NAD synthetase	0	0	593	0.0245169
Glutamine synthetase (EC 6.3.1.2)	0	0	25	0.0010336
Glutamine synthetase type III, GlnN (EC 6.3.1.2)	0	0	18	0.00074419
Glutaminyl-tRNA synthetase (EC 6.1.1.18)	0	0	499	0.0206306
Glutamyl-tRNA(Gln) amidotransferase subunit A (EC 6.3.5.7)	0	0	1916	0.0792149
Glutamyl-tRNA(Gln) amidotransferase subunit B (EC 6.3.5.7)	0	0	1623	0.0671011
Glutamyl-tRNA(Gln) amidotransferase subunit C (EC 6.3.5.7)	0	0	145	0.00599486
Glutamyl-tRNA(Gln) synthetase (EC 6.1.1.24)	0	0	5	0.000206719
Glutaryl-CoA dehydrogenase (EC 1.3.99.7)	0	0	5	0.000206719
Glutathione S-transferase (EC 2.5.1.18)	0	0	4	0.000165376
Glutathione-regulated potassium-efflux system protein KefC	0	0	35	0.00144704
Glyceraldehyde-3-phosphate: ferredoxin oxidoreductase (EC 1.2.7.6)	0	0	1748	0.0722691
Glycerate kinase (EC 2.7.1.31)	0	0	1	4.13439e-05
Glycerol dehydrogenase (EC 1.1.1.6)	0	0	21	0.000868222
Glycerol kinase (EC 2.7.1.30)	0	0	896	0.0370441
Glycerol-3-phosphate ABC transporter, periplasmic glycerol-3-phosphate-binding protein (TC 3.A.1.1.3)	0	0	417	0.0172404
Glycerol-3-phosphate acyltransferase (EC 2.3.1.15)	0	0	1781	0.0736335
Glycerol-3-phosphate dehydrogenase (EC 1.1.5.3)	0	0	298	0.0123205
Glycerol-3-phosphate dehydrogenase [NAD(P)+] (EC 1.1.1.94)	0	0	980	0.040517
Glycerol-3-phosphate regulon repressor, DeoR family	0	0	204	0.00843415
Glycerol-3-phosphate transporter	0	0	83	0.00343154
Glycerophosphoryl diester phosphodiesterase (EC 3.1.4.46)	0	0	142	0.00587083
Glycine betaine ABC transport system, ATP-binding protein OpuAA (EC 3.6.3.32)	0	0	65	0.00268735
Glycine betaine ABC transport system, glycine betaine-binding protein OpuAC	0	0	17	0.000702846
Glycine betaine ABC transport system, permease protein OpuAB	0	0	59	0.00243929
Glycine dehydrogenase [decarboxylating] (glycine cleavage system P1 protein) (EC 1.4.4.2)	0	0	1198	0.04953
Glycine dehydrogenase [decarboxylating] (glycine cleavage system P2 protein) (EC 1.4.4.2)	0	0	1652	0.0683001
Glycine-rich cell wall structural protein precursor	0	0	18	0.00074419
Glycine/sarcosine/betaine reductase component C chain 1	0	0	6	0.000248063
Glycogen branching enzyme, GH-57-type, archaeal (EC 2.4.1.18)	0	0	18	0.00074419
Glycogen debranching enzyme (EC 3.2.1.-)	0	0	15	0.000620158
Glycolate dehydrogenase (EC 1.1.99.14), iron-sulfur subunit GlcF	0	0	400	0.0165376
Glycolate dehydrogenase (EC 1.1.99.14), subunit GlcD	0	0	3163	0.130771
Glycolate permease	0	0	18	0.00074419
Glycosyl transferase group 1	0	0	21	0.000868222
Glycosyl transferase, group 1	0	0	770	0.0318348
Glycosyl transferase, group 1 family protein	0	0	130	0.00537471
Glycosyl transferase, group 2 family protein	0	0	1143	0.0472561
Glycosyltransferase MshA involved in mycothiol biosynthesis (EC 2.4.1.-)	0	0	5	0.000206719
Glycyl-tRNA synthetase (EC 6.1.1.14)	0	0	3	0.000124032
Glycyl-tRNA synthetase alpha chain (EC 6.1.1.14)	0	0	995	0.0411372
Glycyl-tRNA synthetase beta chain (EC 6.1.1.14)	0	0	2733	0.112993
Guanylate kinase (EC 2.7.4.8)	0	0	802	0.0331578
HNH endonuclease family protein	0	0	647	0.0267495
HPr kinase/phosphorylase (EC 2.7.1.-) (EC 2.7.4.-)	0	0	16	0.000661502
HTH-type transcriptional regulator BetI	0	0	11	0.000454783
HTH-type transcriptional regulator IlvY	0	0	236	0.00975716
Haemin uptake system outer membrane receptor	0	0	139	0.0057468
Hcp transcriptional regulator HcpR (Crp/Fnr family)	0	0	1085	0.0448581
Heat shock (predicted periplasmic) protein YciM, precursor	0	0	464	0.0191836
Heat-inducible transcription repressor HrcA	0	0	26	0.00107494
Heavy metal RND efflux outer membrane protein, CzcC family	0	0	1701	0.070326
HemX protein, negative effector of steady-state concentration of glutamyl-tRNA reductase	0	0	740	0.0305945
Heme O synthase, protoheme IX farnesyltransferase (EC 2.5.1.-) COX10-CtaB	0	0	9	0.000372095
Heme biosynthesis protein related to NirD	0	0	470	0.0194316
Heme biosynthesis protein related to NirD and NirG	0	0	470	0.0194316
Heme biosynthesis protein related to NirL	0	0	827	0.0341914
Heme biosynthesis protein related to NirL and NirH	0	0	827	0.0341914
Hemin ABC transporter, permease protein	0	0	51	0.00210854
Hemolysin-related protein RbmC	0	0	9	0.000372095
Heterodisulfide reductase, subunit A	0	0	7	0.000289407
HigA protein (antitoxin to HigB)	0	0	435	0.0179846
HigB toxin protein	0	0	58	0.00239795
High-affinity choline uptake protein BetT	0	0	72	0.00297676
HipA protein	0	0	1169	0.048331
Histidine ABC transporter, permease protein HisM (TC 3.A.1.3.1)	0	0	15	0.000620158
Histidine ABC transporter, permease protein HisQ (TC 3.A.1.3.1)	0	0	3	0.000124032
Histidine ammonia-lyase (EC 4.3.1.3)	0	0	1312	0.0542432
Histidine triad (HIT) nucleotide-binding protein, similarity with At5g48545 and yeast YDL125C (HNT1)	0	0	38	0.00157107
Histidine utilization repressor	0	0	10	0.000413439
Histidinol dehydrogenase (EC 1.1.1.23)	0	0	1719	0.0710701
Histidinol-phosphatase (EC 3.1.3.15)	0	0	464	0.0191836
Histidinol-phosphate aminotransferase (EC 2.6.1.9)	0	0	1270	0.0525067
Histidinol-phosphate aminotransferase (EC 2.6.1.9) @ Aromatic-amino-acid aminotransferase (EC 2.6.1.57)	0	0	11	0.000454783
Histidyl-tRNA synthetase (EC 6.1.1.21)	0	0	1604	0.0663156
Hmc operon transcriptional regulator Rrf2	0	0	272	0.0112455
Holliday junction DNA helicase RuvA	0	0	408	0.0168683
Holliday junction DNA helicase RuvB	0	0	1782	0.0736748
Holo-[acyl-carrier protein] synthase (EC 2.7.8.7)	0	0	2	8.26878e-05
Homocitrate synthase (EC 2.3.3.14)	0	0	5	0.000206719
Homoserine O-acetyltransferase (EC 2.3.1.31)	0	0	539	0.0222844
Homoserine dehydrogenase (EC 1.1.1.3)	0	0	1758	0.0726826
Homoserine kinase (EC 2.7.1.39)	0	0	676	0.0279485
HspR, transcriptional repressor of DnaK operon	0	0	21	0.000868222
Hyaluronan synthase (EC 2.4.1.212)	0	0	14	0.000578814
Hydrogen cyanide synthase HcnC	0	0	5	0.000206719
Hydrogenase-4 component B (EC 1.-.-.-)	0	0	147	0.00607755
Hydrogenase-4 component E (EC 1.-.-.-)	0	0	19	0.000785534
Hydrogenase-4 component F (EC 1.-.-.-)	0	0	170	0.00702846
Hydrogenase-4 transcriptional activator	0	0	2	8.26878e-05
Hydrolase, alpha/beta fold family functionally coupled to Phosphoribulokinase	0	0	58	0.00239795
Hydroxyacylglutathione hydrolase (EC 3.1.2.6)	0	0	426	0.0176125
Hydroxyethylthiazole kinase (EC 2.7.1.50)	0	0	592	0.0244756
Hydroxylamine reductase (EC 1.7.-.-)	0	0	916	0.037871
Hydroxymethylpyrimidine ABC transporter, ATPase component	0	0	86	0.00355557
Hydroxymethylpyrimidine ABC transporter, substrate-binding component	0	0	673	0.0278244
Hydroxymethylpyrimidine ABC transporter, transmembrane component	0	0	40	0.00165376
Hypothetical nudix hydrolase YeaB	0	0	36	0.00148838
Hypothetical protein YaeJ with similarity to translation release factor	0	0	153	0.00632562
Hypothetical protein YbbP, contains nucleotide-binding domain of DisA bacterial checkpoint controller	0	0	1853	0.0766102
Hypothetical protein YggS, proline synthase co-transcribed bacterial homolog PROSC	0	0	788	0.032579
Hypothetical radical SAM family enzyme in heat shock gene cluster, similarity with CPO of BS HemN-type	0	0	7	0.000289407
Hypothetical radical SAM family enzyme, NOT coproporphyrinogen III oxidase, oxygen-independent	0	0	1029	0.0425429
Hypoxanthine-guanine phosphoribosyltransferase (EC 2.4.2.8)	0	0	438	0.0181086
IMP cyclohydrolase (EC 3.5.4.10)	0	0	1328	0.0549047
ISPsy4, transposase	0	0	2238	0.0925276
ISPsy4, transposition helper protein	0	0	1510	0.0624293
IcmF-related protein	0	0	1112	0.0459744
Imidazole glycerol phosphate synthase amidotransferase subunit (EC 2.4.2.-)	0	0	508	0.0210027
Imidazole glycerol phosphate synthase cyclase subunit (EC 4.1.3.-)	0	0	577	0.0238554
Inactive homolog of metal-dependent proteases, putative molecular chaperone	0	0	448	0.0185221
IncF plasmid conjugative transfer pilus assembly protein TraB	0	0	12	0.000496127
IncF plasmid conjugative transfer pilus assembly protein TraE	0	0	12	0.000496127
IncF plasmid conjugative transfer pilus assembly protein TraF	0	0	14	0.000578814
IncF plasmid conjugative transfer pilus assembly protein TraH	0	0	25	0.0010336
IncF plasmid conjugative transfer pilus assembly protein TraK	0	0	17	0.000702846
IncF plasmid conjugative transfer pilus assembly protein TraU	0	0	9	0.000372095
IncF plasmid conjugative transfer pilus assembly protein TraW	0	0	41	0.0016951
IncF plasmid conjugative transfer protein TraG	0	0	17	0.000702846
IncF plasmid conjugative transfer protein TrbC	0	0	29	0.00119897
Inner membrane protein YrbG, predicted calcium/sodium:proton antiporter	0	0	677	0.0279898
Inner membrane protein translocase component YidC, long form	0	0	3260	0.134781
Inner spore coat protein H	0	0	61	0.00252198
Inorganic pyrophosphatase (EC 3.6.1.1)	0	0	3	0.000124032
Inosine-5-monophosphate dehydrogenase (EC 1.1.1.205)	0	0	3554	0.146936
Inosine-uridine preferring nucleoside hydrolase (EC 3.2.2.1)	0	0	43	0.00177779
Inosine/xanthosine triphosphatase (EC 3.6.1.-)	0	0	8	0.000330751
Integrase [SA bacteriophages 11, Mu50B]	0	0	1059	0.0437832
Integron integrase IntI4	0	0	8	0.000330751
Internalin E (LPXTG motif)	0	0	5	0.000206719
Intramembrane protease RasP/YluC, implicated in cell division based on FtsL cleavage	0	0	251	0.0103773
Iojap protein	0	0	326	0.0134781
Iron(III) dicitrate transport system permease protein FecD (TC 3.A.1.14.1)	0	0	3	0.000124032
Iron-sulfur cluster assembly protein SufB	0	0	584	0.0241448
Iron-sulfur cluster regulator IscR	0	0	10	0.000413439
Isoaspartyl dipeptidase (EC 3.4.19.5)	0	0	4	0.000165376
Isochorismatase (EC 3.3.2.1)	0	0	334	0.0138089
Isochorismate synthase (EC 5.4.4.2)	0	0	75	0.00310079
Isocitrate dehydrogenase [NADP] (EC 1.1.1.42)	0	0	576	0.0238141
Isocitrate dehydrogenase phosphatase (EC 2.7.11.5)/kinase (EC 3.1.3.-)	0	0	31	0.00128166
Isopentenyl-diphosphate delta-isomerase, FMN-dependent (EC 5.3.3.2)	0	0	2	8.26878e-05
Isoquinoline 1-oxidoreductase beta subunit (EC 1.3.99.16)	0	0	134	0.00554008
K transporter trk	0	0	25	0.0010336
KdpE	0	0	743	0.0307185
Kef-type K+ transport systems (NAD-binding component fused to domain related to exopolyphosphatase)	0	0	2632	0.108817
Ketoisovalerate oxidoreductase subunit VorA (EC 1.2.7.7)	0	0	0	0
Ketol-acid reductoisomerase (EC 1.1.1.86)	0	0	811	0.0335299
Kup system potassium uptake protein	0	0	36	0.00148838
Kynurenine formamidase, bacterial (EC 3.5.1.9)	0	0	8	0.000330751
L,D-transpeptidase YcbB	0	0	6	0.000248063
L,L-diaminopimelate aminotransferase (EC 2.6.1.83)	0	0	161	0.00665637
L-2-amino-thiazoline-4-carboxylic acid hydrolase (EC 3.5.2.-)	0	0	6	0.000248063
L-alanine:glyoxylate aminotransferase (EC 2.6.1.44)	0	0	95	0.00392767
L-asparaginase (EC 3.5.1.1)	0	0	15	0.000620158
L-lactate dehydrogenase (EC 1.1.1.27)	0	0	6	0.000248063
L-lactate dehydrogenase (EC 1.1.2.3)	0	0	346	0.014305
L-lactate permease	0	0	107	0.0044238
L-proline glycine betaine ABC transport system permease protein ProV (TC 3.A.1.12.1)	0	0	289	0.0119484
L-proline glycine betaine ABC transport system permease protein ProW (TC 3.A.1.12.1)	0	0	20	0.000826878
L-proline glycine betaine binding ABC transporter protein ProX (TC 3.A.1.12.1)	0	0	639	0.0264187
L-sorbose 1-phosphate reductase (EC 1.1.1.-)	0	0	6	0.000248063
L-threonine 3-O-phosphate decarboxylase (EC 4.1.1.81)	0	0	197	0.00814475
L-threonine 3-dehydrogenase (EC 1.1.1.103)	0	0	201	0.00831012
LSU m3Psi1915 methyltransferase RlmH	0	0	132	0.00545739
LSU m5C1962 methyltransferase RlmI	0	0	0	0
LSU ribosomal protein L11p (L12e)	0	0	360	0.0148838
LSU ribosomal protein L17p	0	0	817	0.033778
LSU ribosomal protein L18p (L5e)	0	0	64	0.00264601
LSU ribosomal protein L19p	0	0	217	0.00897162
LSU ribosomal protein L20p	0	0	557	0.0230285
LSU ribosomal protein L21p	0	0	338	0.0139742
LSU ribosomal protein L22p (L17e)	0	0	314	0.012982
LSU ribosomal protein L25p	0	0	908	0.0375403
LSU ribosomal protein L27p	0	0	207	0.00855819
LSU ribosomal protein L31p	0	0	90	0.00372095
LSU ribosomal protein L5p (L11e)	0	0	430	0.0177779
Lactam utilization protein LamB	0	0	57	0.0023566
Lactoylglutathione lyase (EC 4.4.1.5)	0	0	166	0.00686309
Large exoproteins involved in heme utilization or adhesion	0	0	1974	0.0816128
Late competence protein ComEB	0	0	1126	0.0465532
Late competence protein ComEC, DNA transport	0	0	21	0.000868222
Leader peptidase (Prepilin peptidase) (EC 3.4.23.43)	0	0	1853	0.0766102
Legionaminic acid biosynthesis protein PtmG	0	0	9	0.000372095
Leucine-, isoleucine-, valine-, threonine-, and alanine-binding protein	0	0	73	0.0030181
Leucyl-tRNA synthetase (EC 6.1.1.4)	0	0	3879	0.160373
Lipid A biosynthesis lauroyl acyltransferase (EC 2.3.1.-)	0	0	413	0.017075
Lipid A export ATP-binding/permease protein MsbA	0	0	2426	0.1003
Lipid A export ATP-binding/permease protein MsbA (EC 3.6.3.25)	0	0	1762	0.0728479
Lipid carrier : UDP-N-acetylgalactosaminyltransferase (EC 2.4.1.-)	0	0	185	0.00764862
Lipid-A-disaccharide synthase (EC 2.4.1.182)	0	0	1116	0.0461398
Lipoate-protein ligase A	0	0	654	0.0270389
Lipocalin-related protein and Bos/Can/Equ allergen	0	0	328	0.0135608
Lipopolysaccharide ABC transporter, ATP-binding protein LptB	0	0	1216	0.0502742
Lipopolysaccharide biosynthesis chain length determinant protein	0	0	139	0.0057468
Lipopolysaccharide biosynthesis protein WzxC	0	0	3	0.000124032
Lipopolysaccharide heptosyltransferase I (EC 2.4.1.-)	0	0	231	0.00955044
Lipoprotein NlpD	0	0	33	0.00136435
Lipoprotein releasing system ATP-binding protein LolD	0	0	1346	0.0556489
Lipoprotein releasing system transmembrane protein LolC	0	0	1000	0.0413439
Lipoprotein releasing system transmembrane protein LolE	0	0	1253	0.0518039
Lipoprotein signal peptidase (EC 3.4.23.36)	0	0	435	0.0179846
Long-chain fatty acid transport protein	0	0	211	0.00872356
Low-specificity L-threonine aldolase (EC 4.1.2.5)	0	0	345	0.0142636
Lysine 2,3-aminomutase (EC 5.4.3.2)	0	0	1534	0.0634215
Lysine-arginine-ornithine-binding periplasmic protein precursor (TC 3.A.1.3.1)	0	0	37	0.00152972
Lysyl-tRNA synthetase (class II) (EC 6.1.1.6)	0	0	1572	0.0649926
MG(2+) CHELATASE FAMILY PROTEIN	0	0	803	0.0331991
Macrolide export ATP-binding/permease protein MacB (EC 3.6.3.-)	0	0	793	0.0327857
Macrolide-specific efflux protein MacA	0	0	128	0.00529202
Magnesium and cobalt efflux protein CorC	0	0	379	0.0156693
Malate dehydrogenase (EC 1.1.1.37)	0	0	934	0.0386152
Malate permease	0	0	35	0.00144704
Malate synthase (EC 2.3.3.9)	0	0	8	0.000330751
Malate synthase G (EC 2.3.3.9)	0	0	5	0.000206719
Malto-oligosyltrehalose synthase (EC 5.4.99.15)	0	0	39	0.00161241
Maltodextrin glucosidase (EC 3.2.1.20)	0	0	5	0.000206719
Maltose O-acetyltransferase (EC 2.3.1.79)	0	0	9	0.000372095
Maltose/maltodextrin ABC transporter, permease protein MalF	0	0	202	0.00835147
Maltose/maltodextrin ABC transporter, permease protein MalG	0	0	116	0.00479589
Maltose/maltodextrin ABC transporter, substrate binding periplasmic protein MalE	0	0	117	0.00483724
Manganese ABC transporter, periplasmic-binding protein SitA	0	0	22	0.000909566
Manganese superoxide dismutase (EC 1.15.1.1)	0	0	171	0.00706981
Manganese-dependent protein-tyrosine phosphatase (EC 3.1.3.48)	0	0	16	0.000661502
Mannose-1-phosphate guanylyltransferase (EC 2.7.7.13 )	0	0	679	0.0280725
Mannose-1-phosphate guanylyltransferase (GDP) (EC 2.7.7.22)	0	0	448	0.0185221
Mannose-6-phosphate isomerase (EC 5.3.1.8)	0	0	778	0.0321655
Membrane alanine aminopeptidase N (EC 3.4.11.2)	0	0	1922	0.079463
Membrane fusion protein of RND family multidrug efflux pump	0	0	1430	0.0591218
Membrane protein containing HD superfamily hydrolase domain, YQFF ortholog	0	0	2233	0.0923209
Membrane-associated protein containing a homolog of PilT-like ATPase N-terminal domain, YACL B.subtilis ortholog	0	0	22	0.000909566
Membrane-bound lytic murein transglycosylase A precursor (EC 3.2.1.-)	0	0	1129	0.0466773
Membrane-bound lytic murein transglycosylase B precursor (EC 3.2.1.-)	0	0	1482	0.0612716
Membrane-bound lytic murein transglycosylase D precursor (EC 3.2.1.-)	0	0	4011	0.16583
Menaquinone via futalosine step 1	0	0	216	0.00893028
Menaquinone via futalosine step 2	0	0	214	0.00884759
Menaquinone via futalosine step 3	0	0	268	0.0110802
Menaquinone via futalosine step 4	0	0	267	0.0110388
Menaquinone-specific isochorismate synthase (EC 5.4.4.2)	0	0	75	0.00310079
Metal-dependent hydrolases of the beta-lactamase superfamily I; PhnP protein	0	0	381	0.015752
Metal-dependent hydrolases of the beta-lactamase superfamily III	0	0	375	0.015504
Methionine ABC transporter ATP-binding protein	0	0	447	0.0184807
Methionine aminopeptidase (EC 3.4.11.18)	0	0	1550	0.064083
Methionine gamma-lyase (EC 4.4.1.11)	0	0	126	0.00520933
Methionine synthase activation domain (EC 2.1.1.13)	0	0	42	0.00173644
Methionyl-tRNA formyltransferase (EC 2.1.2.9)	0	0	267	0.0110388
Methionyl-tRNA synthetase (EC 6.1.1.10)	0	0	2198	0.0908739
Methylated-DNA--protein-cysteine methyltransferase (EC 2.1.1.63)	0	0	264	0.0109148
Methylcobalamin:coenzyme M methyltransferase, methanol-specific	0	0	20	0.000826878
Methylcrotonyl-CoA carboxylase carboxyl transferase subunit (EC 6.4.1.4)	0	0	2259	0.0933959
Methylmalonate-semialdehyde dehydrogenase (EC 1.2.1.27)	0	0	694	0.0286927
Methylmalonate-semialdehyde dehydrogenase [inositol] (EC 1.2.1.27)	0	0	21	0.000868222
Methylmalonyl-CoA epimerase (EC 5.1.99.1)	0	0	523	0.0216229
MiaB family protein, possibly involved in tRNA or rRNA modification	0	0	1767	0.0730547
Molybdate-binding domain of ModE	0	0	272	0.0112455
Molybdenum ABC transporter, periplasmic molybdenum-binding protein ModA (TC 3.A.1.8.1)	0	0	50	0.00206719
Molybdenum cofactor biosynthesis protein MoaA	0	0	1632	0.0674732
Molybdenum cofactor biosynthesis protein MoaB	0	0	941	0.0389046
Molybdenum cofactor biosynthesis protein MoaC	0	0	553	0.0228632
Molybdenum transport protein, putative	0	0	19	0.000785534
Molybdenum transport system permease protein ModB (TC 3.A.1.8.1)	0	0	450	0.0186048
Molybdopterin biosynthesis Mog protein, molybdochelatase	0	0	273	0.0112869
Molybdopterin biosynthesis protein MoeB	0	0	346	0.014305
Molybdopterin oxidoreductase (EC 1.2.7.-)	0	0	1419	0.058667
Molybdopterin oxidoreductase subunit, predicted	0	0	281	0.0116176
Molybdopterin oxidoreductase, iron-sulfur binding subunit (EC 1.2.7.-)	0	0	2636	0.108982
Molybdopterin-guanine dinucleotide biosynthesis protein MobA	0	0	926	0.0382844
Molybdopterin-guanine dinucleotide biosynthesis protein MobB	0	0	611	0.0252611
Monofunctional biosynthetic peptidoglycan transglycosylase (EC 2.4.2.-)	0	0	348	0.0143877
Monomethylamine:corrinoid methyltransferase	0	0	59	0.00243929
MotA/TolQ/ExbB proton channel family protein	0	0	1621	0.0670184
MotA/TolQ/ExbB proton channel family protein, probably associated with flagella	0	0	224	0.00926103
Muconate cycloisomerase (EC 5.5.1.1)	0	0	62	0.00256332
Multi antimicrobial extrusion protein (Na(+)/drug antiporter), MATE family of MDR efflux pumps	0	0	9	0.000372095
Multicopper oxidase	0	0	1916	0.0792149
Multidrug efflux RND membrane fusion protein MexC	0	0	2	8.26878e-05
Muramoyltetrapeptide carboxypeptidase (EC 3.4.17.13)	0	0	675	0.0279071
Mutator mutT protein (7,8-dihydro-8-oxoguanine-triphosphatase) (EC 3.6.1.-)	0	0	12	0.000496127
Myo-inositol 2-dehydrogenase (EC 1.1.1.18)	0	0	66	0.0027287
N-Acetylneuraminate cytidylyltransferase (EC 2.7.7.43)	0	0	235	0.00971581
N-acetyl-L,L-diaminopimelate deacetylase (EC 3.5.1.47)	0	0	1032	0.0426669
N-acetyl-gamma-glutamyl-phosphate reductase (EC 1.2.1.38)	0	0	2460	0.101706
N-acetylglucosamine-6-phosphate deacetylase (EC 3.5.1.25)	0	0	7	0.000289407
N-acetylglutamate synthase (EC 2.3.1.1)	0	0	1828	0.0755766
N-acetylmannosaminyltransferase (EC 2.4.1.187)	0	0	43	0.00177779
N-acetylmuramic acid 6-phosphate etherase (EC 4.2.-.-)	0	0	86	0.00355557
N-acetylneuraminate synthase (EC 2.5.1.56)	0	0	324	0.0133954
N-methylhydantoinase (ATP-hydrolyzing) (EC 3.5.2.14)	0	0	484	0.0200104
N-methylhydantoinase A (EC 3.5.2.14)	0	0	2465	0.101913
N-methyltransferase (EC 2.1.1.-)	0	0	1853	0.0766102
NAD kinase (EC 2.7.1.23)	0	0	677	0.0279898
NAD synthetase (EC 6.3.1.5)	0	0	560	0.0231526
NAD(FAD)-utilizing dehydrogenase, sll0175 homolog	0	0	409	0.0169097
NAD(P) transhydrogenase alpha subunit (EC 1.6.1.2)	0	0	747	0.0308839
NAD(P) transhydrogenase subunit beta (EC 1.6.1.2)	0	0	830	0.0343154
NAD(P)H oxidoreductase YRKL (EC 1.6.99.-)	0	0	7	0.000289407
NAD(P)H-quinone oxidoreductase chain 1	0	0	29	0.00119897
NAD(P)H-quinone oxidoreductase chain I (EC 1.6.5.2)	0	0	47	0.00194316
NAD(P)H-quinone oxidoreductase chain J (EC 1.6.5.2)	0	0	69	0.00285273
NAD-dependent epimerase/dehydratase family protein	0	0	11	0.000454783
NAD-dependent formate dehydrogenase beta subunit	0	0	2	8.26878e-05
NAD-dependent formate dehydrogenase gamma subunit	0	0	5	0.000206719
NAD-dependent glyceraldehyde-3-phosphate dehydrogenase (EC 1.2.1.12)	0	0	488	0.0201758
NAD-dependent malic enzyme (EC 1.1.1.38)	0	0	576	0.0238141
NAD-dependent protein deacetylase of SIR2 family	0	0	2037	0.0842175
NAD-independent protein deacetylase AcuC	0	0	1055	0.0436178
NAD-reducing hydrogenase subunit HoxH (EC 1.12.1.2)	0	0	13	0.000537471
NAD-reducing hydrogenase subunit HoxU (EC 1.12.1.2)	0	0	22	0.000909566
NAD-reducing hydrogenase subunit HoxY (EC 1.12.1.2)	0	0	286	0.0118244
NAD-specific glutamate dehydrogenase (EC 1.4.1.2)	0	0	472	0.0195143
NAD-specific glutamate dehydrogenase (EC 1.4.1.2), eukaryotic type	0	0	131	0.00541605
NADH dehydrogenase (EC 1.6.99.3)	0	0	3336	0.137923
NADH pyrophosphatase (EC 3.6.1.22)	0	0	191	0.00789668
NADH ubiquinone oxidoreductase chain A (EC 1.6.5.3)	0	0	291	0.0120311
NADH-dependent butanol dehydrogenase A (EC 1.1.1.-)	0	0	5	0.000206719
NADH-reducing hydrogenase maturation factor	0	0	21	0.000868222
NADH-ubiquinone oxidoreductase chain B (EC 1.6.5.3)	0	0	689	0.0284859
NADH-ubiquinone oxidoreductase chain C (EC 1.6.5.3)	0	0	712	0.0294369
NADH-ubiquinone oxidoreductase chain E (EC 1.6.5.3)	0	0	471	0.019473
NADH-ubiquinone oxidoreductase chain H (EC 1.6.5.3)	0	0	928	0.0383671
NADH-ubiquinone oxidoreductase chain I (EC 1.6.5.3)	0	0	320	0.01323
NADH-ubiquinone oxidoreductase chain J (EC 1.6.5.3)	0	0	206	0.00851684
NADH-ubiquinone oxidoreductase chain K (EC 1.6.5.3)	0	0	194	0.00802071
NADH-ubiquinone oxidoreductase chain N (EC 1.6.5.3)	0	0	1205	0.0498194
NADP-dependent malic enzyme (EC 1.1.1.40)	0	0	68	0.00281138
NADP-reducing hydrogenase, subunit B	0	0	129	0.00533336
NADP-specific glutamate dehydrogenase (EC 1.4.1.4)	0	0	570	0.023566
NG,NG-dimethylarginine dimethylaminohydrolase 1 (EC 3.5.3.18)	0	0	92	0.00380364
NLP/P60 family protein	0	0	76	0.00314214
Na(+) H(+) antiporter subunit A	0	0	897	0.0370855
Na(+) H(+) antiporter subunit B	0	0	897	0.0370855
Na(+) H(+) antiporter subunit C	0	0	14	0.000578814
Na(+) H(+) antiporter subunit D	0	0	71	0.00293542
Na(+) H(+) antiporter subunit G	0	0	40	0.00165376
Na(+)-translocating NADH-quinone reductase subunit A (EC 1.6.5.-)	0	0	1606	0.0663983
Na(+)-translocating NADH-quinone reductase subunit B (EC 1.6.5.-)	0	0	1080	0.0446514
Na(+)-translocating NADH-quinone reductase subunit C (EC 1.6.5.-)	0	0	677	0.0279898
Na(+)-translocating NADH-quinone reductase subunit D (EC 1.6.5.-)	0	0	534	0.0220776
Na(+)-translocating NADH-quinone reductase subunit E (EC 1.6.5.-)	0	0	547	0.0226151
Na(+)-translocating NADH-quinone reductase subunit F (EC 1.6.5.-)	0	0	292	0.0120724
Na+/H+ antiporter NhaA type	0	0	220	0.00909566
Neopullulanase (EC 3.2.1.135)	0	0	14	0.000578814
Ni,Fe-hydrogenase I cytochrome b subunit	0	0	15	0.000620158
Ni,Fe-hydrogenase III large subunit	0	0	4	0.000165376
Ni,Fe-hydrogenase III small subunit	0	0	1	4.13439e-05
Ni,Fe-hydrogenase maturation factor	0	0	72	0.00297676
Ni2+-binding GTPase involved in regulation of expression and maturation of hydrogenase	0	0	12	0.000496127
Nickel responsive regulator NikR	0	0	24	0.000992253
Nickel-dependent hydrogenase, large subunit	0	0	106	0.00438245
Nicotinamidase (EC 3.5.1.19)	0	0	264	0.0109148
Nicotinamidase/isochorismatase family protein	0	0	441	0.0182327
Nicotinamide-nucleotide adenylyltransferase, NadM family (EC 2.7.7.1)	0	0	110	0.00454783
Nicotinate phosphoribosyltransferase (EC 2.4.2.11)	0	0	161	0.00665637
Nicotinate-nucleotide adenylyltransferase (EC 2.7.7.18)	0	0	430	0.0177779
Nicotinate-nucleotide--dimethylbenzimidazole phosphoribosyltransferase (EC 2.4.2.21)	0	0	865	0.0357625
NifS-like cysteine desulfurase DndA	0	0	1	4.13439e-05
NifU-like domain protein	0	0	52	0.00214988
Nitrate ABC transporter, nitrate-binding protein	0	0	72	0.00297676
Nitrate/TMAO reductases, membrane-bound tetraheme cytochrome c subunit	0	0	212	0.0087649
Nitrate/nitrite response regulator protein	0	0	9	0.000372095
Nitrate/nitrite transporter	0	0	92	0.00380364
Nitric oxide -responding transcriptional regulator NnrR (Crp/Fnr family)	0	0	46	0.00190182
Nitric oxide reductase activation protein NorD	0	0	116	0.00479589
Nitric oxide reductase activation protein NorQ	0	0	485	0.0200518
Nitric oxide-dependent regulator DnrN or NorA	0	0	16	0.000661502
Nitric-oxide reductase (EC 1.7.99.7), quinol-dependent	0	0	505	0.0208787
Nitrite reductase [NAD(P)H] large subunit (EC 1.7.1.4)	0	0	436	0.0180259
Nitrite reductase probable [NAD(P)H] subunit (EC 1.7.1.4)	0	0	411	0.0169923
Nitrite reductase probable electron transfer 4Fe-S subunit (EC 1.7.1.4)	0	0	1	4.13439e-05
Nitrogen regulation protein NR(I)	0	0	1	4.13439e-05
Nitrogen regulatory protein P-II	0	0	630	0.0260467
Nitrogenase (molybdenum-iron) alpha chain (EC 1.18.6.1)	0	0	112	0.00463052
Nitrogenase (molybdenum-iron) beta chain (EC 1.18.6.1)	0	0	93	0.00384498
Nitrogenase (molybdenum-iron) reductase and maturation protein NifH	0	0	30	0.00124032
Nitrogenase (molybdenum-iron)-specific transcriptional regulator NifA	0	0	2487	0.102822
Nitrogenase FeMo-cofactor scaffold and assembly protein NifE	0	0	29	0.00119897
Nitrogenase FeMo-cofactor scaffold and assembly protein NifN	0	0	80	0.00330751
Nitrogenase FeMo-cofactor synthesis FeS core scaffold and assembly protein NifB	0	0	73	0.0030181
Nitrous oxide reductase maturation protein NosF (ATPase)	0	0	0	0
NrfC protein	0	0	7	0.000289407
Nucleoside 5-triphosphatase RdgB (dHAPTP, dITP, XTP-specific) (EC 3.6.1.15)	0	0	661	0.0273283
Nucleoside permease NupC	0	0	743	0.0307185
Nucleoside-diphosphate-sugar epimerases	0	0	14	0.000578814
Nudix hydrolase	0	0	120	0.00496127
O-acetylhomoserine sulfhydrylase (EC 2.5.1.49)	0	0	566	0.0234006
O-antigen export system, permease protein	0	0	50	0.00206719
O-antigen ligase	0	0	478	0.0197624
O-succinylhomoserine sulfhydrylase (EC 2.5.1.48)	0	0	566	0.0234006
Octaheme tetrathionate reductase	0	0	1743	0.0720624
Octanoate-[acyl-carrier-protein]-protein-N-octanoyltransferase	0	0	452	0.0186874
Octaprenyl-diphosphate synthase (EC 2.5.1.-)	0	0	1745	0.0721451
Oligopeptide ABC transporter, periplasmic oligopeptide-binding protein OppA (TC 3.A.1.5.1)	0	0	3794	0.156859
Oligopeptide transport ATP-binding protein OppD (TC 3.A.1.5.1)	0	0	1668	0.0689616
Oligopeptide transport system permease protein OppB (TC 3.A.1.5.1)	0	0	1180	0.0487858
Oligopeptide transport system permease protein OppC (TC 3.A.1.5.1)	0	0	1205	0.0498194
Oligosaccharyltransferase PglB (EC 2.4.1.119)	0	0	4	0.000165376
Omega amidase (Nit2 homolog)	0	0	74	0.00305945
Organic solvent tolerance protein precursor	0	0	2513	0.103897
Origin of replication recognition protein	0	0	1392	0.0575507
Ornithine carbamoyltransferase (EC 2.1.3.3)	0	0	792	0.0327444
Ornithine cyclodeaminase (EC 4.3.1.12)	0	0	12	0.000496127
Ornithine decarboxylase (EC 4.1.1.17)	0	0	15	0.000620158
Orotate phosphoribosyltransferase (EC 2.4.2.10)	0	0	868	0.0358865
Orotidine 5-phosphate decarboxylase (EC 4.1.1.23)	0	0	705	0.0291474
Osmosensitive K+ channel histidine kinase KdpD (EC 2.7.3.-)	0	0	374	0.0154626
Outer membrane lipoprotein carrier protein LolA	0	0	452	0.0186874
Outer membrane lipoprotein omp16 precursor	0	0	30	0.00124032
Outer membrane protein H precursor	0	0	802	0.0331578
Outer membrane protein Imp, required for envelope biogenesis	0	0	2513	0.103897
Outer membrane receptor for ferric coprogen and ferric-rhodotorulic acid	0	0	169	0.00698712
Outer membrane vitamin B12 receptor BtuB	0	0	1799	0.0743777
Oxidoreductase ion channel	0	0	13	0.000537471
PF00070 family, FAD-dependent NAD(P)-disulphide oxidoreductase	0	0	12	0.000496127
POSSIBLE LINOLEOYL-CoA DESATURASE (DELTA(6)-DESATURASE)	0	0	17	0.000702846
PTS system nitrogen-specific IIA component, PtsN	0	0	22	0.000909566
PTS system, mannose-specific IIA component (EC 2.7.1.69)	0	0	528	0.0218296
PUA-PAPS reductase like fusion	0	0	77	0.00318348
Pantoate--beta-alanine ligase (EC 6.3.2.1)	0	0	507	0.0209614
Pantothenate kinase type III, CoaX-like (EC 2.7.1.33)	0	0	887	0.036672
Para-aminobenzoate synthase, amidotransferase component (EC 2.6.1.85)	0	0	241	0.00996388
Para-aminobenzoate synthase, aminase component (EC 2.6.1.85)	0	0	1228	0.0507703
Paraquat-inducible protein A	0	0	3	0.000124032
Paraquat-inducible protein B	0	0	478	0.0197624
Pectin degradation protein KdgF	0	0	99	0.00409305
Peptidase M23B precursor	0	0	536	0.0221603
Peptidase M48, Ste24p precursor	0	0	516	0.0213334
Peptidase, M23/M37 family	0	0	373	0.0154213
Peptide chain release factor 1	0	0	1644	0.0679694
Peptide chain release factor 2	0	0	1131	0.0467599
Peptide chain release factor 3	0	0	889	0.0367547
Peptide methionine sulfoxide reductase MsrA (EC 1.8.4.11)	0	0	139	0.0057468
Peptide methionine sulfoxide reductase MsrB (EC 1.8.4.12)	0	0	56	0.00231526
Peptidyl-prolyl cis-trans isomerase (EC 5.2.1.8)	0	0	966	0.0399382
Peptidyl-prolyl cis-trans isomerase ppiA precursor (EC 5.2.1.8)	0	0	1	4.13439e-05
Peptidyl-prolyl cis-trans isomerase ppiB (EC 5.2.1.8)	0	0	158	0.00653233
Peptidyl-prolyl cis-trans isomerase ppiC (EC 5.2.1.8)	0	0	14	0.000578814
Periplasmic [Fe] hydrogenase (EC 1.12.7.2)	0	0	2	8.26878e-05
Periplasmic [Fe] hydrogenase large subunit (EC 1.12.7.2)	0	0	172	0.00711115
Periplasmic alpha-amylase (EC 3.2.1.1)	0	0	197	0.00814475
Periplasmic aromatic aldehyde oxidoreductase, FAD binding subunit YagS	0	0	36	0.00148838
Periplasmic aromatic aldehyde oxidoreductase, iron-sulfur subunit YagT	0	0	5	0.000206719
Periplasmic aromatic aldehyde oxidoreductase, molybdenum binding subunit YagR	0	0	27	0.00111629
Periplasmic hemin-binding protein	0	0	12	0.000496127
Periplasmic nitrate reductase precursor (EC 1.7.99.4)	0	0	228	0.00942641
Periplasmic thiol:disulfide interchange protein DsbA	0	0	389	0.0160828
Permease of the drug/metabolite transporter (DMT) superfamily	0	0	2248	0.0929411
Peroxidase (EC 1.11.1.7)	0	0	45	0.00186048
Phage baseplate	0	0	20	0.000826878
Phage capsid and scaffold	0	0	15	0.000620158
Phage integrase	0	0	730	0.030181
Phage major capsid protein	0	0	5	0.000206719
Phage portal	0	0	282	0.011659
Phage portal protein	0	0	282	0.011659
Phage protein	0	0	1369	0.0565998
Phage shock protein C	0	0	217	0.00897162
Phage tail fiber protein	0	0	428	0.0176952
Phage terminase	0	0	916	0.037871
Phage terminase large subunit	0	0	273	0.0112869
Phage terminase small subunit	0	0	1	4.13439e-05
Phage terminase, large subunit	0	0	642	0.0265428
Phage-associated DNA primase (EC 2.7.7.-)	0	0	2	8.26878e-05
Phenylacetate-coenzyme A ligase (EC 6.2.1.30)	0	0	4600	0.190182
Phenylalanyl-tRNA synthetase alpha chain (EC 6.1.1.20)	0	0	1567	0.0647859
Phenylalanyl-tRNA synthetase beta chain (EC 6.1.1.20)	0	0	4152	0.17166
Phosphatase, Ppx/GppA family	0	0	33	0.00136435
Phosphate ABC transporter, periplasmic phosphate-binding protein PstS (TC 3.A.1.7.1)	0	0	988	0.0408478
Phosphate acetyltransferase (EC 2.3.1.8)	0	0	194	0.00802071
Phosphate acetyltransferase (EC 2.3.1.8), ethanolamine utilization-specific	0	0	60	0.00248063
Phosphate butyryltransferase (EC 2.3.1.19)	0	0	15	0.000620158
Phosphate regulon sensor protein PhoR (SphS) (EC 2.7.13.3)	0	0	5289	0.218668
Phosphate transport ATP-binding protein PstB (TC 3.A.1.7.1)	0	0	548	0.0226565
Phosphate transport regulator (distant homolog of PhoU)	0	0	1491	0.0616437
Phosphate transport system permease protein PstA (TC 3.A.1.7.1)	0	0	905	0.0374162
Phosphate transport system permease protein PstC (TC 3.A.1.7.1)	0	0	971	0.0401449
Phosphate transport system regulatory protein PhoU	0	0	1071	0.0442793
Phosphate-specific outer membrane porin OprP	0	0	249	0.0102946
Phosphate:acyl-ACP acyltransferase PlsX	0	0	160	0.00661502
Phosphatidate cytidylyltransferase (EC 2.7.7.41)	0	0	328	0.0135608
Phosphatidylglycerophosphatase A (EC 3.1.3.27)	0	0	234	0.00967447
Phosphatidylinositol alpha-mannosyltransferase (EC 2.4.1.57)	0	0	8	0.000330751
Phospho-N-acetylmuramoyl-pentapeptide-transferase (EC 2.7.8.13)	0	0	1651	0.0682588
Phosphoadenylyl-sulfate reductase [thioredoxin] (EC 1.8.4.8)	0	0	15	0.000620158
Phosphocarrier protein kinase/phosphorylase, nitrogen regulation associated	0	0	1020	0.0421708
Phosphoenolpyruvate carboxykinase [ATP] (EC 4.1.1.49)	0	0	14	0.000578814
Phosphoenolpyruvate carboxykinase [GTP] (EC 4.1.1.32)	0	0	1820	0.0752459
Phosphoenolpyruvate carboxylase (EC 4.1.1.31)	0	0	125	0.00516799
Phosphoenolpyruvate-protein phosphotransferase of PTS system (EC 2.7.3.9)	0	0	4059	0.167815
Phosphoglucomutase (EC 5.4.2.2)	0	0	1889	0.0780986
Phosphoglycerate mutase (EC 5.4.2.1)	0	0	13	0.000537471
Phosphoglyceromutase	0	0	3	0.000124032
Phosphoglycolate phosphatase (EC 3.1.3.18)	0	0	1145	0.0473388
Phosphoheptose isomerase (EC 5.3.1.-)	0	0	197	0.00814475
Phosphoheptose isomerase 1 (EC 5.3.1.-)	0	0	121	0.00500261
Phospholipase A1 precursor (EC 3.1.1.32, EC 3.1.1.4)	0	0	1146	0.0473801
Phospholipid-lipopolysaccharide ABC transporter	0	0	20	0.000826878
Phosphomannomutase (EC 5.4.2.8)	0	0	1428	0.0590391
Phosphomethylpyrimidine kinase (EC 2.7.4.7)	0	0	202	0.00835147
Phosphonate ABC transporter ATP-binding protein (TC 3.A.1.9.1)	0	0	4	0.000165376
Phosphonate ABC transporter permease protein phnE (TC 3.A.1.9.1)	0	0	41	0.0016951
Phosphonate ABC transporter permease protein phnE1 (TC 3.A.1.9.1)	0	0	8	0.000330751
Phosphonates transport ATP-binding protein PhnL	0	0	0	0
Phosphonoacetaldehyde hydrolase (EC 3.11.1.1)	0	0	8	0.000330751
Phosphonopyruvate decarboxylase (EC 4.1.1.82)	0	0	10	0.000413439
Phosphopantetheine adenylyltransferase (EC 2.7.7.3)	0	0	867	0.0358452
Phosphoribosyl-AMP cyclohydrolase (EC 3.5.4.19)	0	0	440	0.0181913
Phosphoribosylamine--glycine ligase (EC 6.3.4.13)	0	0	522	0.0215815
Phosphoribosylaminoimidazole carboxylase catalytic subunit (EC 4.1.1.21)	0	0	448	0.0185221
Phosphoribosylanthranilate isomerase (EC 5.3.1.24)	0	0	1057	0.0437005
Phosphoribosylformimino-5-aminoimidazole carboxamide ribotide isomerase (EC 5.3.1.16)	0	0	871	0.0360105
Phosphoribosylformylglycinamidine cyclo-ligase (EC 6.3.3.1)	0	0	1797	0.074295
Phosphoribosylformylglycinamidine synthase, PurS subunit (EC 6.3.5.3)	0	0	4775	0.197417
Phosphoribosylformylglycinamidine synthase, synthetase subunit (EC 6.3.5.3)	0	0	4785	0.197831
Phosphoribosylglycinamide formyltransferase (EC 2.1.2.2)	0	0	650	0.0268735
Phytoene dehydrogenase (EC 1.14.99.-)	0	0	34	0.00140569
Phytoene dehydrogenase and related proteins	0	0	3	0.000124032
Phytoene desaturase, neurosporene or lycopene producing (EC 1.3.-.-)	0	0	58	0.00239795
Plant-induced nitrilase (EC 3.5.5.1), hydrolyses beta-cyano-L-alanine	0	0	4	0.000165376
Plasminogen activator inhibitor-1, protease inhibitor I04.020	0	0	3	0.000124032
Pole remodelling regulatory diguanylate cyclase	0	0	236	0.00975716
Poly(glycerol-phosphate) alpha-glucosyltransferase (EC 2.4.1.52)	0	0	82	0.0033902
Polyferredoxin NapH (periplasmic nitrate reductase)	0	0	300	0.0124032
Polyhydroxyalkanoic acid synthase	0	0	281	0.0116176
Polymyxin resistance protein ArnA_DH, UDP-glucuronic acid decarboxylase (EC 4.1.1.-)	0	0	579	0.0239381
Polymyxin resistance protein ArnA_FT, UDP-4-amino-4-deoxy-L-arabinose formylase (EC 2.1.2.-)	0	0	579	0.0239381
Polymyxin resistance protein ArnC, glycosyl transferase (EC 2.4.-.-)	0	0	114	0.0047132
Polymyxin resistance protein ArnT, undecaprenyl phosphate-alpha-L-Ara4N transferase	0	0	1962	0.0811167
Polymyxin resistance protein PmrJ, predicted deacetylase	0	0	550	0.0227391
Polyphosphate glucokinase (EC 2.7.1.63)	0	0	109	0.00450648
Polyphosphate kinase (EC 2.7.4.1)	0	0	60	0.00248063
Polysaccharide deacetylase	0	0	836	0.0345635
Polysaccharide deacetylase, caspase activity	0	0	348	0.0143877
Porphobilinogen deaminase (EC 2.5.1.61)	0	0	326	0.0134781
Porphobilinogen synthase (EC 4.2.1.24)	0	0	1167	0.0482483
Portal protein	0	0	17	0.000702846
Positive regulator of phenol hydroxylase	0	0	9	0.000372095
Possible divergent polysaccharide deacetylase	0	0	765	0.0316281
Possible sterol desaturase	0	0	16	0.000661502
Potassium uptake protein, integral membrane component, KtrA	0	0	235	0.00971581
Potassium uptake protein, integral membrane component, KtrB	0	0	1307	0.0540365
Potassium voltage-gated channel subfamily KQT	0	0	98	0.0040517
Potassium-transporting ATPase A chain (EC 3.6.3.12) (TC 3.A.3.7.1)	0	0	7	0.000289407
PqsE, quinolone signal response protein	0	0	303	0.0125272
Precorrin-2 oxidase (EC 1.3.1.76)	0	0	1004	0.0415093
Predicted ATPase related to phosphate starvation-inducible protein PhoH	0	0	181	0.00748324
Predicted L-lactate dehydrogenase, Fe-S oxidoreductase subunit YkgE	0	0	690	0.0285273
Predicted L-lactate dehydrogenase, Iron-sulfur cluster-binding subunit YkgF	0	0	718	0.0296849
Predicted L-lactate dehydrogenase, hypothetical protein subunit YkgG	0	0	101	0.00417573
Predicted cobalt transporter in sulfate-reducing delta-proteobacteria	0	0	295	0.0121964
Predicted functional analog of homoserine kinase (EC 2.7.1.-)	0	0	357	0.0147598
Predicted hydrolase of the metallo-beta-lactamase superfamily, clustered with KDO2-Lipid A biosynthesis genes	0	0	1288	0.0532509
Predicted hydroxymethylpyrimidine transporter CytX	0	0	215	0.00888894
Predicted manganese transporter, 11 TMS	0	0	197	0.00814475
Predicted membrane fusion protein (MFP) component of efflux pump, membrane anchor protein YbhG	0	0	225	0.00930238
Predicted oxidoreductase, Fe-S subunit	0	0	300	0.0124032
Predicted regulator PutR for proline utilization, GntR family	0	0	1	4.13439e-05
Predicted regulator of methionine metabolism, ArsR family	0	0	213	0.00880625
Predicted secretion system W protein GspD-like	0	0	145	0.00599486
Predicted secretion system W protein GspE-like	0	0	14	0.000578814
Predicted secretion system W protein GspF-like	0	0	23	0.00095091
Predicted sialic acid transporter	0	0	372	0.0153799
Predicted signal transduction protein	0	0	1558	0.0644138
Predicted signal-transduction protein containing cAMP-binding and CBS domains	0	0	3566	0.147432
Predicted transcriptional regulator LiuR of leucine degradation pathway, MerR family	0	0	255	0.0105427
Predicted transcriptional regulator of N-Acetylglucosamine utilization, GntR family	0	0	347	0.0143463
Predicted transcriptional regulator of cysteine synthase, Rrf2 family	0	0	4	0.000165376
Prephenate and/or arogenate dehydrogenase (unknown specificity) (EC 1.3.1.12)(EC 1.3.1.43)	0	0	511	0.0211267
Prephenate dehydratase (EC 4.2.1.51)	0	0	2358	0.0974889
Prevent host death protein, Phd antitoxin	0	0	201	0.00831012
Probable GTPase related to EngC	0	0	247	0.0102119
Probable RND efflux membrane fusion protein	0	0	1099	0.0454369
Probable acyl-CoA dehydrogenase (EC 1.3.99.3)	0	0	39	0.00161241
Probable glutamate/gamma-aminobutyrate antiporter	0	0	39	0.00161241
Probable poly(beta-D-mannuronate) O-acetylase (EC 2.3.1.-)	0	0	878	0.0362999
Probable two-component sensor, near polyamine transporter	0	0	76	0.00314214
Programmed cell death antitoxin YdcD	0	0	18	0.00074419
Programmed cell death toxin YdcE	0	0	378	0.015628
Proline 2-methylase for pyrrolysine biosynthesis	0	0	61	0.00252198
Proline dehydrogenase (EC 1.5.99.8) (Proline oxidase)	0	0	1948	0.0805379
Proline iminopeptidase (EC 3.4.11.5)	0	0	13	0.000537471
Prolipoprotein diacylglyceryl transferase (EC 2.4.99.-)	0	0	1044	0.043163
Prolyl-tRNA synthetase (EC 6.1.1.15)	0	0	1939	0.0801658
Propionate catabolism operon regulatory protein PrpR	0	0	10	0.000413439
Proposed peptidoglycan lipid II flippase MurJ	0	0	2090	0.0864087
Protein ImpG/VasA	0	0	446	0.0184394
Protein RcsF	0	0	5	0.000206719
Protein RtcB	0	0	1290	0.0533336
Protein YicC	0	0	625	0.0258399
Protein YidD	0	0	1	4.13439e-05
Protein acetyltransferase	0	0	51	0.00210854
Protein gp49, replication initiation [Bacteriophage A118]	0	0	3	0.000124032
Protein involved in meta-pathway of phenol degradation	0	0	0	0
Protein of unknown function DUF1009 clustered with KDO2-Lipid A biosynthesis genes	0	0	469	0.0193903
Protein of unknown function DUF374	0	0	7	0.000289407
Protein of unknown function DUF541	0	0	1	4.13439e-05
Protein of unknown function DUF81	0	0	40	0.00165376
Protein of unknown function identified by role in sporulation (SpoVG)	0	0	9	0.000372095
Protein serine/threonine phosphatase PrpC, regulation of stationary phase	0	0	799	0.0330338
Protein similar to glutamate synthase [NADPH] small chain, clustered with sulfite reductase	0	0	30	0.00124032
Protein-N(5)-glutamine methyltransferase PrmC, methylates polypeptide chain release factors RF1 and RF2	0	0	333	0.0137675
Protein-export membrane protein SecD (TC 3.A.5.1.1)	0	0	2631	0.108776
Protein-export membrane protein SecF (TC 3.A.5.1.1)	0	0	1728	0.0714422
Proton/glutamate symport protein	0	0	0	0
Pseudolysin, extracellular zinc protease (EC 3.4.24.26)	0	0	2	8.26878e-05
Psp operon transcriptional activator	0	0	634	0.026212
Purine nucleoside phosphorylase (EC 2.4.2.1)	0	0	604	0.0249717
Putative CDP-glycerol:glycerophosphate glycerophosphotransferase (EC 2.7.8.-)	0	0	3	0.000124032
Putative DNA-binding protein in cluster with Type I restriction-modification system	0	0	188	0.00777265
Putative GTP-binding protien TM0445	0	0	52	0.00214988
Putative Heme-regulated two-component response regulator	0	0	29	0.00119897
Putative Holliday junction resolvase	0	0	22	0.000909566
Putative Holliday junction resolvase (EC 3.1.-.-)	0	0	22	0.000909566
Putative Nudix hydrolase YfcD (EC 3.6.-.-)	0	0	62	0.00256332
Putative activity regulator of membrane protease YbbK	0	0	129	0.00533336
Putative arylsulfatase regulatory protein	0	0	133	0.00549874
Putative deoxyribose-specific ABC transporter, permease protein	0	0	710	0.0293542
Putative glutathione transporter, permease component	0	0	10	0.000413439
Putative glycosyltransferase	0	0	12	0.000496127
Putative heme iron utilization protein	0	0	68	0.00281138
Putative high-affinity iron permease	0	0	10	0.000413439
Putative inner membrane protein YjeT (clustered with HflC)	0	0	113	0.00467186
Putative iron-sulfur cluster assembly scaffold protein for SUF system, SufE2	0	0	0	0
Putative lipase in cluster with Phosphatidate cytidylyltransferase	0	0	1	4.13439e-05
Putative lipoprotein required for motility	0	0	868	0.0358865
Putative membrane protein YfcA	0	0	12	0.000496127
Putative membrane-bound ClpP-class protease associated with aq_911	0	0	240	0.00992253
Putative metal chaperone, involved in Zn homeostasis, GTPase of COG0523 family	0	0	15	0.000620158
Putative peptidoglycan bound protein (LPXTG motif) Lmo1799 homolog	0	0	123	0.0050853
Putative phosphatase YfbT	0	0	8	0.000330751
Putative phosphoenolpyruvate synthase/pyruvate phosphate dikinase, C-terminal domain	0	0	35	0.00144704
Putative preQ0 transporter	0	0	108	0.00446514
Putative predicted metal-dependent hydrolase	0	0	19	0.000785534
Putative sensory histidine kinase YfhA	0	0	197	0.00814475
Putative stomatin/prohibitin-family membrane protease subunit aq_911	0	0	813	0.0336126
Putative sucrose phosphorylase (EC 2.4.1.7)	0	0	49	0.00202585
Putative two-component response regulator	0	0	31	0.00128166
Putative two-component response regulator and GGDEF family protein YeaJ	0	0	31	0.00128166
Putative two-component sensor histidine kinase	0	0	404	0.0167029
Putative two-domain glycosyltransferase	0	0	10	0.000413439
Putative uncharacterized protein TTHA1760	0	0	14	0.000578814
Putative xylulose kinase (EC 2.7.1.17)	0	0	2	8.26878e-05
Putrescine aminotransferase (EC 2.6.1.82)	0	0	2719	0.112414
Pyridoxal kinase (EC 2.7.1.35)	0	0	15	0.000620158
Pyridoxine 5-phosphate synthase (EC 2.6.99.2)	0	0	654	0.0270389
Pyridoxine biosynthesis glutamine amidotransferase, glutaminase subunit (EC 2.4.2.-)	0	0	19	0.000785534
Pyridoxine biosynthesis glutamine amidotransferase, synthase subunit (EC 2.4.2.-)	0	0	6	0.000248063
Pyrimidine ABC transporter, substrate-binding component	0	0	24	0.000992253
Pyrimidine operon regulatory protein PyrR	0	0	356	0.0147184
Pyrophosphate--fructose 6-phosphate 1-phosphotransferase, alpha subunit (EC 2.7.1.90)	0	0	1750	0.0723518
Pyrophosphate--fructose 6-phosphate 1-phosphotransferase, beta subunit (EC 2.7.1.90)	0	0	2747	0.113572
Pyrophosphate-specific outer membrane porin OprO	0	0	249	0.0102946
Pyrrolidone-carboxylate peptidase (EC 3.4.19.3)	0	0	4	0.000165376
Pyrroline-5-carboxylate reductase (EC 1.5.1.2)	0	0	1089	0.0450235
Pyrrolysyl-tRNA synthetase (EC 6.1.1.26)	0	0	6	0.000248063
Pyruvate decarboxylase (EC 4.1.1.1)	0	0	8	0.000330751
Pyruvate dehydrogenase E1 component alpha subunit (EC 1.2.4.1)	0	0	234	0.00967447
Pyruvate dehydrogenase E1 component beta subunit (EC 1.2.4.1)	0	0	283	0.0117003
Pyruvate formate-lyase activating enzyme (EC 1.97.1.4)	0	0	750	0.0310079
Pyruvate kinase (EC 2.7.1.40)	0	0	1524	0.0630081
Pyruvate phosphate dikinase	0	0	603	0.0249304
Pyruvate:ferredoxin oxidoreductase, alpha subunit (EC 1.2.7.1)	0	0	132	0.00545739
Pyruvate:ferredoxin oxidoreductase, beta subunit (EC 1.2.7.1)	0	0	16	0.000661502
Pyruvate:ferredoxin oxidoreductase, delta subunit (EC 1.2.7.1)	0	0	11	0.000454783
Pyruvate:ferredoxin oxidoreductase, gamma subunit (EC 1.2.7.1)	0	0	26	0.00107494
Queuosine Biosynthesis QueC ATPase	0	0	23	0.00095091
Queuosine Biosynthesis QueE Radical SAM	0	0	730	0.030181
Queuosine biosynthesis QueD, PTPS-I	0	0	169	0.00698712
Quinolinate phosphoribosyltransferase [decarboxylating] (EC 2.4.2.19)	0	0	136	0.00562277
Quinone oxidoreductase (EC 1.6.5.5)	0	0	35	0.00144704
RNA 3-terminal phosphate cyclase (EC 6.5.1.4)	0	0	583	0.0241035
RNA binding methyltransferase FtsJ like	0	0	460	0.0190182
RNA methyltransferase, TrmA family	0	0	2364	0.097737
RNA polymerase associated protein RapA (EC 3.6.1.-)	0	0	143	0.00591218
RNA polymerase sigma factor RpoD	0	0	3631	0.15012
RNA polymerase sigma factor RpoH	0	0	1944	0.0803725
RNA polymerase sigma factor SigV	0	0	395	0.0163308
RNA polymerase sigma factor SigW	0	0	20	0.000826878
RNA polymerase sigma factor for flagellar operon	0	0	235	0.00971581
RNA polymerase sigma-70 factor	0	0	480	0.0198451
RNA polymerase sigma-70 factor, ECF subfamily	0	0	480	0.0198451
RNA polymerase sigma-E factor	0	0	112	0.00463052
RNA pseudouridylate synthase, group 1	0	0	3	0.000124032
RNA-binding protein Jag	0	0	889	0.0367547
RNA:NAD 2-phosphotransferase	0	0	523	0.0216229
RND efflux system, inner membrane transporter CmeB	0	0	3651	0.150947
RND efflux system, membrane fusion protein CmeA	0	0	420	0.0173644
RND efflux system, outer membrane lipoprotein, NodT family	0	0	231	0.00955044
Rare lipoprotein A precursor	0	0	792	0.0327444
RbmD, similar to Lipid A core - O-antigen ligase and related enzymes	0	0	62	0.00256332
Recombination inhibitory protein MutS2	0	0	189	0.007814
Recombination protein RecR	0	0	757	0.0312973
Redox-sensitive transcriptional regulator (AT-rich DNA-binding protein)	0	0	166	0.00686309
Regulator of nucleoside diphosphate kinase	0	0	25	0.0010336
Regulatory sensor-transducer, BlaR1/MecR1 family	0	0	4	0.000165376
Replicative DNA helicase (EC 3.6.1.-)	0	0	2356	0.0974062
Replicative DNA helicase (EC 3.6.1.-) [SA14-24]	0	0	751	0.0310493
Respiratory nitrate reductase alpha chain (EC 1.7.99.4)	0	0	722	0.0298503
Respiratory nitrate reductase beta chain (EC 1.7.99.4)	0	0	156	0.00644965
Respiratory nitrate reductase gamma chain (EC 1.7.99.4)	0	0	149	0.00616024
Response regulator BaeR	0	0	10	0.000413439
Retron-type reverse transcriptase	0	0	3711	0.153427
Rhodanese-like protein ChrE	0	0	25	0.0010336
Rhodanese-related sulfurtransferase	0	0	1048	0.0433284
Riboflavin synthase alpha chain (EC 2.5.1.9)	0	0	1194	0.0493646
Ribokinase (EC 2.7.1.15)	0	0	1422	0.058791
Ribonuclease BN (EC 3.1.-.-)	0	0	1569	0.0648686
Ribonuclease D (EC 3.1.26.3)	0	0	1653	0.0683415
Ribonuclease HII (EC 3.1.26.4)	0	0	339	0.0140156
Ribonuclease III (EC 3.1.26.3)	0	0	1011	0.0417987
Ribonuclease Z (EC 3.1.26.11)	0	0	478	0.0197624
Ribonucleotide reductase of class II (coenzyme B12-dependent) (EC 1.17.4.1)	0	0	3529	0.145903
Ribonucleotide reductase of class III (anaerobic), activating protein (EC 1.97.1.4)	0	0	839	0.0346875
Ribose 5-phosphate isomerase B (EC 5.3.1.6)	0	0	521	0.0215402
Ribose ABC transport system, periplasmic ribose-binding protein RbsB (TC 3.A.1.2.1)	0	0	5	0.000206719
Ribose ABC transport system, permease protein RbsC (TC 3.A.1.2.1)	0	0	553	0.0228632
Ribose operon repressor	0	0	38	0.00157107
Ribose-phosphate pyrophosphokinase (EC 2.7.6.1)	0	0	1178	0.0487031
Ribosomal RNA large subunit methyltransferase E (EC 2.1.1.-)	0	0	13	0.000537471
Ribosomal RNA large subunit methyltransferase J (EC 2.1.1.-)	0	0	15	0.000620158
Ribosomal RNA small subunit methyltransferase B (EC 2.1.1.-)	0	0	2048	0.0846723
[truncated: 411 more rows]

## Sheet: Actinobacteria
Functions – Actinobacteria	RNA	RNA (%)	DNA	DNA (%)
Integrase	1885	15.6574	3611	0.293637
Long-chain-fatty-acid--CoA ligase (EC 6.2.1.3)	1586	13.1739	18966	1.54227
cAMP-binding proteins - catabolite gene activator and regulatory subunit of cAMP-dependent protein kinases	1512	12.5592	686	0.0557837
ATP synthase A chain (EC 3.6.3.14)	1358	11.28	1533	0.12466
Succinyl-CoA ligase [ADP-forming] beta chain (EC 6.2.1.5)	1054	8.75488	2236	0.181826
Phosphoserine phosphatase (EC 3.1.3.3)	957	7.94917	2110	0.17158
Adenosylmethionine-8-amino-7-oxononanoate aminotransferase (EC 2.6.1.62)	90	0.74757	1441	0.117178
Acetyl-coenzyme A synthetase (EC 6.2.1.1)	88	0.730958	2449	0.199146
Chromosomal replication initiator protein DnaA	80	0.664507	2089	0.169872
GTP-binding protein	77	0.639588	8079	0.656963
Electron transfer flavoprotein-ubiquinone oxidoreductase (EC 1.5.5.1)	70	0.581444	1032	0.0839196
UDP-glucose dehydrogenase (EC 1.1.1.22)	68	0.564831	1741	0.141574
GTP cyclohydrolase I (EC 3.5.4.16) type 1	61	0.506687	176	0.0143119
Butyryl-CoA dehydrogenase (EC 1.3.99.2)	60	0.49838	8148	0.662574
Formate dehydrogenase chain D (EC 1.2.1.2)	58	0.481768	380	0.0309006
GTP-binding protein EngA	55	0.456849	621	0.0504981
Transcriptional regulator, IclR family	53	0.440236	1354	0.110104
5-methyltetrahydrofolate--homocysteine methyltransferase (EC 2.1.1.13)	48	0.398704	5142	0.418134
Methenyltetrahydrofolate cyclohydrolase (EC 3.5.4.9)	48	0.398704	465	0.0378126
Methylenetetrahydrofolate dehydrogenase (NADP+) (EC 1.5.1.5)	48	0.398704	465	0.0378126
Methylenetetrahydrofolate dehydrogenase (NADP+) (EC 1.5.1.5) / Methenyltetrahydrofolate cyclohydrolase (EC 3.5.4.9)	48	0.398704	465	0.0378126
Spermidine synthase (EC 2.5.1.16)	48	0.398704	380	0.0309006
2-oxoglutarate dehydrogenase E1 component (EC 1.2.4.2)	43	0.357173	4271	0.347307
Dihydrolipoamide succinyltransferase component (E2) of 2-oxoglutarate dehydrogenase complex (EC 2.3.1.61)	43	0.357173	4335	0.352511
Menaquinone-cytochrome C reductase iron-sulfur subunit	41	0.34056	331	0.0269161
Sulfate adenylyltransferase subunit 1 (EC 2.7.7.4)	40	0.332254	594	0.0483025
Chaperone protein DnaJ	39	0.323947	2042	0.16605
RNA polymerase sigma factor	37	0.307334	4406	0.358284
Glycogen phosphorylase (EC 2.4.1.1)	35	0.290722	1809	0.147103
Arylsulfatase (EC 3.1.6.1)	32	0.265803	5467	0.444562
RNA polymerase sigma factor RpoD	32	0.265803	2535	0.20614
Hypothetical nudix hydrolase YeaB	31	0.257496	352	0.0286237
decarboxylase	31	0.257496	6459	0.525229
Cell division protein FtsI [Peptidoglycan synthetase] (EC 2.4.1.129)	30	0.24919	4411	0.358691
NAD(P) transhydrogenase subunit beta (EC 1.6.1.2)	30	0.24919	1146	0.0931897
FIG020413: transmembrane protein	29	0.240884	115	0.0093515
Leucyl-tRNA synthetase (EC 6.1.1.4)	29	0.240884	3356	0.272901
Alcohol dehydrogenase (EC 1.1.1.1)	27	0.224271	2111	0.171661
Glutamyl-tRNA reductase (EC 1.2.1.70)	26	0.215965	970	0.0788779
dTDP-Rha:A-D-GlcNAc-diphosphoryl polyprenol, A-3-L-rhamnosyl transferase WbbL	26	0.215965	543	0.0441554
Deoxyribodipyrimidine photolyase (EC 4.1.99.3)	25	0.207658	1404	0.11417
Histidinol-phosphatase [alternative form] (EC 3.1.3.15)	25	0.207658	624	0.0507421
putative cytochrome P450 hydroxylase	25	0.207658	7227	0.587681
DNA-directed RNA polymerase betaI subunit (EC 2.7.7.6)	24	0.199352	7246	0.589226
Mycothiol S-conjugate amidase Mca	24	0.199352	583	0.047408
CTP synthase (EC 6.3.4.2)	23	0.191046	1691	0.137508
Segregation and condensation protein A	23	0.191046	811	0.0659484
GTP-binding protein TypA/BipA	22	0.182739	3027	0.246148
ATP-dependent DNA helicase UvrD/PcrA	21	0.174433	4523	0.367799
Omega-amino acid--pyruvate aminotransferase (EC 2.6.1.18)	21	0.174433	1894	0.154015
Thymidylate kinase (EC 2.7.4.9)	21	0.174433	1400	0.113844
DNA-directed RNA polymerase beta subunit (EC 2.7.7.6)	20	0.166127	5590	0.454564
2-isopropylmalate synthase (EC 2.3.3.13)	19	0.15782	2756	0.224111
4-carboxymuconolactone decarboxylase (EC 4.1.1.44)	18	0.149514	259	0.0210612
Arginyl-tRNA synthetase (EC 6.1.1.19)	18	0.149514	1043	0.0848141
Holliday junction DNA helicase RuvB	18	0.149514	467	0.0379752
Phenylalanyl-tRNA synthetase alpha chain (EC 6.1.1.20)	18	0.149514	738	0.0600122
Serine hydroxymethyltransferase (EC 2.1.2.1)	18	0.149514	1206	0.0980688
Threonyl-tRNA synthetase (EC 6.1.1.3)	18	0.149514	2060	0.167514
Argininosuccinate lyase (EC 4.3.2.1)	17	0.141208	1237	0.10059
putative esterase	17	0.141208	784	0.0637528
5-amino-6-(5-phosphoribosylamino)uracil reductase (EC 1.1.1.193)	16	0.132901	792	0.0644034
Cell envelope-associated transcriptional attenuator LytR-CpsA-Psr, subfamily A1 (as in PMID19099556)	16	0.132901	2416	0.196463
Diaminohydroxyphosphoribosylaminopyrimidine deaminase (EC 3.5.4.26)	16	0.132901	517	0.0420411
NADH-ubiquinone oxidoreductase chain G (EC 1.6.5.3)	16	0.132901	1981	0.16109
O-succinylbenzoic acid--CoA ligase (EC 6.2.1.26)	16	0.132901	628	0.0510673
Polyribonucleotide nucleotidyltransferase (EC 2.7.7.8)	16	0.132901	2615	0.212645
SSU ribosomal protein S12p (S23e)	16	0.132901	254	0.0206546
Transcription elongation factor GreA	16	0.132901	608	0.049441
Transcription termination factor Rho	16	0.132901	1553	0.126286
Tyrosyl-tRNA synthetase (EC 6.1.1.1)	16	0.132901	1118	0.0909129
DNA helicase (EC 3.6.1.-)	15	0.124595	2875	0.233788
DNA polymerase I (EC 2.7.7.7)	15	0.124595	3969	0.322749
DNA-directed RNA polymerase alpha subunit (EC 2.7.7.6)	15	0.124595	1587	0.129051
Phosphomethylpyrimidine kinase (EC 2.7.4.7)	15	0.124595	373	0.0303314
Replicative DNA helicase (EC 3.6.1.-)	15	0.124595	2875	0.233788
Sulfate and thiosulfate import ATP-binding protein CysA (EC 3.6.3.25)	15	0.124595	442	0.0359423
Translation initiation factor 2	15	0.124595	1963	0.159626
Tryptophan synthase beta chain (EC 4.2.1.20)	15	0.124595	886	0.0720472
intein-containing	15	0.124595	2215	0.180118
5-nucleotidase SurE (EC 3.1.3.5)	14	0.116289	903	0.0734296
Adenylate cyclase	14	0.116289	3569	0.290222
Adenylate cyclase (EC 4.6.1.1)	14	0.116289	3569	0.290222
Cell division trigger factor (EC 5.2.1.8)	14	0.116289	1662	0.13515
Electron transfer flavoprotein, beta subunit	14	0.116289	992	0.0806669
Excinuclease ABC subunit C	14	0.116289	2840	0.230941
Glycerophosphoryl diester phosphodiesterase (EC 3.1.4.46)	14	0.116289	2256	0.183452
Multimodular transpeptidase-transglycosylase (EC 2.4.1.129) (EC 3.4.-.-)	14	0.116289	6019	0.489449
SSU ribosomal protein S18p	14	0.116289	480	0.0390324
SSU ribosomal protein S1p	14	0.116289	2374	0.193048
NADH-ubiquinone oxidoreductase chain H (EC 1.6.5.3)	13	0.107982	2188	0.177922
Phosphoribosylformylglycinamidine cyclo-ligase (EC 6.3.3.1)	13	0.107982	526	0.042773
Protein export cytoplasm protein SecA ATPase RNA helicase (TC 3.A.5.1.1)	13	0.107982	4485	0.364709
Serine/threonine protein kinase PrkC, regulator of stationary phase	13	0.107982	2446	0.198902
Ubiquinone biosynthesis monooxygenase UbiB	13	0.107982	2928	0.238097
Alpha-L-fucosidase (EC 3.2.1.51)	12	0.0996761	630	0.05123
DNA ligase (EC 6.5.1.2)	12	0.0996761	1583	0.128725
Excinuclease ABC subunit B	12	0.0996761	1410	0.114658
Glutamine synthetase type I (EC 6.3.1.2)	12	0.0996761	2639	0.214597
Inorganic pyrophosphatase (EC 3.6.1.1)	12	0.0996761	343	0.0278919
Prolyl-tRNA synthetase (EC 6.1.1.15)	12	0.0996761	1513	0.123033
Protein-export membrane protein SecF (TC 3.A.5.1.1)	12	0.0996761	864	0.0702582
TesB-like acyl-CoA thioesterase 3	12	0.0996761	68	0.00552958
tRNA delta(2)-isopentenylpyrophosphate transferase (EC 2.5.1.8)	12	0.0996761	544	0.0442367
ATP synthase beta chain (EC 3.6.3.14)	11	0.0913697	2371	0.192804
Cytoplasmic axial filament protein CafA and Ribonuclease G (EC 3.1.4.-)	11	0.0913697	1950	0.158569
Exopolyphosphatase (EC 3.6.1.11)	11	0.0913697	1470	0.119537
Glucose-6-phosphate 1-dehydrogenase (EC 1.1.1.49)	11	0.0913697	1176	0.0956293
Glutamyl-tRNA synthetase (EC 6.1.1.17)	11	0.0913697	1533	0.12466
Glutamyl-tRNA(Gln) synthetase (EC 6.1.1.24)	11	0.0913697	1533	0.12466
Inner membrane protein translocase component YidC, long form	11	0.0913697	1437	0.116853
Signal recognition particle, subunit Ffh SRP54 (TC 3.A.5.1.1)	11	0.0913697	465	0.0378126
Threonine synthase (EC 4.2.3.1)	11	0.0913697	1239	0.100752
Carbon monoxide dehydrogenase large chain (EC 1.2.99.2)	10	0.0830634	1627	0.132303
Cell division protein FtsH (EC 3.4.24.-)	10	0.0830634	2712	0.220533
Cell division protein FtsK	10	0.0830634	2850	0.231755
Cytochrome c oxidase polypeptide I (EC 1.9.3.1)	10	0.0830634	2992	0.243302
DNA gyrase subunit A (EC 5.99.1.3)	10	0.0830634	2630	0.213865
DNA primase (EC 2.7.7.-)	10	0.0830634	1089	0.0885547
Endonuclease IV (EC 3.1.21.2)	10	0.0830634	264	0.0214678
Glucose-1-phosphate thymidylyltransferase (EC 2.7.7.24)	10	0.0830634	943	0.0766823
Glutathione peroxidase (EC 1.11.1.9)	10	0.0830634	139	0.0113031
NADH dehydrogenase (EC 1.6.99.3)	10	0.0830634	1417	0.115227
Phosphate starvation-inducible protein PhoH	10	0.0830634	1365	0.110998
Phosphate starvation-inducible protein PhoH, predicted ATPase	10	0.0830634	1365	0.110998
Porphobilinogen synthase (EC 4.2.1.24)	10	0.0830634	420	0.0341533
Quinolinate phosphoribosyltransferase [decarboxylating] (EC 2.4.2.19)	10	0.0830634	370	0.0300874
Ribosomal-protein-S18p-alanine acetyltransferase (EC 2.3.1.-)	10	0.0830634	486	0.0395203
SSU ribosomal protein S2p (SAe)	10	0.0830634	714	0.0580606
hypothetical protein Rv3805c	10	0.0830634	444	0.0361049
Deoxycytidine triphosphate deaminase (EC 3.5.4.13)	9	0.074757	677	0.0550519
Dimethylallyltransferase (EC 2.5.1.1)	9	0.074757	1287	0.104656
Geranylgeranyl pyrophosphate synthetase (EC 2.5.1.29)	9	0.074757	1335	0.108559
Geranyltranstransferase (farnesyldiphosphate synthase) (EC 2.5.1.10)	9	0.074757	883	0.0718033
Glutamate synthase [NADPH] large chain (EC 1.4.1.13)	9	0.074757	3988	0.324294
Homoserine dehydrogenase (EC 1.1.1.3)	9	0.074757	1144	0.0930271
N-methylhydantoinase A (EC 3.5.2.14)	9	0.074757	915	0.0744054
Octaprenyl-diphosphate synthase (EC 2.5.1.-)	9	0.074757	1015	0.0825372
Phosphatidylserine decarboxylase (EC 4.1.1.65)	9	0.074757	121	0.00983941
3-oxoacyl-[acyl-carrier protein] reductase (EC 1.1.1.100)	8	0.0664507	6259	0.508966
7,8-didemethyl-8-hydroxy-5-deazariboflavin synthase subunit 1	8	0.0664507	2375	0.193129
7,8-didemethyl-8-hydroxy-5-deazariboflavin synthase subunit 2	8	0.0664507	2375	0.193129
Acetylglutamate kinase (EC 2.7.2.8)	8	0.0664507	470	0.0382192
Adenylylsulfate kinase (EC 2.7.1.25)	8	0.0664507	179	0.0145558
Aspartokinase (EC 2.7.2.4)	8	0.0664507	1706	0.138727
Chromosome (plasmid) partitioning protein ParA	8	0.0664507	2328	0.189307
ClpB protein	8	0.0664507	1850	0.150437
FIG000325: clustered with transcription termination protein NusA	8	0.0664507	261	0.0212238
Folate-dependent protein for Fe/S cluster synthesis/repair in oxidative stress	8	0.0664507	471	0.0383005
Hypothetical, related to broad specificity phosphatases COG0406	8	0.0664507	242	0.0196788
LSU ribosomal protein L15p (L27Ae)	8	0.0664507	561	0.0456191
Non-phosphorylating glyceraldehyde-3-phosphate dehydrogenase (NADP) (EC 1.2.1.9)	8	0.0664507	126	0.010246
Putrescine ABC transporter putrescine-binding protein PotF (TC 3.A.1.11.2)	8	0.0664507	2566	0.20866
RNA polymerase sigma-E factor	8	0.0664507	246	0.0200041
Sporulation initiation inhibitor protein Soj	8	0.0664507	2372	0.192885
Succinyl-CoA ligase [ADP-forming] alpha chain (EC 6.2.1.5)	8	0.0664507	1464	0.119049
Teichoic acid export ATP-binding protein TagH (EC 3.6.3.40)	8	0.0664507	189	0.015369
Translation elongation factor LepA	8	0.0664507	2218	0.180362
Tryptophanyl-tRNA synthetase (EC 6.1.1.2)	8	0.0664507	765	0.0622078
capsular polysaccharide biosynthesis protein	8	0.0664507	270	0.0219557
ATP-dependent RNA helicase RhlE	7	0.0581444	1820	0.147998
Carbamoyl-phosphate synthase large chain (EC 6.3.5.5)	7	0.0581444	2569	0.208904
Carbonic anhydrase (EC 4.2.1.1)	7	0.0581444	1297	0.105469
Citrate synthase (si) (EC 2.3.3.1)	7	0.0581444	1905	0.15491
Glycerol-3-phosphate dehydrogenase (EC 1.1.5.3)	7	0.0581444	1259	0.102379
Hemoprotein HemQ, essential component of heme biosynthetic pathway in Gram-positive bacteria	7	0.0581444	266	0.0216304
High-affinity branched-chain amino acid transport system permease protein LivH (TC 3.A.1.4.1)	7	0.0581444	1488	0.121
HspR, transcriptional repressor of DnaK operon	7	0.0581444	305	0.0248018
Lactyl (2) diphospho-(5I)guanosine:7,8-didemethyl-8-hydroxy-5-deazariboflavin 2-phospho-L-lactate transferase	7	0.0581444	800	0.0650539
Magnesium and cobalt efflux protein CorC	7	0.0581444	1536	0.124904
Methionyl-tRNA synthetase (EC 6.1.1.10)	7	0.0581444	1835	0.149217
Phosphoribosylformylglycinamidine synthase, synthetase subunit (EC 6.3.5.3)	7	0.0581444	1989	0.16174
Propionyl-CoA carboxylase beta chain (EC 6.4.1.3)	7	0.0581444	2224	0.18085
Pyruvate dehydrogenase E1 component (EC 1.2.4.1)	7	0.0581444	1265	0.102867
ThiJ/PfpI family protein	7	0.0581444	181	0.0147185
3-demethylubiquinone-9 3-methyltransferase (EC 2.1.1.64)	6	0.049838	1066	0.0866844
Cell division transporter, ATP-binding protein FtsE (TC 3.A.5.1.1)	6	0.049838	1346	0.109453
Cyanophycin synthase (EC 6.3.2.29)(EC 6.3.2.30)	6	0.049838	1130	0.0918887
FIG007959: peptidase, M16 family	6	0.049838	1307	0.106282
Glutamine amidotransferase chain of NAD synthetase	6	0.049838	1243	0.101078
Intramembrane protease RasP/YluC, implicated in cell division based on FtsL cleavage	6	0.049838	1574	0.127994
NAD synthetase (EC 6.3.1.5)	6	0.049838	1243	0.101078
POSSIBLE LINOLEOYL-CoA DESATURASE (DELTA(6)-DESATURASE)	6	0.049838	1118	0.0909129
Putrescine transport system permease protein PotH (TC 3.A.1.11.2)	6	0.049838	1396	0.113519
Undecaprenyl-phosphate galactosephosphotransferase (EC 2.7.8.6)	6	0.049838	1041	0.0846514
ATP-dependent Clp protease ATP-binding subunit ClpA	5	0.0415317	1568	0.127506
Alanine dehydrogenase (EC 1.4.1.1)	5	0.0415317	633	0.0514739
Amidases related to nicotinamidase	5	0.0415317	93	0.00756252
Ccs1/ResB-related putative cytochrome C-type biogenesis protein	5	0.0415317	450	0.0365928
DNA gyrase subunit B (EC 5.99.1.3)	5	0.0415317	3215	0.261435
Exodeoxyribonuclease V beta chain (EC 3.1.11.5)	5	0.0415317	1732	0.140842
FIG137478: Hypothetical protein	5	0.0415317	753	0.061232
Fumarate hydratase class II (EC 4.2.1.2)	5	0.0415317	1250	0.101647
Glycyl-tRNA synthetase (EC 6.1.1.14)	5	0.0415317	1004	0.0816427
Homogentisate 1,2-dioxygenase (EC 1.13.11.5)	5	0.0415317	313	0.0254523
LSU ribosomal protein L23p (L23Ae)	5	0.0415317	304	0.0247205
LSU ribosomal protein L6p (L9e)	5	0.0415317	542	0.044074
Myo-inositol 2-dehydrogenase (EC 1.1.1.18)	5	0.0415317	219	0.0178085
Oligopeptide transport ATP-binding protein OppF (TC 3.A.1.5.1)	5	0.0415317	415	0.0337467
Predicted lactaldehyde dehydrogenase (EC 1.2.1.22)	5	0.0415317	237	0.0192722
Predicted rhamnulose-1-phosphate aldolase (EC 4.1.2.19)	5	0.0415317	237	0.0192722
SSU ribosomal protein S7p (S5e)	5	0.0415317	451	0.0366742
Scaffold protein for [4Fe-4S] cluster assembly, MRP-like, similar to chloroplast-targeted plant protein HCF101	5	0.0415317	447	0.0363489
Spermidine Putrescine ABC transporter permease component potC (TC_3.A.1.11.1)	5	0.0415317	437	0.0355357
3,4-dihydroxy-2-butanone 4-phosphate synthase	4	0.0332254	1100	0.0894491
3-hydroxyacyl-CoA dehydrogenase (EC 1.1.1.35)	4	0.0332254	2218	0.180362
3-hydroxybutyryl-CoA epimerase (EC 5.1.2.3)	4	0.0332254	1460	0.118723
ATP synthase epsilon chain (EC 3.6.3.14)	4	0.0332254	227	0.0184591
ATP-dependent Clp protease, ATP-binding subunit ClpC	4	0.0332254	3171	0.257857
Acetaldehyde dehydrogenase, acetylating, (EC 1.2.1.10) in gene cluster for degradation of phenols, cresols, catechol	4	0.0332254	199	0.0161822
Acetolactate synthase large subunit (EC 2.2.1.6)	4	0.0332254	2308	0.187681
Acyl-CoA dehydrogenase, short-chain specific (EC 1.3.99.2)	4	0.0332254	2993	0.243383
Aspartate aminotransferase (EC 2.6.1.1)	4	0.0332254	1861	0.151332
Enoyl-CoA hydratase (EC 4.2.1.17)	4	0.0332254	6550	0.532629
Enoyl-CoA hydratase [isoleucine degradation] (EC 4.2.1.17)	4	0.0332254	1127	0.0916447
Ferredoxin	4	0.0332254	4509	0.36666
Ferredoxin--sulfite reductase, actinobacterial type (EC 1.8.7.1)	4	0.0332254	656	0.0533442
GTP cyclohydrolase II (EC 3.5.4.25)	4	0.0332254	1100	0.0894491
Glutamine synthetase family protein in hypothetical Actinobacterial gene cluster	4	0.0332254	318	0.0258589
IMP cyclohydrolase (EC 3.5.4.10)	4	0.0332254	1008	0.0819679
Methionine aminopeptidase (EC 3.4.11.18)	4	0.0332254	1226	0.0996951
POSSIBLE CONSERVED POLYKETIDE SYNTHASE ASSOCIATED PROTEIN PAPA5	4	0.0332254	449	0.0365115
PTS system, N-acetylglucosamine-specific IIB component (EC 2.7.1.69)	4	0.0332254	497	0.0404148
PTS system, N-acetylglucosamine-specific IIC component (EC 2.7.1.69)	4	0.0332254	497	0.0404148
Phosphoribosylaminoimidazolecarboxamide formyltransferase (EC 2.1.2.3)	4	0.0332254	1008	0.0819679
Proposed peptidoglycan lipid II flippase MurJ	4	0.0332254	1724	0.140191
SSU ribosomal protein S4p (S9e)	4	0.0332254	343	0.0278919
UDP-N-acetylglucosamine 1-carboxyvinyltransferase (EC 2.5.1.7)	4	0.0332254	1150	0.093515
diguanylate cyclase (GGDEF domain) with PAS/PAC sensor	4	0.0332254	15	0.00121976
2,3-butanediol dehydrogenase, R-alcohol forming, (R)- and (S)-acetoin-specific (EC 1.1.1.4)	3	0.024919	100	0.00813174
2-hydroxy-6-oxo-6-phenylhexa-2,4-dienoate hydrolase (EC 3.7.1.-)	3	0.024919	484	0.0393576
Carbon starvation protein A	3	0.024919	769	0.0625331
DNA polymerase III alpha subunit (EC 2.7.7.7)	3	0.024919	8879	0.722017
Dihydrofolate synthase (EC 6.3.2.12)	3	0.024919	1151	0.0935963
Dihydroxyacetone kinase family protein	3	0.024919	491	0.0399268
Ethylmalonyl-CoA mutase, methylsuccinyl-CoA-forming	3	0.024919	813	0.0661111
Folylpolyglutamate synthase (EC 6.3.2.17)	3	0.024919	1151	0.0935963
Heat shock protein 60 family chaperone GroEL	3	0.024919	3565	0.289897
Iron-sulfur cluster assembly protein SufB	3	0.024919	2673	0.217361
NADH-ubiquinone oxidoreductase chain B (EC 1.6.5.3)	3	0.024919	739	0.0600936
Oligopeptide transport system permease protein OppB (TC 3.A.1.5.1)	3	0.024919	842	0.0684693
Pantothenate kinase type III, CoaX-like (EC 2.7.1.33)	3	0.024919	924	0.0751373
Phosphate transport system permease protein PstC (TC 3.A.1.7.1)	3	0.024919	1105	0.0898557
UPF0246 protein YaaA	3	0.024919	262	0.0213052
Uncharacterized protein, similar to the N-terminal domain of Lon protease	3	0.024919	203	0.0165074
putative RNA polymerase sigma factor	3	0.024919	404	0.0328522
8-amino-7-oxononanoate synthase (EC 2.3.1.47)	2	0.0166127	203	0.0165074
Acyl carrier protein	2	0.0166127	3168	0.257614
Acyl-CoA dehydrogenase IgrC	2	0.0166127	334	0.02716
Adenylosuccinate lyase (EC 4.3.2.2)	2	0.0166127	1234	0.100346
Alpha,alpha-trehalose-phosphate synthase [UDP-forming] (EC 2.4.1.15)	2	0.0166127	1572	0.127831
Creatinine amidohydrolase (EC 3.5.2.10)	2	0.0166127	127	0.0103273
Crotonyl-CoA carboxylase/reductase, ethylmalonyl-CoA producing	2	0.0166127	1320	0.107339
D-3-phosphoglycerate dehydrogenase (EC 1.1.1.95)	2	0.0166127	2865	0.232974
Dipeptide-binding ABC transporter, periplasmic substrate-binding component (TC 3.A.1.5.2)	2	0.0166127	98	0.00796911
Glycerate kinase (EC 2.7.1.31)	2	0.0166127	258	0.0209799
Inosine-5I-monophosphate dehydrogenase (EC 1.1.1.205)	2	0.0166127	2627	0.213621
Isocitrate dehydrogenase [NADP] (EC 1.1.1.42)	2	0.0166127	779	0.0633463
Isovaleryl-CoA dehydrogenase (EC 1.3.99.10)	2	0.0166127	873	0.0709901
Mannose-6-phosphate isomerase (EC 5.3.1.8)	2	0.0166127	556	0.0452125
NAD-specific glutamate dehydrogenase (EC 1.4.1.2)	2	0.0166127	2721	0.221265
NAD-specific glutamate dehydrogenase (EC 1.4.1.2), large	2	0.0166127	2714	0.220695
NAD-specific glutamate dehydrogenase (EC 1.4.1.2), large form	2	0.0166127	2714	0.220695
Oligopeptide ABC transporter, periplasmic oligopeptide-binding protein OppA (TC 3.A.1.5.1)	2	0.0166127	2749	0.223542
Oligopeptide transport system permease protein OppC (TC 3.A.1.5.1)	2	0.0166127	379	0.0308193
Peptide deformylase (EC 3.5.1.88)	2	0.0166127	750	0.0609881
Phosphoenolpyruvate synthase (EC 2.7.9.2)	2	0.0166127	332	0.0269974
Phosphoribosyl-ATP pyrophosphatase (EC 3.6.1.31)	2	0.0166127	443	0.0360236
Phytoene dehydrogenase (EC 1.14.99.-)	2	0.0166127	873	0.0709901
Pup ligase PafA, possible component of postulated heterodimer PafA-PafAI	2	0.0166127	1466	0.119211
Rod shape-determining protein RodA	2	0.0166127	664	0.0539948
S-adenosylmethionine synthetase (EC 2.5.1.6)	2	0.0166127	824	0.0670055
Single-stranded DNA-binding protein	2	0.0166127	373	0.0303314
Thiamin ABC transporter, transmembrane component	2	0.0166127	776	0.0631023
Thymidylate synthase (EC 2.1.1.45)	2	0.0166127	564	0.045863
Transcription-repair coupling factor	2	0.0166127	2948	0.239724
Trk system potassium uptake protein TrkA	2	0.0166127	1719	0.139785
Undecaprenyl pyrophosphate synthetase (EC 2.5.1.31)	2	0.0166127	1459	0.118642
Uridine phosphorylase (EC 2.4.2.3)	2	0.0166127	359	0.0291929
Uroporphyrinogen-III methyltransferase (EC 2.1.1.107)	2	0.0166127	1000	0.0813174
Uroporphyrinogen-III synthase (EC 4.2.1.75)	2	0.0166127	698	0.0567596
YbbL ABC transporter ATP-binding protein	2	0.0166127	224	0.0182151
fatty-acid-CoA ligase FadD32	2	0.0166127	781	0.0635089
2,3-dihydroxybiphenyl 1,2-dioxygenase	1	0.00830634	491	0.0399268
2-keto-3-deoxy-D-arabino-heptulosonate-7-phosphate synthase II (EC 2.5.1.54)	1	0.00830634	615	0.0500102
Aminopeptidase Y (Arg, Lys, Leu preference) (EC 3.4.11.15)	1	0.00830634	239	0.0194349
Ammonium transporter	1	0.00830634	1936	0.157431
Arsenical pump-driving ATPase (EC 3.6.3.16)	1	0.00830634	2884	0.234519
Asparagine synthetase [glutamine-hydrolyzing] (EC 6.3.5.4)	1	0.00830634	1141	0.0927832
Aspartate carbamoyltransferase (EC 2.1.3.2)	1	0.00830634	1382	0.112381
Biosynthetic Aromatic amino acid aminotransferase beta (EC 2.6.1.57)	1	0.00830634	683	0.0555398
Branched-chain amino acid aminotransferase (EC 2.6.1.42)	1	0.00830634	1146	0.0931897
Chalcone synthase (EC 2.3.1.74)	1	0.00830634	826	0.0671682
Cobalt-precorrin-8x methylmutase (EC 5.4.1.2)	1	0.00830634	106	0.00861965
Cobyric acid synthase	1	0.00830634	369	0.0300061
Collagen alpha 1(I) chain precursor	1	0.00830634	1055	0.0857899
Copper-translocating P-type ATPase (EC 3.6.3.4)	1	0.00830634	1886	0.153365
Cystathionine beta-synthase (EC 4.2.1.22)	1	0.00830634	587	0.0477333
DNA topoisomerase I (EC 5.99.1.2)	1	0.00830634	1648	0.134011
DNA topoisomerase III (EC 5.99.1.2)	1	0.00830634	668	0.05432
Dihydroorotate dehydrogenase, catalytic subunit (EC 1.3.3.1)	1	0.00830634	456	0.0370807
Exodeoxyribonuclease III (EC 3.1.11.2)	1	0.00830634	1061	0.0862778
FIG005069: Hypothetical protein	1	0.00830634	297	0.0241513
FIG005453: Putative DeoR-family transcriptional regulator	1	0.00830634	756	0.061476
Iron-sulfur cluster assembly protein SufD	1	0.00830634	1167	0.0948974
Na+/H+ antiporter	1	0.00830634	2604	0.211751
Na+/H+ antiporter NhaA type	1	0.00830634	910	0.0739988
Nucleotide pyrophosphatase (EC 3.6.1.9)	1	0.00830634	1109	0.090181
Phenolpthiocerol synthesis polyketide synthase ppsB	1	0.00830634	996	0.0809921
Putative membrane protein YfcA	1	0.00830634	106	0.00861965
Ribonuclease BN (EC 3.1.-.-)	1	0.00830634	412	0.0335028
Ribonucleotide reductase of class II (coenzyme B12-dependent) (EC 1.17.4.1)	1	0.00830634	3498	0.284448
Ribosomal RNA small subunit methyltransferase E (EC 2.1.1.-)	1	0.00830634	214	0.0174019
Ribosomal subunit interface protein	1	0.00830634	173	0.0140679
Ribosome hibernation protein YhbH	1	0.00830634	42	0.00341533
Succinate dehydrogenase flavoprotein subunit (EC 1.3.99.1)	1	0.00830634	2698	0.219394
Topoisomerase IV subunit B (EC 5.99.1.-)	1	0.00830634	785	0.0638342
Transcription termination protein NusA	1	0.00830634	1443	0.117341
Translation initiation factor 3	1	0.00830634	830	0.0674934
Type I restriction-modification system, restriction subunit R (EC 3.1.21.3)	1	0.00830634	426	0.0346412
UDP-N-acetylmuramate--alanine ligase (EC 6.3.2.8)	1	0.00830634	822	0.0668429
Uridylate kinase (EC 2.7.4.-)	1	0.00830634	638	0.0518805
tRNA nucleotidyltransferase (EC 2.7.7.21) (EC 2.7.7.25)	1	0.00830634	1350	0.109778
1,4-alpha-glucan (glycogen) branching enzyme, GH-13-type (EC 2.4.1.18)	0	0	972	0.0790405
1,4-dihydroxy-2-naphthoate octaprenyltransferase (EC 2.5.1.-)	0	0	696	0.0565969
1-acyl-sn-glycerol-3-phosphate acyltransferase (EC 2.3.1.51)	0	0	1968	0.160033
1-aminocyclopropane-1-carboxylate deaminase (EC 3.5.99.7)	0	0	169	0.0137426
1-deoxy-D-xylulose 5-phosphate reductoisomerase (EC 1.1.1.267)	0	0	908	0.0738362
1-deoxy-D-xylulose 5-phosphate synthase (EC 2.2.1.7)	0	0	1840	0.149624
1-hydroxy-2-methyl-2-(E)-butenyl 4-diphosphate synthase (EC 1.17.7.1)	0	0	1576	0.128156
1-phosphofructokinase (EC 2.7.1.56)	0	0	711	0.0578167
1-pyrroline-4-hydroxy-2-carboxylate deaminase (EC 3.5.4.22)	0	0	3	0.000243952
10 kDa culture filtrate antigen CFP-10 (EsxB)	0	0	2	0.000162635
16S rRNA processing protein RimM	0	0	406	0.0330149
2,3,4,5-tetrahydropyridine-2,6-dicarboxylate N-succinyltransferase (EC 2.3.1.117)	0	0	526	0.042773
2,3-bisphosphoglycerate-independent phosphoglycerate mutase (EC 5.4.2.1)	0	0	549	0.0446433
2,4-dienoyl-CoA reductase [NADPH] (EC 1.3.1.34)	0	0	23	0.0018703
2-C-methyl-D-erythritol 2,4-cyclodiphosphate synthase (EC 4.6.1.12)	0	0	238	0.0193535
2-C-methyl-D-erythritol 4-phosphate cytidylyltransferase (EC 2.7.7.60)	0	0	317	0.0257776
2-Methylcitrate dehydratase AcnD	0	0	6	0.000487904
2-amino-3-carboxymuconate-6-semialdehyde decarboxylase (EC 4.1.1.45)	0	0	20	0.00162635
2-amino-3-ketobutyrate coenzyme A ligase (EC 2.3.1.29)	0	0	167	0.01358
2-amino-4-hydroxy-6-hydroxymethyldihydropteridine pyrophosphokinase (EC 2.7.6.3)	0	0	262	0.0213052
2-aminoethylphosphonate ABC transporter periplasmic binding component (TC 3.A.1.9.1)	0	0	532	0.0432609
2-dehydropantoate 2-reductase (EC 1.1.1.169)	0	0	23	0.0018703
2-deoxyglucose-6-phosphate hydrolase YniC	0	0	1	8.13174e-05
2-haloalkanoic acid dehalogenase (EC 3.8.1.2)	0	0	13	0.00105713
2-hydroxy-3-oxopropionate reductase (EC 1.1.1.60)	0	0	279	0.0226876
2-hydroxychromene-2-carboxylate isomerase	0	0	84	0.00683066
2-hydroxyhepta-2,4-diene-1,7-dioate isomerase (EC 5.3.3.-)	0	0	529	0.0430169
2-hydroxymuconic semialdehyde dehydrogenase	0	0	9	0.000731857
2-hydroxymuconic semialdehyde hydrolase (EC 3.7.1.9)	0	0	8	0.000650539
2-keto-3-deoxy-D-arabino-heptulosonate-7-phosphate synthase I beta (EC 2.5.1.54)	0	0	190	0.0154503
2-keto-4-pentenoate hydratase (EC 4.2.1.-)	0	0	110	0.00894491
2-keto-4-pentenoate hydratase/2-oxohepta-3-ene-1,7-dioic acid hydratase (catechol pathway)	0	0	25	0.00203294
2-methyl-6-phytyl-1,4-benzoquinone methyltransferase	0	0	205	0.0166701
2-methyl-6-solanyl-1,4-benzoquinone methyltransferase	0	0	205	0.0166701
2-methylcitrate synthase (EC 2.3.3.5)	0	0	5	0.000406587
2-methylisocitrate dehydratase (EC 4.2.1.99)	0	0	1335	0.108559
2-polyprenylphenol hydroxylase and related flavodoxin oxidoreductases	0	0	198	0.0161008
2-succinyl-5-enolpyruvyl-6-hydroxy-3-cyclohexene-1-carboxylic-acid synthase (EC 2.2.1.9)	0	0	1029	0.0836756
2-succinyl-6-hydroxy-2,4-cyclohexadiene-1-carboxylate synthase (EC 4.2.99.20)	0	0	174	0.0141492
23S rRNA (Uracil-5-) -methyltransferase RumA (EC 2.1.1.-)	0	0	240	0.0195162
23S rRNA (guanosine-2I-O-) -methyltransferase rlmB (EC 2.1.1.-)	0	0	658	0.0535069
2H phosphoesterase superfamily protein Bsu1186 (yjcG)	0	0	25	0.00203294
2I,3I-cyclic-nucleotide 2I-phosphodiesterase (EC 3.1.4.16)	0	0	113	0.00918887
3,5-diaminobexanoate dehydrogenase (EC 1.4.1.11)	0	0	84	0.00683066
3-(3-hydroxy-phenyl)propionate hydroxylase (EC 1.14.13.-)	0	0	28	0.00227689
3-aminobutyrl-CoA ammonia lyase (EC 4.3.1.14)	0	0	7	0.000569222
3-dehydroquinate dehydratase II (EC 4.2.1.10)	0	0	352	0.0286237
3-dehydroquinate synthase (EC 4.2.3.4)	0	0	608	0.049441
3-hydroxyanthranilate 3,4-dioxygenase (EC 1.13.11.6)	0	0	26	0.00211425
3-hydroxybutyryl-CoA dehydratase (EC 4.2.1.55)	0	0	113	0.00918887
3-hydroxybutyryl-CoA dehydrogenase (EC 1.1.1.157)	0	0	848	0.0689572
3-hydroxyisobutyrate dehydrogenase (EC 1.1.1.31)	0	0	382	0.0310632
3-hydroxyisobutyryl-CoA hydrolase (EC 3.1.2.4)	0	0	406	0.0330149
3-hydroxypalmitoyl-[acyl-carrier-protein] dehydratase of FASI (EC 4.2.1.61)	0	0	2871	0.233462
3-isopropylmalate dehydratase large subunit (EC 4.2.1.33)	0	0	1420	0.115471
3-isopropylmalate dehydratase small subunit (EC 4.2.1.33)	0	0	713	0.0579793
3-isopropylmalate dehydrogenase (EC 1.1.1.85)	0	0	1194	0.097093
3-keto-5-aminohexanoate cleavage enzyme	0	0	132	0.0107339
3-ketoacyl-CoA thiolase (EC 2.3.1.16)	0	0	4970	0.404148
3-ketoacyl-CoA thiolase [isoleucine degradation] (EC 2.3.1.16)	0	0	865	0.0703396
3-methyl-2-oxobutanoate hydroxymethyltransferase (EC 2.1.2.11)	0	0	597	0.0485465
3-oxoacyl-[acyl-carrier-protein] reductase of FASI (EC 1.1.1.100)	0	0	2871	0.233462
3-oxoacyl-[acyl-carrier-protein] synthase of FASI (EC 2.3.1.41)	0	0	2871	0.233462
3-oxoacyl-[acyl-carrier-protein] synthase, KASII (EC 2.3.1.41)	0	0	781	0.0635089
3-oxoacyl-[acyl-carrier-protein] synthase, KASIII (EC 2.3.1.41)	0	0	229	0.0186217
3-oxoadipate CoA-transferase subunit A (EC 2.8.3.6)	0	0	14	0.00113844
3-phenylpropionate dioxygenase ferredoxin subunit	0	0	100	0.00813174
3-polyprenyl-4-hydroxybenzoate carboxy-lyase (EC 4.1.1.-)	0	0	22	0.00178898
3I,5I-cyclic-nucleotide phosphodiesterase (EC 3.1.4.17)	0	0	155	0.0126042
3I-phosphatase, 5I-polynucleotide kinase, phage-associated	0	0	53	0.00430982
3I-phosphoadenosine 5I-phosphosulfate sulfurtransferase DndC	0	0	15	0.00121976
3I-to-5I exoribonuclease RNase R	0	0	455	0.0369994
3I-to-5I oligoribonuclease (orn)	0	0	558	0.0453751
4-alpha-glucanotransferase (amylomaltase) (EC 2.4.1.25)	0	0	474	0.0385445
4-aminobutyraldehyde dehydrogenase (EC 1.2.1.19)	0	0	724	0.0588738
4-coumarate--CoA ligase 1 (EC 6.2.1.12)	0	0	39	0.00317138
4-diphosphocytidyl-2-C-methyl-D-erythritol kinase (EC 2.7.1.148)	0	0	363	0.0295182
4-hydroxy-2-oxovalerate aldolase (EC 4.1.3.-)	0	0	495	0.0402521
4-hydroxy-3-methylbut-2-enyl diphosphate reductase (EC 1.17.1.2)	0	0	989	0.0804229
4-hydroxybenzoate transporter	0	0	31	0.00252084
4-hydroxybenzoyl-CoA thioesterase family active site	0	0	75	0.00609881
4-hydroxyphenylacetate 3-monooxygenase (EC 1.14.13.3)	0	0	1	8.13174e-05
4-hydroxyproline epimerase (EC 5.1.1.8)	0	0	179	0.0145558
4-keto-6-deoxy-N-Acetyl-D-hexosaminyl-(Lipid carrier) aminotransferase	0	0	26	0.00211425
4-oxalocrotonate decarboxylase (EC 4.1.1.77)	0	0	46	0.0037406
4Fe-4S ferredoxin, iron-sulfur binding	0	0	187	0.0152064
5,10-methylenetetrahydrofolate reductase (EC 1.5.1.20)	0	0	106	0.00861965
5,6-dimethylbenzimidazole synthase, flavin destructase family	0	0	17	0.0013824
5-Enolpyruvylshikimate-3-phosphate synthase (EC 2.5.1.19)	0	0	816	0.066355
5-carboxymethyl-2-hydroxymuconate delta-isomerase (EC 5.3.3.10)	0	0	186	0.015125
5-carboxymethyl-2-hydroxymuconate semialdehyde dehydrogenase (EC 1.2.1.60)	0	0	193	0.0156943
5-carboxymethyl-2-oxo-hex-3- ene-1,7-dioate decarboxylase (EC 4.1.1.68)	0	0	529	0.0430169
5-deoxy-glucuronate isomerase (EC 5.3.1.-)	0	0	112	0.00910755
5-formyltetrahydrofolate cyclo-ligase (EC 6.3.3.2)	0	0	25	0.00203294
5-keto-2-deoxy-D-gluconate-6 phosphate aldolase [form 2] (EC 4.1.2.29)	0	0	106	0.00861965
5-keto-2-deoxygluconokinase (EC 2.7.1.92)	0	0	108	0.00878228
5-methyltetrahydropteroyltriglutamate--homocysteine methyltransferase (EC 2.1.1.14)	0	0	9	0.000731857
5-methylthioribose kinase (EC 2.7.1.100)	0	0	58	0.00471641
5I-methylthioadenosine nucleosidase (EC 3.2.2.16)	0	0	303	0.0246392
5I-methylthioadenosine phosphorylase (EC 2.4.2.28)	0	0	116	0.00943282
5I-nucleotidase (EC 3.1.3.5)	0	0	216	0.0175646
6 kDa early secretory antigenic target ESAT-6 (EsxA)	0	0	26	0.00211425
6,7-dimethyl-8-ribityllumazine synthase (EC 2.5.1.9)	0	0	275	0.0223623
6-phospho-beta-glucosidase (EC 3.2.1.86)	0	0	9	0.000731857
6-phosphofructokinase (EC 2.7.1.11)	0	0	643	0.0522871
6-phosphogluconate dehydrogenase, decarboxylating (EC 1.1.1.44)	0	0	906	0.0736736
6-phosphogluconolactonase (EC 3.1.1.31)	0	0	213	0.0173206
6-phosphogluconolactonase (EC 3.1.1.31), eukaryotic type	0	0	213	0.0173206
A/G-specific adenine glycosylase (EC 3.2.2.-)	0	0	132	0.0107339
AAA family ATPase, ESX-1 secretion system component Rv3868	0	0	581	0.0472454
ABC alpha-glucoside transporter, inner membrane subunit AglF	0	0	34	0.00276479
ABC transport system, sugar-binding protein	0	0	59	0.00479773
ABC transporter involved in cytochrome c biogenesis, CcmB subunit	0	0	547	0.0444806
ABC transporter multidrug efflux pump, fused ATP-binding domains	0	0	7	0.000569222
ABC transporter, periplasmic spermidine putrescine-binding protein PotD (TC 3.A.1.11.1)	0	0	553	0.0449685
ABC transporter, periplasmic substrate-binding protein YnjB	0	0	73	0.00593617
ABC-type multidrug transport system, ATPase component	0	0	615	0.0500102
ABC-type multidrug transport system, permease component	0	0	1103	0.0896931
ABC-type nitrate/sulfonate/bicarbonate transport systems, periplasmic components	0	0	5	0.000406587
ABC-type polar amino acid transport system, ATPase component	0	0	19	0.00154503
ABC-type sugar transport system, periplasmic binding protein YcjN	0	0	3	0.000243952
ABC-type sugar transport system, permease component	0	0	13	0.00105713
ADP-ribose pyrophosphatase (EC 3.6.1.13)	0	0	128	0.0104086
ADP-ribosylglycohydrolase YegU (EC 3.2.-.-)	0	0	20	0.00162635
AMP nucleosidase (EC 3.2.2.4)	0	0	1	8.13174e-05
ATP phosphoribosyltransferase (EC 2.4.2.17)	0	0	703	0.0571661
ATP phosphoribosyltransferase catalytic subunit (EC 2.4.2.17)	0	0	353	0.028705
ATP phosphoribosyltransferase regulatory subunit (EC 2.4.2.17)	0	0	373	0.0303314
ATP synthase B chain (EC 3.6.3.14)	0	0	255	0.0207359
ATP synthase BI chain (EC 3.6.3.14)	0	0	176	0.0143119
ATP synthase C chain (EC 3.6.3.14)	0	0	334	0.02716
ATP synthase alpha chain (EC 3.6.3.14)	0	0	1549	0.125961
ATP synthase delta chain (EC 3.6.3.14)	0	0	465	0.0378126
ATP synthase gamma chain (EC 3.6.3.14)	0	0	1229	0.0999391
ATP synthase protein I	0	0	162	0.0131734
ATP-dependent Clp protease ATP-binding subunit ClpX	0	0	1863	0.151494
ATP-dependent Clp protease adaptor protein ClpS	0	0	285	0.0231755
ATP-dependent Clp protease proteolytic subunit (EC 3.4.21.92)	0	0	1503	0.12222
ATP-dependent DNA helicase RecG (EC 3.6.1.-)	0	0	1456	0.118398
ATP-dependent DNA helicase RecQ	0	0	1181	0.0960359
ATP-dependent DNA helicase SCO5183	0	0	643	0.0522871
ATP-dependent DNA helicase SCO5184	0	0	916	0.0744867
ATP-dependent DNA helicase UvrD/PcrA, actinomycete paralog	0	0	1321	0.10742
ATP-dependent DNA ligase (EC 6.5.1.1)	0	0	1171	0.0952227
ATP-dependent DNA ligase (EC 6.5.1.1) LigC	0	0	117	0.00951414
ATP-dependent DNA ligase (EC 6.5.1.1) clustered with Ku protein, LigD	0	0	839	0.0682253
ATP-dependent nuclease, subunit A	0	0	925	0.0752186
ATP-dependent nuclease, subunit B	0	0	752	0.0611507
ATP-dependent protease La (EC 3.4.21.53)	0	0	1165	0.0947348
ATP-dependent protease La (EC 3.4.21.53) Type I	0	0	1165	0.0947348
ATPase YjeE, predicted to have essential role in cell wall biosynthesis	0	0	280	0.0227689
ATPase component NikO of energizing module of nickel ECF transporter	0	0	47	0.00382192
Acetaldehyde dehydrogenase, ethanolamine utilization cluster	0	0	28	0.00227689
Acetate kinase (EC 2.7.2.1)	0	0	200	0.0162635
Acetoacetyl-CoA reductase (EC 1.1.1.36)	0	0	78	0.00634276
Acetoacetyl-CoA synthetase (EC 6.2.1.16)	0	0	1151	0.0935963
Acetoin dehydrogenase E1 component alpha-subunit (EC 1.2.4.-)	0	0	95	0.00772515
Acetoin dehydrogenase E1 component beta-subunit (EC 1.2.4.-)	0	0	93	0.00756252
Acetolactate synthase small subunit (EC 2.2.1.6)	0	0	677	0.0550519
Acetolactate synthase, catabolic (EC 2.2.1.6)	0	0	67	0.00544827
Acetophenone carboxylase subunit Apc1	0	0	16	0.00130108
Acetyl-CoA acetyltransferase (EC 2.3.1.9)	0	0	3895	0.316731
Acetyl-CoA synthetase (ADP-forming) alpha and beta chains, putative	0	0	34	0.00276479
Acetyl-CoA:Cys-GlcN-Ins acetyltransferase, mycothiol synthase MshD	0	0	723	0.0587925
Acetyl-coenzyme A carboxyl transferase alpha chain (EC 6.4.1.2)	0	0	862	0.0700956
Acetyl-coenzyme A carboxyl transferase beta chain (EC 6.4.1.2)	0	0	862	0.0700956
Acetylornithine aminotransferase (EC 2.6.1.11)	0	0	599	0.0487091
Acetylornithine deacetylase (EC 3.5.1.16)	0	0	382	0.0310632
Aconitate hydratase (EC 4.2.1.3)	0	0	1735	0.141086
Acriflavin resistance protein	0	0	8	0.000650539
Acting phosphoribosylanthranilate isomerase (EC 5.3.1.24)	0	0	280	0.0227689
Acyl carrier protein of FASI	0	0	2871	0.233462
Acyl dehydratase	0	0	667	0.0542387
Acyl-CoA dehydrogenase IgrB	0	0	291	0.0236634
Acyl-CoA thioesterase II (EC 3.1.2.-)	0	0	1133	0.0921326
Acyl-[acyl-carrier-protein]--UDP-N-acetylglucosamine O-acyltransferase (EC 2.3.1.129)	0	0	403	0.0327709
Acylphosphate phosphohydrolase (EC 3.6.1.7), putative	0	0	26	0.00211425
Additional substrate-specific component NikN of nickel ECF transporter	0	0	4	0.00032527
Adenine phosphoribosyltransferase (EC 2.4.2.7)	0	0	115	0.0093515
Adenine-specific methyltransferase (EC 2.1.1.72)	0	0	5	0.000406587
Adenosine deaminase (EC 3.5.4.4)	0	0	363	0.0295182
Adenosine kinase (EC 2.7.1.20)	0	0	349	0.0283798
Adenosylcobinamide-phosphate guanylyltransferase (EC 2.7.7.62)	0	0	100	0.00813174
Adenosylcobinamide-phosphate synthase	0	0	73	0.00593617
Adenosylhomocysteinase (EC 3.3.1.1)	0	0	1545	0.125635
Adenylate kinase (EC 2.7.4.3)	0	0	474	0.0385445
Adenylosuccinate synthetase (EC 6.3.4.4)	0	0	2192	0.178248
Adenylyl-sulfate reductase [thioredoxin] (EC 1.8.4.10)	0	0	303	0.0246392
Agmatinase (EC 3.5.3.11)	0	0	263	0.0213865
Agmatine deiminase (EC 3.5.3.12)	0	0	374	0.0304127
Alanine racemase (EC 5.1.1.1)	0	0	868	0.0705835
Alanyl-tRNA synthetase (EC 6.1.1.7)	0	0	2386	0.194023
Alanyl-tRNA synthetase domain protein	0	0	15	0.00121976
Alcohol sulfotransferase (EC 2.8.2.2)	0	0	63	0.005123
Aldehyde dehydrogenase (EC 1.2.1.3)	0	0	4275	0.347632
Aldehyde dehydrogenase B (EC 1.2.1.22)	0	0	68	0.00552958
Aldehyde dehydrogenase in hypothetical Actinobacterial gene cluster	0	0	424	0.0344786
Aldose 1-epimerase (EC 5.1.3.3)	0	0	5	0.000406587
Alfa-L-rhamnosidase (EC 3.2.1.40)	0	0	64	0.00520431
Alkaline phosphatase (EC 3.1.3.1)	0	0	2	0.000162635
Alkanesulfonate monooxygenase (EC 1.14.14.5)	0	0	372	0.0302501
Alkanesulfonates transport system permease protein	0	0	4	0.00032527
Alkyl hydroperoxide reductase subunit C-like protein	0	0	536	0.0435861
Alkylated DNA repair protein AlkB	0	0	37	0.00300874
Alkylphosphonate utilization operon protein PhnA	0	0	117	0.00951414
Allantoinase (EC 3.5.2.5)	0	0	106	0.00861965
Allophanate hydrolase 2 subunit 1 (EC 3.5.1.54)	0	0	42	0.00341533
Allophanate hydrolase 2 subunit 2 (EC 3.5.1.54)	0	0	195	0.0158569
Alpha-D-GlcNAc alpha-1,2-L-rhamnosyltransferase (EC 2.4.1.-)	0	0	109	0.0088636
Alpha-N-arabinofuranosidase (EC 3.2.1.55)	0	0	8	0.000650539
Alpha-acetolactate decarboxylase (EC 4.1.1.5)	0	0	152	0.0123602
Alpha-amylase (EC 3.2.1.1)	0	0	323	0.0262655
Alpha-galactosidase (EC 3.2.1.22)	0	0	50	0.00406587
Alpha-galactosidase precursor (EC 3.2.1.22)	0	0	1	8.13174e-05
Alpha-glucosidase (EC 3.2.1.20)	0	0	269	0.0218744
Alpha-glucoside transport ATP-binding protein AglK	0	0	0	0
Alpha-glucoside transport system permease protein AglG	0	0	20	0.00162635
Alpha-glucosides-binding periplasmic protein AglE precursor	0	0	282	0.0229315
Alpha-mannosidase (EC 3.2.1.24)	0	0	1793	0.145802
Alpha-xylosidase (EC 3.2.1.-)	0	0	38	0.00309006
Alternative dihydrofolate reductase 3	0	0	7	0.000569222
Amidophosphoribosyltransferase (EC 2.4.2.14)	0	0	1759	0.143037
Amino acid permease in hypothetical Actinobacterial gene cluster	0	0	187	0.0152064
Amino acid/metabolite permease in hypothetical Actinobacterial gene cluster	0	0	450	0.0365928
Aminodeoxychorismate lyase (EC 4.1.3.38)	0	0	1105	0.0898557
Aminomethyltransferase (glycine cleavage system T protein) (EC 2.1.2.10)	0	0	747	0.0607441
Aminopeptidase C (EC 3.4.22.40)	0	0	99	0.00805042
Aminopeptidase S (Leu, Val, Phe, Tyr preference) (EC 3.4.11.24)	0	0	238	0.0193535
Aminopeptidase YpdF (MP-, MA-, MS-, AP-, NP- specific)	0	0	341	0.0277292
Ammonium transporter family	0	0	387	0.0314698
Anaerobic dehydrogenases, typically selenocysteine-containing	0	0	166	0.0134987
Anaerobic dimethyl sulfoxide reductase chain B (EC 1.8.99.-)	0	0	20	0.00162635
Anaerobic dimethyl sulfoxide reductase chain C (EC 1.8.99.-)	0	0	29	0.0023582
Anthranilate phosphoribosyltransferase (EC 2.4.2.18)	0	0	503	0.0409027
Anthranilate synthase, amidotransferase component (EC 4.1.3.27)	0	0	397	0.032283
Anthranilate synthase, aminase component (EC 4.1.3.27)	0	0	1220	0.0992072
Antigen 85-A precursor (85A) (Antigen 85 complex A) (Ag85A) (Mycolyl transferase 85A) (EC 2.3.1.-)	0	0	232	0.0188656
Antigen 85-B precursor (85B) (Extracellular alpha-antigen) (Antigen 85 complex B) (Ag85B) (Mycolyl transferase 85B) (EC 2.3.1.-)	0	0	13	0.00105713
Antigen 85-C precursor (85C) (Antigen 85 complex C) (Ag85C) (Mycolyl transferase 85C) (EC 2.3.1.-)	0	0	891	0.0724538
Antitoxin 1	0	0	30	0.00243952
Antitoxin 1a	0	0	4	0.00032527
Apolipoprotein N-acyltransferase (EC 2.3.1.-)	0	0	808	0.0657045
Aquaporin Z	0	0	184	0.0149624
Arabinose operon regulatory protein	0	0	190	0.0154503
Arginase (EC 3.5.3.1)	0	0	11	0.000894491
Arginine decarboxylase (EC 4.1.1.19)	0	0	293	0.023826
Arginine decarboxylase (EC 4.1.1.19) / Lysine decarboxylase (EC 4.1.1.18)	0	0	293	0.023826
Arginine deiminase (EC 3.5.3.6)	0	0	583	0.047408
Arginine pathway regulatory protein ArgR, repressor of arg regulon	0	0	158	0.0128482
Argininosuccinate synthase (EC 6.3.4.5)	0	0	1768	0.143769
Arogenate dehydrogenase (EC 1.3.1.43)	0	0	367	0.0298435
Aromatase WhiE VI	0	0	0	0
Aromatic amino acid transport protein AroP	0	0	71	0.00577354
Aromatic hydrocarbon utilization transcriptional regulator CatR (LysR family)	0	0	188	0.0152877
Aromatic ring-opening dioxygenase	0	0	128	0.0104086
Aromatic-L-amino-acid decarboxylase (EC 4.1.1.28)	0	0	272	0.0221183
Arrested fork binding	0	0	37	0.00300874
Arsenate reductase (EC 1.20.4.1)	0	0	458	0.0372434
Arsenic efflux pump protein	0	0	18	0.00146371
Arsenical resistance operon repressor	0	0	213	0.0173206
Arsenical-resistance protein ACR3	0	0	154	0.0125229
Aspartate ammonia-lyase (EC 4.3.1.1)	0	0	45	0.00365928
Aspartate racemase (EC 5.1.1.13)	0	0	35	0.00284611
Aspartate-semialdehyde dehydrogenase (EC 1.2.1.11)	0	0	848	0.0689572
Aspartyl-tRNA synthetase (EC 6.1.1.12)	0	0	933	0.0758691
Aspartyl-tRNA(Asn) amidotransferase subunit A (EC 6.3.5.6)	0	0	989	0.0804229
Aspartyl-tRNA(Asn) amidotransferase subunit B (EC 6.3.5.6)	0	0	1560	0.126855
Aspartyl-tRNA(Asn) amidotransferase subunit C (EC 6.3.5.6)	0	0	113	0.00918887
Aspartyl-tRNA(Asn) synthetase (EC 6.1.1.23)	0	0	933	0.0758691
Assimilatory nitrate reductase large subunit (EC:1.7.99.4)	0	0	134	0.0108965
Autolysis histidine kinase LytS	0	0	14	0.00113844
B12 binding domain of Methylmalonyl-CoA mutase (EC 5.4.99.2)	0	0	131	0.0106526
BAT1-like	0	0	450	0.0365928
Bacterial proteasome-activating AAA-ATPase (PAN)	0	0	2238	0.181988
Bacterioferritin	0	0	52	0.00422851
Believed to be an alternative form of N-formylglutamate deformylase (EC 3.5.1.68), but experimentally invalidated	0	0	9	0.000731857
Benzoylformate decarboxylase (EC 4.1.1.7)	0	0	15	0.00121976
Beta-carotene ketolase (EC 1.14.-.-)	0	0	993	0.0807482
Beta-galactosidase (EC 3.2.1.23)	0	0	895	0.0727791
Beta-glucosidase (EC 3.2.1.21)	0	0	873	0.0709901
Beta-hexosaminidase (EC 3.2.1.52)	0	0	305	0.0248018
Beta-ketoadipate enol-lactone hydrolase (EC 3.1.1.24)	0	0	48	0.00390324
Beta-ketoadipyl CoA thiolase (EC 2.3.1.-)	0	0	38	0.00309006
Beta-lactamase	0	0	2784	0.226388
Beta-lactamase (EC 3.5.2.6)	0	0	417	0.0339094
Beta-lactamase class C and other penicillin binding proteins	0	0	982	0.0798537
Beta-phosphoglucomutase (EC 5.4.2.6)	0	0	2	0.000162635
Beta-xylosidase (EC 3.2.1.37)	0	0	4	0.00032527
Betaine aldehyde dehydrogenase (EC 1.2.1.8)	0	0	625	0.0508234
Bifunctional PLP-dependent enzyme with beta-cystathionase and maltose regulon repressor activities	0	0	0	0
Bile acid 7-alpha dehydratase BaiE (EC 4.2.1.106)	0	0	127	0.0103273
Biosynthetic Aromatic amino acid aminotransferase alpha (EC 2.6.1.57)	0	0	59	0.00479773
Biotin carboxyl carrier protein	0	0	1719	0.139785
Biotin carboxyl carrier protein of acetyl-CoA carboxylase	0	0	1601	0.130189
Biotin carboxyl carrier protein of methylcrotonyl-CoA carboxylase	0	0	61	0.00496036
Biotin carboxylase of acetyl-CoA carboxylase (EC 6.3.4.14)	0	0	1601	0.130189
Biotin synthase (EC 2.8.1.6)	0	0	275	0.0223623
Biotin synthesis protein bioC	0	0	145	0.011791
Biotin-protein ligase (EC 6.3.4.15)	0	0	236	0.0191909
Bis(5I-nucleosyl)-tetraphosphatase (asymmetrical) (EC 3.6.1.17)	0	0	121	0.00983941
Branched-chain acyl-CoA dehydrogenase (EC 1.3.99.12)	0	0	26	0.00211425
Branched-chain alpha-keto acid dehydrogenase, E1 component, alpha subunit (EC 1.2.4.4)	0	0	9	0.000731857
Branched-chain alpha-keto acid dehydrogenase, E1 component, beta subunit (EC 1.2.4.4)	0	0	10	0.000813174
Branched-chain amino acid ABC transporter, amino acid-binding protein (TC 3.A.1.4.1)	0	0	2073	0.168571
Branched-chain amino acid transport ATP-binding protein LivF (TC 3.A.1.4.1)	0	0	801	0.0651352
Branched-chain amino acid transport ATP-binding protein LivG (TC 3.A.1.4.1)	0	0	936	0.0761131
Branched-chain amino acid transport system permease protein LivM (TC 3.A.1.4.1)	0	0	1441	0.117178
CDP-diacylglycerol--glycerol-3-phosphate 3-phosphatidyltransferase (EC 2.7.8.5)	0	0	1503	0.12222
CDP-diacylglycerol--serine O-phosphatidyltransferase (EC 2.7.8.8)	0	0	19	0.00154503
CDP-glycerol:poly(glycerophosphate) glycerophosphotransferase (EC 2.7.8.12)	0	0	81	0.00658671
CO dehydrogenases maturation factor, CoxF family	0	0	327	0.0265908
COG0009 YrdC subfamily, required for N6-threonylcarbamoyl adenosine t(6)A37 modification in tRNA	0	0	131	0.0106526
COG0536: GTP-binding protein Obg	0	0	1255	0.102053
COG1272: Predicted membrane protein hemolysin III homolog	0	0	515	0.0418785
COG1306 predicted glycoside hydrolase	0	0	14	0.00113844
COG1399 protein, clustered with ribosomal protein L32p	0	0	570	0.0463509
COG1496: Uncharacterized conserved protein	0	0	318	0.0258589
COG1565: Uncharacterized conserved protein	0	0	163	0.0132547
COG2071: predicted glutamine amidotransferases in hypothetical Actinobacterial gene cluster	0	0	134	0.0108965
COG2152 predicted glycoside hydrolase	0	0	2	0.000162635
COG2740: Predicted nucleic-acid-binding protein implicated in transcription termination	0	0	5	0.000406587
COG2907: Amine oxidase, flavin-containing	0	0	53	0.00430982
COG3866 Pectate lyase	0	0	512	0.0416345
CRISPR-associated helicase Cas3	0	0	3	0.000243952
CTP:molybdopterin cytidylyltransferase	0	0	264	0.0214678
Cadmium efflux system accessory protein	0	0	10	0.000813174
Candidate substrate-specific domain of ECF transporters in Mycobacteria	0	0	426	0.0346412
Capsular polysaccharide synthesis enzyme Cap5F	0	0	3	0.000243952
Carbamate kinase (EC 2.7.2.2)	0	0	19	0.00154503
Carbamoyl-phosphate synthase small chain (EC 6.3.5.5)	0	0	952	0.0774142
Carbon monoxide dehydrogenase F protein	0	0	137	0.0111405
Carbon monoxide dehydrogenase form I, large chain( EC:1.2.99.2 )	0	0	38	0.00309006
Carbon monoxide dehydrogenase medium chain (EC 1.2.99.2)	0	0	553	0.0449685
Carbon monoxide dehydrogenase small chain (EC 1.2.99.2)	0	0	83	0.00674934
Carbon storage regulator	0	0	12	0.000975809
Carbonic anhydrases/acetyltransferases, isoleucine patch superfamily	0	0	44	0.00357797
Carboxypeptidase T (EC 3.4.17.18)	0	0	62	0.00504168
Carotenoid cis-trans isomerase (EC 5.2.-.-)	0	0	12	0.000975809
Catalase (EC 1.11.1.6)	0	0	578	0.0470015
Cation efflux system protein CusA	0	0	2	0.000162635
CblZ, a non-orthologous displasment for Alpha-ribazole-5I-phosphate phosphatase	0	0	390	0.0317138
Cell division inhibitor	0	0	579	0.0470828
Cell division protein FtsQ	0	0	700	0.0569222
Cell division protein FtsQ homolog	0	0	157	0.0127668
Cell division protein FtsW	0	0	2886	0.234682
Cell division protein FtsX	0	0	1083	0.0880668
Cell division protein FtsZ (EC 3.4.24.-)	0	0	2030	0.165074
Cell division protein MraZ	0	0	329	0.0267534
Chaperone protein DnaK	0	0	3212	0.261192
Chaperone protein HtpG	0	0	240	0.0195162
Chemotaxis regulator - transmits chemoreceptor signals to flagelllar motor components CheY	0	0	115	0.0093515
Chitin binding protein	0	0	14	0.00113844
Chitinase (EC 3.2.1.14)	0	0	1368	0.111242
ChlD component of cobalt chelatase involved in B12 biosynthesis	0	0	298	0.0242326
ChlI component of cobalt chelatase involved in B12 biosynthesis	0	0	298	0.0242326
Choline dehydrogenase (EC 1.1.99.1)	0	0	725	0.0589551
Choline kinase (EC 2.7.1.32)	0	0	55	0.00447246
Choline-sulfatase (EC 3.1.6.6)	0	0	2844	0.231267
Chorismate mutase I (EC 5.4.99.5)	0	0	28	0.00227689
Chorismate mutase II (EC 5.4.99.5)	0	0	104	0.00845701
Chorismate synthase (EC 4.2.3.5)	0	0	1227	0.0997765
Chromosome (plasmid) partitioning protein ParB	0	0	964	0.07839
Chromosome partition protein smc	0	0	3408	0.27713
Circadian phase modifier	0	0	0	0
Cob(I)alamin adenosyltransferase (EC 2.5.1.17)	0	0	86	0.0069933
Cob(I)alamin adenosyltransferase PduO (EC 2.5.1.17)	0	0	451	0.0366742
CobN component of cobalt chelatase involved in B12 biosynthesis	0	0	1231	0.100102
Cobalamin biosynthesis protein BluB	0	0	17	0.0013824
Cobalamin biosynthesis protein CobG	0	0	197	0.0160195
Cobalamin synthase	0	0	94	0.00764384
Cobalt-containing nitrile hydratase subunit alpha (EC 4.2.1.84)	0	0	7	0.000569222
Cobalt-containing nitrile hydratase subunit beta (EC 4.2.1.84)	0	0	6	0.000487904
Cobalt-precorrin-2 C20-methyltransferase (EC 2.1.1.130)	0	0	291	0.0236634
Cobalt-precorrin-3b C17-methyltransferase	0	0	291	0.0236634
Cobalt-precorrin-4 C11-methyltransferase (EC 2.1.1.133)	0	0	207	0.0168327
Cobalt-precorrin-6x reductase (EC 1.3.1.54)	0	0	67	0.00544827
Cobalt-precorrin-6y C15-methyltransferase [decarboxylating] (EC 2.1.1.-)	0	0	267	0.0217117
Cobalt-precorrin-6y C5-methyltransferase (EC 2.1.1.-)	0	0	267	0.0217117
Cobalt-zinc-cadmium resistance protein	0	0	583	0.047408
Cobalt-zinc-cadmium resistance protein CzcA	0	0	2	0.000162635
Cobalt-zinc-cadmium resistance protein CzcD	0	0	511	0.0415532
Cobyrinic acid A,C-diamide synthase	0	0	265	0.0215491
Coenzyme A disulfide reductase	0	0	56	0.00455377
Coenzyme F420-0:L-glutamate ligase	0	0	712	0.057898
Coenzyme F420-1:L-glutamate ligase	0	0	712	0.057898
Coenzyme PQQ synthesis protein E	0	0	85	0.00691198
Cold shock protein CspA	0	0	118	0.00959545
Cold shock protein CspC	0	0	224	0.0182151
Cold-shock DEAD-box protein A	0	0	1487	0.120919
Colicin V production protein	0	0	9	0.000731857
ComM-related protein	0	0	429	0.0348852
Competence protein F homolog, phosphoribosyltransferase domain	0	0	73	0.00593617
Competence/damage-inducible protein CinA	0	0	827	0.0672495
Conjugative transfer protein TrbL	0	0	13	0.00105713
Conserved protein IgrD	0	0	101	0.00821306
Copper chaperone	0	0	46	0.0037406
Copper metallochaperone, bacterial analog of Cox17 protein	0	0	50	0.00406587
Copper resistance protein D	0	0	1463	0.118967
Coproporphyrinogen III oxidase, oxygen-independent (EC 1.3.99.22)	0	0	11	0.000894491
Crossover junction endodeoxyribonuclease RuvC (EC 3.1.22.4)	0	0	301	0.0244765
Crotonobetainyl-CoA dehydrogenase (EC 1.3.99.-)	0	0	308	0.0250458
CrtT-methyltransferase-like protein	0	0	46	0.0037406
CrtV-methyltransferase-like protein	0	0	173	0.0140679
Cyanophycinase (EC 3.4.15.6)	0	0	424	0.0344786
Cyanophycinase (EC 3.4.15.6) dimer	0	0	424	0.0344786
Cyanophycinase 2 (EC 3.4.15.6)	0	0	16	0.00130108
Cyclopropane-fatty-acyl-phospholipid synthase 1, CmaA1 (EC 2.1.1.79)	0	0	235	0.0191096
Cyclopropane-fatty-acyl-phospholipid synthase 2, CmaA2 (EC 2.1.1.79)	0	0	427	0.0347225
Cystathionine gamma-lyase (EC 4.4.1.1)	0	0	929	0.0755439
Cystathionine gamma-synthase (EC 2.5.1.48)	0	0	141	0.0114658
Cysteine desulfurase (EC 2.8.1.7)	0	0	2171	0.17654
Cysteine desulfurase (EC 2.8.1.7), SufS subfamily	0	0	844	0.0686319
Cysteine synthase (EC 2.5.1.47)	0	0	1424	0.115796
Cysteine synthase A (EC 2.5.1.47)	0	0	5	0.000406587
Cysteine synthase B (EC 2.5.1.47)	0	0	208	0.016914
Cysteinyl-tRNA synthetase (EC 6.1.1.16)	0	0	1383	0.112462
Cytidine deaminase (EC 3.5.4.5)	0	0	140	0.0113844
Cytidylate kinase (EC 2.7.4.14)	0	0	114	0.00927018
Cytochrome c heme lyase subunit CcmF	0	0	889	0.0722912
Cytochrome c oxidase (B(O/a)3-type) chain II (EC 1.9.3.1)	0	0	5	0.000406587
Cytochrome c oxidase polypeptide II (EC 1.9.3.1)	0	0	1590	0.129295
Cytochrome c oxidase polypeptide III (EC 1.9.3.1)	0	0	880	0.0715593
Cytochrome c-type biogenesis protein CcdA (DsbD analog)	0	0	984	0.0800163
Cytochrome c-type biogenesis protein CcmC, putative heme lyase for CcmE	0	0	760	0.0618012
Cytochrome c-type biogenesis protein CcmE, heme chaperone	0	0	168	0.0136613
Cytochrome c-type biogenesis protein CcmG/DsbE, thiol:disulfide oxidoreductase	0	0	24	0.00195162
Cytochrome c-type biogenesis protein CcsA/ResC	0	0	310	0.0252084
Cytochrome c551/c552	0	0	83	0.00674934
Cytochrome d ubiquinol oxidase subunit I (EC 1.10.3.-)	0	0	686	0.0557837
Cytochrome d ubiquinol oxidase subunit II (EC 1.10.3.-)	0	0	58	0.00471641
Cytochrome oxidase biogenesis protein Sco1/SenC/PrrC, putative copper metallochaperone	0	0	95	0.00772515
Cytochrome oxidase biogenesis protein Surf1, facilitates heme A insertion	0	0	435	0.0353731
Cytosine deaminase (EC 3.5.4.1)	0	0	31	0.00252084
Cytosine/purine/uracil/thiamine/allantoin permease family protein	0	0	205	0.0166701
Cytosol aminopeptidase PepA (EC 3.4.11.1)	0	0	754	0.0613133
D-2-hydroxyglutarate dehydrogenase	0	0	20	0.00162635
D-alanine--D-alanine ligase (EC 6.3.2.4)	0	0	797	0.06481
D-alanine--D-alanine ligase A (EC 6.3.2.4)	0	0	2	0.000162635
D-alanine--D-alanine ligase B (EC 6.3.2.4)	0	0	21	0.00170767
D-alanyl-D-alanine carboxypeptidase (EC 3.4.16.4)	0	0	1902	0.154666
D-amino acid dehydrogenase small subunit (EC 1.4.99.1)	0	0	25	0.00203294
D-amino-acid oxidase (EC 1.4.3.3)	0	0	20	0.00162635
D-beta-hydroxybutyrate dehydrogenase (EC 1.1.1.30)	0	0	559	0.0454564
D-glycero-D-manno-heptose 1,7-bisphosphate phosphatase (EC 3.1.1.-)	0	0	15	0.00121976
D-glycero-D-manno-heptose 1-phosphate guanosyltransferase	0	0	488	0.0396829
D-lactate dehydrogenase (EC 1.1.1.28)	0	0	47	0.00382192
D-tyrosyl-tRNA(Tyr) deacylase	0	0	199	0.0161822
D-xylose transport ATP-binding protein XylG	0	0	251	0.0204107
DNA polymerase III beta subunit (EC 2.7.7.7)	0	0	2177	0.177028
DNA polymerase III delta prime subunit (EC 2.7.7.7)	0	0	342	0.0278106
DNA polymerase III delta subunit (EC 2.7.7.7)	0	0	461	0.0374873
DNA polymerase III epsilon subunit (EC 2.7.7.7)	0	0	741	0.0602562
DNA polymerase III subunits gamma and tau (EC 2.7.7.7)	0	0	793	0.0644847
DNA polymerase IV (EC 2.7.7.7)	0	0	964	0.07839
DNA polymerase-like protein PA0670	0	0	357	0.0290303
DNA recombination and repair protein RecF	0	0	806	0.0655418
DNA recombination and repair protein RecO	0	0	445	0.0361862
DNA repair protein RadA	0	0	1215	0.0988006
DNA repair protein RecN	0	0	945	0.0768449
DNA topoisomerase IB (poxvirus type) (EC 5.99.1.2)	0	0	12	0.000975809
DNA-3-methyladenine glycosylase (EC 3.2.2.20)	0	0	128	0.0104086
DNA-3-methyladenine glycosylase II (EC 3.2.2.21)	0	0	5	0.000406587
DNA-binding heavy metal response regulator	0	0	17	0.0013824
DNA-binding protein HBsu	0	0	19	0.00154503
DNA-binding protein HU	0	0	23	0.0018703
DNA-binding protein HU-alpha	0	0	23	0.0018703
DNA-binding response regulator ResD	0	0	9	0.000731857
DNA-cytosine methyltransferase (EC 2.1.1.37)	0	0	63	0.005123
DNA-directed RNA polymerase omega subunit (EC 2.7.7.6)	0	0	114	0.00927018
DNA-directed RNA polymerase specialized sigma subunit, sigma24-like	0	0	34	0.00276479
DUF1794	0	0	215	0.0174832
Deacetylases, including yeast histone deacetylase and acetoin utilization protein	0	0	232	0.0188656
Death on curing protein, Doc toxin	0	0	171	0.0139053
Deblocking aminopeptidase (EC 3.4.11.-)	0	0	245	0.0199228
DedA family protein paralog	0	0	276	0.0224436
DedA protein	0	0	372	0.0302501
Delta(3)-cis-delta(2)-trans-enoyl-CoA isomerase (EC 5.3.3.8)	0	0	77	0.00626144
Delta-1-pyrroline-5-carboxylate dehydrogenase (EC 1.5.1.12)	0	0	122	0.00992072
Deoxyribose-phosphate aldolase (EC 4.1.2.4)	0	0	188	0.0152877
Deoxyuridine 5I-triphosphate nucleotidohydrolase (EC 3.6.1.23)	0	0	343	0.0278919
Dephospho-CoA kinase (EC 2.7.1.24)	0	0	500	0.0406587
Dethiobiotin synthetase (EC 6.3.3.3)	0	0	25	0.00203294
Di-/tripeptide transporter	0	0	283	0.0230128
Diaminopimelate decarboxylase (EC 4.1.1.20)	0	0	1009	0.0820493
Diaminopimelate epimerase (EC 5.1.1.7)	0	0	614	0.0499289
Dihydrodipicolinate reductase (EC 1.3.1.26)	0	0	600	0.0487904
Dihydrodipicolinate synthase (EC 4.2.1.52)	0	0	1027	0.083513
Dihydroflavonol-4-reductase (EC 1.1.1.219)	0	0	210	0.0170767
Dihydrofolate reductase (EC 1.5.1.3)	0	0	139	0.0113031
Dihydrolipoamide acetyltransferase component (E2) of acetoin dehydrogenase complex (EC 2.3.1.-)	0	0	63	0.005123
Dihydrolipoamide acetyltransferase component of pyruvate dehydrogenase complex (EC 2.3.1.12)	0	0	497	0.0404148
Dihydrolipoamide acyltransferase component of branched-chain alpha-keto acid dehydrogenase complex (EC 2.3.1.168)	0	0	283	0.0230128
Dihydrolipoamide dehydrogenase (EC 1.8.1.4)	0	0	1868	0.151901
Dihydrolipoamide dehydrogenase of branched-chain alpha-keto acid dehydrogenase (EC 1.8.1.4)	0	0	236	0.0191909
Dihydrolipoamide dehydrogenase of pyruvate dehydrogenase complex (EC 1.8.1.4)	0	0	7	0.000569222
Dihydroneopterin aldolase (EC 4.1.2.25)	0	0	228	0.0185404
Dihydroorotase (EC 3.5.2.3)	0	0	874	0.0710714
Dihydroorotate dehydrogenase (EC 1.3.3.1)	0	0	117	0.00951414
Dihydroorotate dehydrogenase electron transfer subunit (EC 1.3.3.1)	0	0	297	0.0241513
Dihydropteroate synthase (EC 2.5.1.15)	0	0	386	0.0313885
Dihydropyrimidinase (EC 3.5.2.2)	0	0	258	0.0209799
Dihydroxy-acid dehydratase (EC 4.2.1.9)	0	0	1382	0.112381
Dihydroxyacetone kinase, ATP-dependent (EC 2.7.1.29)	0	0	29	0.0023582
Dimethyladenosine transferase (EC 2.1.1.-)	0	0	676	0.0549706
Dimethylglycine N-methyltransferase	0	0	1	8.13174e-05
DinG family ATP-dependent helicase YoaA	0	0	1343	0.109209
Dipeptide transport ATP-binding protein DppD (TC 3.A.1.5.2)	0	0	52	0.00422851
Dipeptide transport ATP-binding protein DppF (TC 3.A.1.5.2)	0	0	99	0.00805042
Dipeptide transport system permease protein DppB (TC 3.A.1.5.2)	0	0	59	0.00479773
Dipeptide transport system permease protein DppC (TC 3.A.1.5.2)	0	0	278	0.0226062
Dipeptidyl carboxypeptidase Dcp (EC 3.4.15.5)	0	0	10	0.000813174
Duplicated ATPase component BL0693 of energizing module of predicted ECF transporter	0	0	2	0.000162635
Duplicated ATPase component CbrU of energizing module of predicted cobalamin ECF transporter	0	0	616	0.0500915
Duplicated ATPase component of energizing module of predicted ECF transporter in Mycobacteria	0	0	426	0.0346412
ECF sigma factor	0	0	210	0.0170767
ElaA protein	0	0	138	0.0112218
Electron transfer flavoprotein, alpha subunit	0	0	784	0.0637528
Electron transport complex protein RnfB	0	0	39	0.00317138
Encapsulating protein for a DyP-type peroxidase or ferritin-like protein oligomers	0	0	32	0.00260216
Endo-1,4-beta-xylanase A precursor (EC 3.2.1.8)	0	0	85	0.00691198
Endonuclease III (EC 4.2.99.18)	0	0	504	0.040984
Endoribonuclease L-PSP	0	0	86	0.0069933
Enolase (EC 4.2.1.11)	0	0	823	0.0669242
Enoyl coenzyme A hydratase IgrE	0	0	142	0.0115471
Enoyl-CoA hydratase [valine degradation] (EC 4.2.1.17)	0	0	145	0.011791
Enoyl-[acyl-carrier-protein] reductase [FMN] (EC 1.3.1.9)	0	0	1511	0.122871
Enoyl-[acyl-carrier-protein] reductase [NADH] (EC 1.3.1.9)	0	0	566	0.0460257
Enoyl-[acyl-carrier-protein] reductase [NADPH] (EC 1.3.1.10)	0	0	10	0.000813174
Enoyl-[acyl-carrier-protein] reductase of FASI (EC 1.3.1.9)	0	0	2871	0.233462
Epi-inositol hydrolase (EC 3.7.1.-)	0	0	21	0.00170767
Ethanolamine permease	0	0	11	0.000894491
Excinuclease ABC subunit A	0	0	2438	0.198252
Exodeoxyribonuclease V alpha chain (EC 3.1.11.5)	0	0	1153	0.093759
Exodeoxyribonuclease V gamma chain (EC 3.1.11.5)	0	0	2125	0.172799
Exodeoxyribonuclease VII large subunit (EC 3.1.11.6)	0	0	718	0.0583859
Exodeoxyribonuclease VII small subunit (EC 3.1.11.6)	0	0	89	0.00723725
Exonuclease SbcC	0	0	550	0.0447246
Exonuclease SbcD	0	0	218	0.0177272
F420-dependent N(5),N(10)-methylenetetrahydromethanopterin reductase (EC 1.5.99.11)	0	0	561	0.0456191
FIG000506: Predicted P-loop-containing kinase	0	0	595	0.0483839
FIG000557: hypothetical protein co-occurring with RecR	0	0	100	0.00813174
FIG001571: Hypothetical protein	0	0	114	0.00927018
FIG001886: Cytoplasmic hypothetical protein	0	0	346	0.0281358
FIG001960: FtsZ-interacting protein related to cell division	0	0	193	0.0156943
FIG002813: LPPG:FO 2-phospho-L-lactate transferase like, CofD-like	0	0	373	0.0303314
FIG002958: hypothetical protein	0	0	1	8.13174e-05
FIG002984: FAD-dependent pyridine nucleotide-disulphide oxidoreductase	0	0	28	0.00227689
FIG003879: Predicted amidohydrolase	0	0	172	0.0139866
FIG004453: protein YceG like	0	0	995	0.0809108
FIG005666: putative helicase	0	0	2364	0.192234
FIG011178: rRNA methylase	0	0	214	0.0174019
FIG019733: possible DNA-binding protein	0	0	1589	0.129213
FIG042796: Hypothetical protein	0	0	336	0.0273226
FIG048548: ATP synthase protein I2	0	0	145	0.011791
FIG049476: HIT family protein	0	0	345	0.0280545
FIG053954: Probable conserved membrane protein	0	0	58	0.00471641
FIG068086: hypothetical protein	0	0	451	0.0366742
FIG097052: Sugar transporter	0	0	50	0.00406587
FIG143263: Glycosyl transferase	0	0	331	0.0269161
FIG146085: 3I-to-5I oligoribonuclease A, Bacillus type	0	0	761	0.0618825
FMN adenylyltransferase (EC 2.7.7.2)	0	0	813	0.0661111
Fe-S-cluster-containing hydrogenase components 1	0	0	109	0.0088636
Ferredoxin reductase	0	0	1173	0.0953853
Ferredoxin, 2Fe-2S	0	0	62	0.00504168
Ferredoxin--NADP(+) reductase, actinobacterial (eukaryote-like) type (EC 1.18.1.2)	0	0	943	0.0766823
Ferredoxin--sulfite reductase (EC 1.8.7.1)	0	0	545	0.044318
Ferredoxin-dependent glutamate synthase (EC 1.4.7.1)	0	0	423	0.0343973
Ferric iron ABC transporter, ATP-binding protein	0	0	338	0.0274853
Ferric iron ABC transporter, iron-binding protein	0	0	93	0.00756252
Ferric iron ABC transporter, permease protein	0	0	158	0.0128482
Ferric uptake regulation protein	0	0	168	0.0136613
Ferric uptake regulation protein FUR	0	0	168	0.0136613
Ferrochelatase, protoheme ferro-lyase (EC 4.99.1.1)	0	0	392	0.0318764
Ferrous iron transport periplasmic protein EfeO, contains peptidase-M75 domain and (frequently) cupredoxin-like domain	0	0	12	0.000975809
Ferrous iron transport permease EfeU	0	0	99	0.00805042
Ferrous iron transport protein B	0	0	86	0.0069933
Fibronectin-binding protein	0	0	74	0.00601749
Flagellar assembly protein FliH	0	0	70	0.00569222
Flagellar biosynthesis protein FliQ	0	0	11	0.000894491
Flagellar hook protein FlgE	0	0	2	0.000162635
Flagellar hook-associated protein FlgK	0	0	4	0.00032527
Flagellar hook-length control protein FliK	0	0	332	0.0269974
Flagellar synthesis regulator FleN	0	0	101	0.00821306
Flavin reductase (EC 1.5.1.30)	0	0	7	0.000569222
Flavodoxin	0	0	761	0.0618825
Flavodoxin reductases (ferredoxin-NADPH reductases) family 1	0	0	759	0.0617199
Flavohemoprotein	0	0	215	0.0174832
Flavohemoprotein (Hemoglobin-like protein) (Flavohemoglobin) (Nitric oxide dioxygenase) (EC 1.14.12.17)	0	0	215	0.0174832
Flp pilus assembly protein TadB	0	0	207	0.0168327
Formaldehyde dehydrogenase MscR, NAD/mycothiol-dependent (EC 1.2.1.66)	0	0	428	0.0348039
Formamidopyrimidine-DNA glycosylase (EC 3.2.2.23)	0	0	1562	0.127018
Formate dehydrogenase O gamma subunit (EC 1.2.1.2)	0	0	117	0.00951414
Formate dehydrogenase-O, major subunit (EC 1.2.1.2)	0	0	426	0.0346412
Formate hydrogenlyase subunit 7	0	0	39	0.00317138
Formate--tetrahydrofolate ligase (EC 6.3.4.3)	0	0	2	0.000162635
Formiminoglutamic iminohydrolase (EC 3.5.3.13)	0	0	12	0.000975809
Formyltetrahydrofolate deformylase (EC 3.5.1.10)	0	0	293	0.023826
Fructokinase (EC 2.7.1.4)	0	0	57	0.00463509
Fructose ABC transporter, ATP-binding component FrcA	0	0	90	0.00731857
Fructose ABC transporter, substrate-binding component FrcB	0	0	65	0.00528563
Fructose-1,6-bisphosphatase, GlpX type (EC 3.1.3.11)	0	0	804	0.0653792
Fructose-6-phosphate phosphoketolase (EC 4.1.2.22)	0	0	596	0.0484652
Fructose-bisphosphate aldolase class II (EC 4.1.2.13)	0	0	475	0.0386258
FtsK/SpoIIIE family protein Rv3870, component of ESX-1 secretion system	0	0	57	0.00463509
FtsK/SpoIIIE family protein Rv3871, component of ESX-1 secretion system	0	0	51	0.00414719
Fumarate hydratase class I, aerobic (EC 4.2.1.2)	0	0	1	8.13174e-05
Fumarylacetoacetase (EC 3.7.1.2)	0	0	99	0.00805042
Fumarylacetoacetate hydrolase family protein	0	0	50	0.00406587
G:T/U mismatch-specific uracil/thymine DNA-glycosylase	0	0	25	0.00203294
GCN5-related N-acetyltransferase, FIGfam019367	0	0	224	0.0182151
GDP-L-fucose synthetase (EC 1.1.1.271)	0	0	169	0.0137426
GMP reductase	0	0	7	0.000569222
GMP synthase [glutamine-hydrolyzing] (EC 6.3.5.2)	0	0	916	0.0744867
GTP cyclohydrolase I (EC 3.5.4.16) type 2	0	0	521	0.0423664
GTP cyclohydrolase II homolog	0	0	9	0.000731857
GTP pyrophosphokinase	0	0	2360	0.191909
GTP pyrophosphokinase (EC 2.7.6.5)	0	0	2360	0.191909
GTP pyrophosphokinase (EC 2.7.6.5), (p)ppGpp synthetase I	0	0	2360	0.191909
GTP-binding and nucleic acid-binding protein YchF	0	0	1173	0.0953853
GTP-binding protein Era	0	0	677	0.0550519
GTP-binding protein HflX	0	0	1559	0.126774
Galactitol-1-phosphate 5-dehydrogenase (EC 1.1.1.251)	0	0	36	0.00292743
Galactocerebrosidase precursor (EC 3.2.1.46)	0	0	10	0.000813174
Galactokinase (EC 2.7.1.6)	0	0	31	0.00252084
Galactose-1-phosphate uridylyltransferase (EC 2.7.7.10)	0	0	5	0.000406587
Galactoside O-acetyltransferase (EC 2.3.1.18)	0	0	328	0.0266721
Gamma-aminobutyrate:alpha-ketoglutarate aminotransferase (EC 2.6.1.19)	0	0	628	0.0510673
Gamma-glutamyl cyclotransferase (EC 2.3.2.4)	0	0	90	0.00731857
Gamma-glutamyl phosphate reductase (EC 1.2.1.41)	0	0	1114	0.0905876
Gamma-glutamyl-GABA hydrolase	0	0	21	0.00170767
Gamma-glutamyltranspeptidase (EC 2.3.2.2)	0	0	222	0.0180525
Gene SCO4494, often clustered with other genes in menaquinone via futalosine pathway	0	0	3	0.000243952
General secretion pathway protein A	0	0	379	0.0308193
Gentisate 1,2-dioxygenase (EC 1.13.11.4)	0	0	11	0.000894491
Geranylgeranyl reductase (EC 1.3.1.83)	0	0	257	0.0208986
Geranylgeranyl/isoprenyl reductase	0	0	449	0.0365115
Glucoamylase (EC 3.2.1.3)	0	0	2061	0.167595
Glucokinase (EC 2.7.1.2)	0	0	327	0.0265908
Gluconate dehydratase (EC 4.2.1.39)	0	0	4	0.00032527
Gluconolactonase (EC 3.1.1.17)	0	0	1	8.13174e-05
Glucosamine--fructose-6-phosphate aminotransferase [isomerizing] (EC 2.6.1.16)	0	0	2024	0.164586
Glucosamine-1-phosphate N-acetyltransferase (EC 2.3.1.157)	0	0	1431	0.116365
Glucosamine-6-phosphate deaminase (EC 3.5.99.6)	0	0	233	0.018947
Glucosamine-6-phosphate deaminase [isomerizing], alternative (EC 3.5.99.6)	0	0	35	0.00284611
Glucose 1-dehydrogenase (EC 1.1.1.47)	0	0	6	0.000487904
Glucose-1-phosphate adenylyltransferase (EC 2.7.7.27)	0	0	768	0.0624518
Glucose-1-phosphate cytidylyltransferase (EC 2.7.7.33)	0	0	143	0.0116284
Glucose-6-phosphate isomerase (EC 5.3.1.9)	0	0	569	0.0462696
Glucose-6-phosphate isomerase, archaeal II (EC 5.3.1.9)	0	0	377	0.0306567
Glucose-methanol-choline (GMC) oxidoreductase:NAD binding site	0	0	5	0.000406587
Glucose/mannose:H+ symporter GlcP	0	0	514	0.0417971
Glutamate 5-kinase (EC 2.7.2.11)	0	0	884	0.0718846
Glutamate N-acetyltransferase (EC 2.3.1.35)	0	0	674	0.0548079
Glutamate decarboxylase (EC 4.1.1.15)	0	0	694	0.0564343
Glutamate formiminotransferase (EC 2.1.2.5)	0	0	88	0.00715593
Glutamate formyltransferase	0	0	88	0.00715593
Glutamate racemase (EC 5.1.1.3)	0	0	540	0.0439114
Glutamate synthase [NADPH] small chain (EC 1.4.1.13)	0	0	699	0.0568409
Glutamate transport ATP-binding protein	0	0	198	0.0161008
Glutamate--cysteine ligase (EC 6.3.2.2)	0	0	14	0.00113844
Glutamate-1-semialdehyde aminotransferase (EC 5.4.3.8)	0	0	1858	0.151088
Glutamate-ammonia-ligase adenylyltransferase (EC 2.7.7.42)	0	0	1429	0.116203
Glutaminase (EC 3.5.1.2)	0	0	68	0.00552958
Glutamine synthetase (EC 6.3.1.2)	0	0	389	0.0316325
Glutamine synthetase type II, eukaryotic (EC 6.3.1.2)	0	0	398	0.0323643
Glutamine synthetase type III, GlnN (EC 6.3.1.2)	0	0	1945	0.158162
Glutamyl-tRNA(Gln) amidotransferase subunit A (EC 6.3.5.7)	0	0	989	0.0804229
Glutamyl-tRNA(Gln) amidotransferase subunit B (EC 6.3.5.7)	0	0	1560	0.126855
Glutamyl-tRNA(Gln) amidotransferase subunit C (EC 6.3.5.7)	0	0	113	0.00918887
Glutaredoxin	0	0	234	0.0190283
Glutaredoxin 3	0	0	9	0.000731857
Glutaredoxin-like protein NrdH, required for reduction of Ribonucleotide reductase class Ib	0	0	93	0.00756252
Glutaredoxin-related protein	0	0	70	0.00569222
Glutaryl-CoA dehydrogenase (EC 1.3.99.7)	0	0	415	0.0337467
Glutathione S-transferase domain protein	0	0	83	0.00674934
Glutathione S-transferase, omega (EC 2.5.1.18)	0	0	149	0.0121163
Glutathione-regulated potassium-efflux system protein KefB	0	0	162	0.0131734
Glycerol kinase (EC 2.7.1.30)	0	0	738	0.0600122
Glycerol uptake facilitator protein	0	0	19	0.00154503
Glycerol-3-phosphate ABC transporter, periplasmic glycerol-3-phosphate-binding protein (TC 3.A.1.1.3)	0	0	3	0.000243952
Glycerol-3-phosphate acyltransferase (EC 2.3.1.15)	0	0	1246	0.101321
Glycerol-3-phosphate dehydrogenase [NAD(P)+] (EC 1.1.1.94)	0	0	1489	0.121082
Glycerol-3-phosphate regulon repressor, DeoR family	0	0	12	0.000975809
Glycine N-methyltransferase (EC 2.1.1.20)	0	0	1	8.13174e-05
Glycine betaine ABC transport system permease protein	0	0	175	0.0142305
Glycine betaine ABC transport system, ATP-binding protein OpuAA (EC 3.6.3.32)	0	0	260	0.0211425
Glycine cleavage system H protein	0	0	368	0.0299248
Glycine dehydrogenase [decarboxylating] (glycine cleavage system P protein) (EC 1.4.4.2)	0	0	955	0.0776581
Glycine dehydrogenase [decarboxylating] (glycine cleavage system P1 protein) (EC 1.4.4.2)	0	0	161	0.0130921
Glycine dehydrogenase [decarboxylating] (glycine cleavage system P2 protein) (EC 1.4.4.2)	0	0	251	0.0204107
Glycine oxidase ThiO (EC 1.4.3.19)	0	0	199	0.0161822
Glycogen branching enzyme, GH-57-type, archaeal (EC 2.4.1.18)	0	0	624	0.0507421
Glycogen debranching enzyme (EC 3.2.1.-)	0	0	1149	0.0934337
Glycolate dehydrogenase (EC 1.1.99.14), iron-sulfur subunit GlcF	0	0	2	0.000162635
Glycolate dehydrogenase (EC 1.1.99.14), subunit GlcD	0	0	3	0.000243952
Glycosyl transferase, group 1	0	0	611	0.0496849
Glycosyl transferase, group 1 family protein	0	0	39	0.00317138
Glycosyl transferase, group 2 family protein	0	0	269	0.0218744
Glycosyltransferase	0	0	5280	0.429356
Glycosyltransferase (EC 2.4.1.-)	0	0	1810	0.147185
Glycosyltransferase MshA involved in mycothiol biosynthesis (EC 2.4.1.-)	0	0	421	0.0342346
Glyoxylate reductase (EC 1.1.1.26)	0	0	1	8.13174e-05
Glyoxylate reductase (EC 1.1.1.79)	0	0	1	8.13174e-05
Guanine deaminase (EC 3.5.4.3)	0	0	1451	0.117992
Guanylate kinase (EC 2.7.4.8)	0	0	416	0.033828
HCOMODA decarboxylase	0	0	87	0.00707461
HNH endonuclease family protein	0	0	385	0.0313072
Heat shock protein 60 family co-chaperone GroES	0	0	351	0.0285424
Heat shock protein GrpE	0	0	329	0.0267534
Heat-inducible transcription repressor HrcA	0	0	850	0.0691198
Helicase PriA essential for oriC/DnaA-independent DNA replication	0	0	974	0.0792032
Helicase loader DnaI	0	0	546	0.0443993
Heme ABC transporter, ATPase component HmuV	0	0	10	0.000813174
Heme ABC transporter, cell surface heme and hemoprotein receptor HmuT	0	0	146	0.0118723
Heme ABC transporter, permease protein HmuU	0	0	72	0.00585485
Heme O synthase, protoheme IX farnesyltransferase (EC 2.5.1.-) COX10-CtaB	0	0	442	0.0359423
Heme biosynthesis protein related to NirD	0	0	175	0.0142305
Heme biosynthesis protein related to NirD and NirG	0	0	175	0.0142305
Heme biosynthesis protein related to NirL	0	0	175	0.0142305
Heme biosynthesis protein related to NirL and NirH	0	0	175	0.0142305
Hemoglobin-like protein HbO	0	0	133	0.0108152
High-affinity choline uptake protein BetT	0	0	137	0.0111405
High-affinity leucine-specific transport system, periplasmic binding protein LivK (TC 3.A.1.4.1)	0	0	373	0.0303314
High-affnity carbon uptake protein Hat/HatR	0	0	27	0.00219557
HipA protein	0	0	102	0.00829438
Histidine ammonia-lyase (EC 4.3.1.3)	0	0	172	0.0139866
Histidine triad (HIT) nucleotide-binding protein, similarity with At5g48545 and yeast YDL125C (HNT1)	0	0	75	0.00609881
Histidinol dehydrogenase (EC 1.1.1.23)	0	0	512	0.0416345
Histidinol-phosphatase (EC 3.1.3.15)	0	0	135	0.0109778
Histidinol-phosphate aminotransferase (EC 2.6.1.9)	0	0	1042	0.0847327
Histidyl-tRNA synthetase (EC 6.1.1.21)	0	0	1112	0.090425
Holliday junction DNA helicase RuvA	0	0	354	0.0287864
Holo-[acyl-carrier protein] synthase (EC 2.7.8.7)	0	0	107	0.00870096
Homoserine O-acetyltransferase (EC 2.3.1.31)	0	0	722	0.0587112
Homoserine kinase (EC 2.7.1.39)	0	0	650	0.0528563
HoxN/HupN/NixA family nickel/cobalt transporter	0	0	320	0.0260216
HtrA protease/chaperone protein	0	0	57	0.00463509
Hydrolase, alpha/beta fold family protein, At1g52510/AT4G12830 homolog	0	0	248	0.0201667
Hydroxyacylglutathione hydrolase (EC 3.1.2.6)	0	0	1988	0.161659
Hydroxymethylglutaryl-CoA lyase (EC 4.1.3.4)	0	0	491	0.0399268
Hydroxymethylpyrimidine ABC transporter, ATPase component	0	0	67	0.00544827
Hydroxymethylpyrimidine ABC transporter, substrate-binding component	0	0	836	0.0679814
Hydroxymethylpyrimidine ABC transporter, transmembrane component	0	0	82	0.00666803
Hydroxypyruvate reductase (EC 1.1.1.81)	0	0	1	8.13174e-05
Hypothetical Nudix-like regulator	0	0	202	0.0164261
Hypothetical membrane protein Rv2120c	0	0	113	0.00918887
Hypothetical protein DUF194, DegV family	0	0	477	0.0387884
Hypothetical protein YaeJ with similarity to translation release factor	0	0	41	0.00333401
Hypothetical protein YggS, proline synthase co-transcribed bacterial homolog PROSC	0	0	217	0.0176459
Hypothetical protein of L-Asparaginase type 2-like superfamily	0	0	176	0.0143119
Hypothetical radical SAM family enzyme in heat shock gene cluster, similarity with CPO of BS HemN-type	0	0	386	0.0313885
Hypothetical transmembrane protein coupled to NADH-ubiquinone oxidoreductase chain 5 homolog	0	0	640	0.0520431
Hypothetical, similar to sarcosine oxidase alpha subunit, 2Fe-2S domain	0	0	1	8.13174e-05
Hypothetical, similarity to phosphoglycerate mutase	0	0	20	0.00162635
Hypoxanthine-guanine phosphoribosyltransferase (EC 2.4.2.8)	0	0	740	0.0601749
IMP dehydrogenase related 1 (EC 1.1.1.205)	0	0	156	0.0126855
ISPsy4, transposition helper protein	0	0	256	0.0208173
Imidazole glycerol phosphate synthase amidotransferase subunit (EC 2.4.2.-)	0	0	505	0.0410653
Imidazole glycerol phosphate synthase cyclase subunit (EC 4.1.3.-)	0	0	265	0.0215491
Imidazoleglycerol-phosphate dehydratase (EC 4.2.1.19)	0	0	226	0.0183777
Imidazolonepropionase (EC 3.5.2.7)	0	0	153	0.0124416
Inactive homolog of metal-dependent proteases, putative molecular chaperone	0	0	255	0.0207359
Indole-3-glycerol phosphate synthase (EC 4.1.1.48)	0	0	592	0.0481399
Indolepyruvate oxidoreductase subunit IorA (EC 1.2.7.8)	0	0	7	0.000569222
Indolepyruvate oxidoreductase subunit IorB II (EC 1.2.7.8)	0	0	5	0.000406587
Inner membrane protein YrbG, predicted calcium/sodium:proton antiporter	0	0	21	0.00170767
Inorganic pyrophospatase PpaX	0	0	6	0.000487904
Inorganic pyrophospatase PpaX (EC 3.1.3.18)	0	0	6	0.000487904
Inosine-uridine preferring nucleoside hydrolase (EC 3.2.2.1)	0	0	88	0.00715593
Inositol transport system ATP-binding protein	0	0	51	0.00414719
Inositol transport system permease protein	0	0	135	0.0109778
Inositol transport system sugar-binding protein	0	0	108	0.00878228
Inosose dehydratase (EC 4.2.1.44)	0	0	162	0.0131734
Inosose isomerase (EC 5.3.99.-)	0	0	6	0.000487904
Integration host factor beta subunit	0	0	195	0.0158569
Iojap protein	0	0	165	0.0134174
Iron(III) dicitrate transport system, periplasmic iron-binding protein FecB (TC 3.A.1.14.1)	0	0	209	0.0169953
Iron-dependent repressor IdeR/DtxR	0	0	435	0.0353731
Iron-sulfur cluster assembly ATPase protein SufC	0	0	1035	0.0841635
Iron-sulfur cluster regulator IscR	0	0	346	0.0281358
Iron-sulfur cluster regulator SufR	0	0	175	0.0142305
Iron-sulfur cluster-binding protein	0	0	3	0.000243952
Iron-uptake factor PiuB	0	0	53	0.00430982
Iron-uptake factor PiuC	0	0	5	0.000406587
Isochorismatase (EC 3.3.2.1)	0	0	58	0.00471641
Isochorismate synthase (EC 5.4.4.2)	0	0	215	0.0174832
Isocitrate lyase (EC 4.1.3.1)	0	0	1103	0.0896931
Isocitrate lyase (EC 4.1.3.1), group III, Mycobacterial type ICL2	0	0	967	0.0786339
Isoleucyl-tRNA synthetase (EC 6.1.1.5)	0	0	3281	0.266802
Isopentenyl-diphosphate delta-isomerase (EC 5.3.3.2)	0	0	37	0.00300874
Isopentenyl-diphosphate delta-isomerase, FMN-dependent (EC 5.3.3.2)	0	0	146	0.0118723
Isoquinoline 1-oxidoreductase beta subunit (EC 1.3.99.16)	0	0	1	8.13174e-05
KH domain RNA binding protein YlqC	0	0	60	0.00487904
KdpE	0	0	14	0.00113844
Ketoglutarate semialdehyde dehydrogenase (EC 1.2.1.26)	0	0	14	0.00113844
Ketol-acid reductoisomerase (EC 1.1.1.86)	0	0	970	0.0788779
Ku domain protein	0	0	368	0.0299248
Kup system potassium uptake protein	0	0	284	0.0230941
Kynureninase (EC 3.7.1.3)	0	0	98	0.00796911
Kynurenine 3-monooxygenase (EC 1.14.13.9)	0	0	34	0.00276479
L-arabinose isomerase (EC 5.3.1.4)	0	0	45	0.00365928
L-arabinose transport ATP-binding protein AraG (TC 3.A.1.2.2)	0	0	1	8.13174e-05
L-asparaginase (EC 3.5.1.1)	0	0	317	0.0257776
L-aspartate oxidase (EC 1.4.3.16)	0	0	825	0.0670869
L-beta-lysine 5,6-aminomutase beta subunit (EC 5.4.3.3)	0	0	2	0.000162635
L-cysteine:1D-myo-inosityl 2-amino-2-deoxy-alpha-D-glucopyranoside ligase MshC	0	0	453	0.0368368
L-fuco-beta-pyranose dehydrogenase	0	0	62	0.00504168
L-fuconolactone hydrolase	0	0	3	0.000243952
L-fucose isomerase (EC 5.3.1.25)	0	0	19	0.00154503
L-fuculose phosphate aldolase (EC 4.1.2.17)	0	0	213	0.0173206
L-lactate dehydrogenase (EC 1.1.1.27)	0	0	36	0.00292743
L-lactate dehydrogenase (EC 1.1.2.3)	0	0	462	0.0375686
L-lysine permease	0	0	13	0.00105713
L-malyl-CoA/beta-methylmalyl-CoA lyase (EC 4.1.3.-)	0	0	235	0.0191096
L-malyl-CoA/beta-methylmalyl-CoA lyase (EC 4.1.3.-), actinobacterial type	0	0	235	0.0191096
L-proline glycine betaine ABC transport system permease protein ProV (TC 3.A.1.12.1)	0	0	388	0.0315512
L-proline glycine betaine ABC transport system permease protein ProW (TC 3.A.1.12.1)	0	0	133	0.0108152
L-proline glycine betaine binding ABC transporter protein ProX (TC 3.A.1.12.1)	0	0	619	0.0503355
L-rhamnose mutarotase	0	0	10	0.000813174
L-serine dehydratase (EC 4.3.1.17)	0	0	13	0.00105713
L-threonine 3-O-phosphate decarboxylase (EC 4.1.1.81)	0	0	108	0.00878228
L-threonine 3-dehydrogenase (EC 1.1.1.103)	0	0	1	8.13174e-05
LSU rRNA	0	0	1890	0.15369
LSU rRNA 2I-O-methyl-C2498 methyltransferase RlmM	0	0	7	0.000569222
LSU ribosomal protein L10p (P0)	0	0	862	0.0700956
LSU ribosomal protein L11p (L12e)	0	0	376	0.0305753
LSU ribosomal protein L13p (L13Ae)	0	0	318	0.0258589
LSU ribosomal protein L14p (L23e)	0	0	374	0.0304127
LSU ribosomal protein L16p (L10e)	0	0	221	0.0179711
LSU ribosomal protein L17p	0	0	559	0.0454564
LSU ribosomal protein L18p (L5e)	0	0	176	0.0143119
LSU ribosomal protein L19p	0	0	319	0.0259403
LSU ribosomal protein L1p (L10Ae)	0	0	934	0.0759505
LSU ribosomal protein L20p	0	0	248	0.0201667
LSU ribosomal protein L21p	0	0	203	0.0165074
LSU ribosomal protein L22p (L17e)	0	0	400	0.032527
LSU ribosomal protein L24p (L26e)	0	0	313	0.0254523
LSU ribosomal protein L25p	0	0	313	0.0254523
LSU ribosomal protein L27p	0	0	104	0.00845701
LSU ribosomal protein L28p	0	0	103	0.00837569
LSU ribosomal protein L29p (L35e)	0	0	110	0.00894491
LSU ribosomal protein L2p (L8e)	0	0	597	0.0485465
LSU ribosomal protein L30p (L7e)	0	0	58	0.00471641
LSU ribosomal protein L31p	0	0	139	0.0113031
LSU ribosomal protein L32p	0	0	88	0.00715593
LSU ribosomal protein L33p	0	0	61	0.00496036
LSU ribosomal protein L34p	0	0	10	0.000813174
LSU ribosomal protein L35p	0	0	121	0.00983941
LSU ribosomal protein L3p (L3e)	0	0	834	0.0678187
LSU ribosomal protein L4p (L1e)	0	0	776	0.0631023
LSU ribosomal protein L5p (L11e)	0	0	774	0.0629397
LSU ribosomal protein L7/L12 (P1/P2)	0	0	193	0.0156943
LSU ribosomal protein L9p	0	0	450	0.0365928
Lactam utilization protein LamB	0	0	155	0.0126042
Lactate 2-monooxygenase (EC 1.13.12.4)	0	0	105	0.00853833
Lactate-responsive regulator LldR in Actinobacteria, GntR family	0	0	61	0.00496036
Lactose phosphotransferase system repressor	0	0	1	8.13174e-05
Lactoylglutathione lyase (EC 4.4.1.5)	0	0	387	0.0314698
Large-conductance mechanosensitive channel	0	0	323	0.0262655
Lauroyl/myristoyl acyltransferase involved in lipid A biosynthesis (Lauroyl/myristoyl acyltransferase)	0	0	465	0.0378126
Leucine dehydrogenase (EC 1.4.1.9)	0	0	82	0.00666803
Leucine-, isoleucine-, valine-, threonine-, and alanine-binding protein	0	0	60	0.00487904
Leucine-responsive regulatory protein, regulator for leucine (or lrp) regulon and high-affinity branched-chain amino acid transport system	0	0	33	0.00268347
Leucyl/phenylalanyl-tRNA--protein transferase (EC 2.3.2.6)	0	0	100	0.00813174
Lignostilbene-alpha,beta-dioxygenase and related enzymes	0	0	1007	0.0818866
Lipid A export ATP-binding/permease protein MsbA	0	0	898	0.073023
Lipid carrier protein IgrF	0	0	144	0.0117097
Lipid-A-disaccharide synthase (EC 2.4.1.182)	0	0	32	0.00260216
Lipoate synthase	0	0	893	0.0726164
Lipoate-protein ligase A	0	0	60	0.00487904
Lipoprotein releasing system ATP-binding protein LolD	0	0	9	0.000731857
Lipoprotein signal peptidase (EC 3.4.23.36)	0	0	495	0.0402521
Lon-like protease with PDZ domain	0	0	879	0.071478
Low molecular weight protein tyrosine phosphatase (EC 3.1.3.48)	0	0	105	0.00853833
Low-specificity L-threonine aldolase (EC 4.1.2.5)	0	0	279	0.0226876
LrgA-associated membrane protein LrgB	0	0	17	0.0013824
Lycopene cyclase	0	0	119	0.00967677
Lycopene elongase (EC 2.5.1.-)	0	0	153	0.0124416
Lysine 2,3-aminomutase (EC 5.4.3.2)	0	0	0	0
Lysine 2-monooxygenase (EC 1.13.12.2)	0	0	53	0.00430982
Lysine decarboxylase (EC 4.1.1.18)	0	0	633	0.0514739
Lysophospholipase (EC 3.1.1.5)	0	0	579	0.0470828
Lysophospholipid acyltransferase	0	0	331	0.0269161
Lysyl-tRNA synthetase (class II) (EC 6.1.1.6)	0	0	1798	0.146209
Lysyl-tRNA synthetase (class II) related protein found fused to membrane protein	0	0	722	0.0587112
METHOXY MYCOLIC ACID SYNTHASE 4 MMAA4 (METHYL MYCOLIC ACID SYNTHASE 4) (MMA4) (HYDROXY MYCOLIC ACID SYNTHASE)	0	0	179	0.0145558
MG(2+) CHELATASE FAMILY PROTEIN	0	0	429	0.0348852
MYCOLIC ACID SYNTHASE (PcaA/UmaA2) (CYCLOPROPANE SYNTHASE)	0	0	6	0.000487904
Macrolide export ATP-binding/permease protein MacB (EC 3.6.3.-)	0	0	10	0.000813174
Magnesium and cobalt transport protein CorA	0	0	1464	0.119049
Major facilitator superfamily (MFS) transporter	0	0	15	0.00121976
Malate dehydrogenase (EC 1.1.1.37)	0	0	649	0.052775
Malate synthase G (EC 2.3.3.9)	0	0	902	0.0733483
Malate:quinone oxidoreductase (EC 1.1.99.16)	0	0	106	0.00861965
Malonyl CoA-acyl carrier protein transacylase (EC 2.3.1.39)	0	0	2154	0.175158
Malto-oligosyltrehalose synthase (EC 5.4.99.15)	0	0	26	0.00211425
Malto-oligosyltrehalose trehalohydrolase (EC 3.2.1.141)	0	0	49	0.00398455
Maltose operon transcriptional repressor MalR, LacI family	0	0	8	0.000650539
Maltose phosphorylase (EC 2.4.1.8)	0	0	58	0.00471641
Maltose/maltodextrin ABC transporter, permease protein MalF	0	0	584	0.0474894
Maltose/maltodextrin ABC transporter, permease protein MalG	0	0	56	0.00455377
Maltose/maltodextrin ABC transporter, substrate binding periplasmic protein MalE	0	0	183	0.0148811
Maltose/maltodextrin transport ATP-binding protein MalK (EC 3.6.3.19)	0	0	78	0.00634276
Malyl-CoA lyase (EC 4.1.3.24)	0	0	679	0.0552145
Manganese ABC transporter, ATP-binding protein SitB	0	0	177	0.0143932
Manganese ABC transporter, inner membrane permease protein SitC	0	0	62	0.00504168
Manganese ABC transporter, inner membrane permease protein SitD	0	0	241	0.0195975
Manganese superoxide dismutase (EC 1.15.1.1)	0	0	45	0.00365928
Manganese transport protein MntH	0	0	69	0.0056109
Manganese-dependent inorganic pyrophosphatase (EC 3.6.1.1)	0	0	3	0.000243952
Mannonate dehydratase (EC 4.2.1.8)	0	0	2	0.000162635
Mannose-1-phosphate guanylyltransferase (EC 2.7.7.13 )	0	0	192	0.0156129
Mannose-1-phosphate guanylyltransferase (GDP) (EC 2.7.7.22)	0	0	15	0.00121976
Membrane alanine aminopeptidase N (EC 3.4.11.2)	0	0	1422	0.115633
Membrane proteins related to metalloendopeptidases	0	0	1096	0.0891239
Menaquinone via futalosine step 1	0	0	3	0.000243952
Menaquinone via futalosine step 3	0	0	1	8.13174e-05
Menaquinone-cytochrome c reductase, cytochrome B subunit	0	0	678	0.0551332
Menaquinone-specific isochorismate synthase (EC 5.4.4.2)	0	0	564	0.045863
Mercuric ion reductase (EC 1.16.1.1)	0	0	2	0.000162635
Mercuric resistance operon regulatory protein	0	0	19	0.00154503
Mesaconyl-CoA hydratase	0	0	526	0.042773
Metal-dependent hydrolases of the beta-lactamase superfamily I	0	0	290	0.023582
Metal-dependent hydrolases of the beta-lactamase superfamily II	0	0	290	0.023582
Metal-dependent hydrolases of the beta-lactamase superfamily III	0	0	290	0.023582
Metallo-beta-lactamase family protein, RNA-specific	0	0	58	0.00471641
Methionine ABC transporter ATP-binding protein	0	0	733	0.0596057
Methionyl-tRNA formyltransferase (EC 2.1.2.9)	0	0	586	0.047652
Methoxy mycolic acid synthase 1 MmaA1 (EC 2.1.1.-)	0	0	6	0.000487904
Methoxyneurosporene dehydrogenase (EC 1.14.99.-)	0	0	9	0.000731857
Methylated-DNA--protein-cysteine methyltransferase (EC 2.1.1.63)	0	0	150	0.0121976
Methylcrotonyl-CoA carboxylase biotin-containing subunit (EC 6.4.1.4)	0	0	2104	0.171092
Methylcrotonyl-CoA carboxylase carboxyl transferase subunit (EC 6.4.1.4)	0	0	1800	0.146371
Methylglutaconyl-CoA hydratase (EC 4.2.1.18)	0	0	96	0.00780647
Methylisocitrate lyase (EC 4.1.3.30)	0	0	136	0.0110592
Methylmalonate-semialdehyde dehydrogenase (EC 1.2.1.27)	0	0	512	0.0416345
Methylmalonate-semialdehyde dehydrogenase [inositol] (EC 1.2.1.27)	0	0	64	0.00520431
Methylmalonyl-CoA decarboxylase, alpha chain (EC 4.1.1.41)	0	0	31	0.00252084
Methylmalonyl-CoA epimerase (EC 5.1.99.1)	0	0	373	0.0303314
Methylmalonyl-CoA mutase (EC 5.4.99.2)	0	0	2660	0.216304
Methylsuccinyl-CoA dehydrogenase, predicted by (Erb et al, 2007)	0	0	975	0.0792845
Methylthioadenosine deaminase	0	0	1	8.13174e-05
Methylthioribose-1-phosphate isomerase (EC 5.3.1.23)	0	0	146	0.0118723
Mn-dependent transcriptional regulator MntR	0	0	21	0.00170767
Molybdate-binding domain of ModE	0	0	113	0.00918887
Molybdenum ABC transporter, periplasmic molybdenum-binding protein ModA (TC 3.A.1.8.1)	0	0	436	0.0354544
Molybdenum cofactor biosynthesis protein MoaA	0	0	672	0.0546453
Molybdenum cofactor biosynthesis protein MoaB	0	0	217	0.0176459
Molybdenum cofactor biosynthesis protein MoaC	0	0	299	0.0243139
Molybdenum cofactor biosynthesis protein MoaD	0	0	79	0.00642408
Molybdenum cofactor biosynthesis protein MoaE	0	0	132	0.0107339
Molybdenum transport ATP-binding protein ModC (TC 3.A.1.8.1)	0	0	399	0.0324456
Molybdenum transport system permease protein ModB (TC 3.A.1.8.1)	0	0	866	0.0704209
Molybdopterin biosynthesis protein MoeA	0	0	1267	0.103029
Molybdopterin biosynthesis protein MoeB	0	0	20	0.00162635
Molybdopterin-guanine dinucleotide biosynthesis protein MobA	0	0	151	0.0122789
Monoamine oxidase (1.4.3.4)	0	0	997	0.0810735
Monoglyceride lipase (EC 3.1.1.23)	0	0	405	0.0329335
MoxR-like ATPase in aerotolerance operon	0	0	48	0.00390324
Muconate cycloisomerase (EC 5.5.1.1)	0	0	15	0.00121976
Muconolactone isomerase (EC 5.3.3.4)	0	0	27	0.00219557
Multicopper oxidase	0	0	854	0.0694451
Multiple sugar ABC transporter, membrane-spanning permease protein MsmF	0	0	31	0.00252084
Multiple sugar ABC transporter, substrate-binding protein	0	0	5	0.000406587
Mutator mutT protein (7,8-dihydro-8-oxoguanine-triphosphatase) (EC 3.6.1.-)	0	0	4	0.00032527
Myo-inositol 2-dehydrogenase 1 (EC 1.1.1.18)	0	0	29	0.0023582
N-Acetyl-D-glucosamine ABC transport system, permease protein 1	0	0	11	0.000894491
N-Acetyl-D-glucosamine ABC transport system, permease protein 2	0	0	2	0.000162635
N-Acetyl-D-glucosamine ABC transport system, sugar-binding protein	0	0	59	0.00479773
N-Acetylneuraminate cytidylyltransferase (EC 2.7.7.43)	0	0	8	0.000650539
N-acetyl-1-D-myo-inosityl-2-amino-2-deoxy-alpha-D-glucopyranoside deacetylase MshB	0	0	378	0.030738
N-acetyl-L,L-diaminopimelate deacetylase (EC 3.5.1.47)	0	0	182	0.0147998
N-acetyl-gamma-glutamyl-phosphate reductase (EC 1.2.1.38)	0	0	794	0.064566
N-acetylglucosamine-1-phosphate uridyltransferase (EC 2.7.7.23)	0	0	1431	0.116365
N-acetylglucosamine-6-phosphate deacetylase (EC 3.5.1.25)	0	0	196	0.0159382
N-acetylglutamate synthase (EC 2.3.1.1)	0	0	674	0.0548079
N-acetylmannosaminyltransferase (EC 2.4.1.187)	0	0	1	8.13174e-05
N-acetylmuramoyl-L-alanine amidase (EC 3.5.1.28)	0	0	781	0.0635089
N-acetylneuraminate synthase (EC 2.5.1.56)	0	0	76	0.00618012
N-acyl homoserine lactone hydrolase	0	0	139	0.0113031
N-acylamino acid racemase	0	0	7	0.000569222
N-carbamoylputrescine amidase (3.5.1.53)	0	0	196	0.0159382
N-formylglutamate deformylase (EC 3.5.1.68)	0	0	9	0.000731857
N-methylhydantoinase B (EC 3.5.2.14)	0	0	959	0.0779834
N-succinyl-L,L-diaminopimelate aminotransferase alternative (EC 2.6.1.17)	0	0	980	0.0796911
[truncated: 772 more rows]
